# Supplementary material for: Flavonoid biosynthesis controls fiber color in naturally colored cotton
Source: PeerJ. 2018 Apr 18;6:e4537. doi: 10.7717/peerj.4537 (PMC5910794; doi:10.7717/peerj.4537)
Supplement: Table S2 — It mainly includes gene accession number, primer name, primer sequence, and the PCR product size. [file peerj-06-4537-s003.xls]

## Sheet: Sheet1
Supplementary Table.2. List of real-time PCR primers.
Accession No	Primer name	Primer sequence (5'--3')	The PCR product size (bp)
gi|353681903|	GhPAL-F	GGAACCCGAGTCTTGATTATG	330
	GhPAL-R	GGAGTTCACCATTGTTACCG
gi|575502404|	GhHCT-F	GCTCTTTGTTGAGGCTGAAAC	166
	GhHCT-R	TGATGCTCCACCACATTTG
gi|197259941|	GhC4H–F:	TGGATGCTCAACAGAAGGG	382
	GhC4H–R	CAGTTAGCAGGGTTGTTGGC
gi|229368459|	GhCCoAMOT2-F	GAGCAACAACCTGCAGCTG	167
gi|268528134|	GhCCoAMOT1-F	CAATCTCAGGCGGGTAGG	161
	GhCCoAMOT1&2-R	GTCATAAGGTTCCATGGATGCT
gi|229368453|	GhCCR1-F	AAAGAACTGGACCGACATCA	395
	GhCCR1-R	TTCTCGCCTTCTCCCAACT
gi|153805695|	GhCHS1-F	AGGTGCCAAAGCTAGGCAAG	114
	GhCHS1&7-R	GTGAGTGTCACTAGGTCCACGA
gi|347466179|	GhCHS2-F	GGTCAGCCCAAATCCAAGA	154
	GhCHS2-R	TACCACCAGCGAAACAACC
gi|347466181|	GhCHS3-F	ATAACAAGGACGCTCGGGT	101
	GhCHS3-R	TGCTTGACCCACCAGAGAA
gi|347466183|	GhCHS4-F	ATCCTTGTAACTGAAGTGCCC	258
	GhCHS4-R	GGGATTGTTCTCTGCCAAA
gi|347466185|	GhCHS5-F	GGTCCAGCAATATTGGACCAG	135
	GhCHS5-R	CCTCATCTCATCCAAAATGAATAA
gi|347466187|	GhCHS6-F	AGTGACGGTGCCATTGATG	126
	GhCHS6-R	TCCCAATGGCTGAAATGC
gi|347466189|	GhCHS7-F	AGGTGCCAAAGCTAGGCAAA	314
gi|258489657|	GhDFR-F	GGAACGAAGCTCATTATTCGATCA	192
	GhDFR-R	TGGTGGGAACATTATATTCAGGGTA
gi|197259949|	GhF3'5'H-F	ATTTCATCCGTCGTCTTCTCAGTAA	313
	GhF3'5'H-R	CTCGGACCATACTCAGCAAACA
gi|310781378|	GhF3'H-F	GTTGGGGTTCGTGGATGTTGT	231
	GhF3'H-R	ATCTGTCTAAAGTCGTCCAAAGCC
gi|289186761|	Gh3GT-F	GCACCCAACAATCAAACAACTC	311
	Gh3GT-R	GAGATGAAGGAAGAGTGCC
gi|121755800|	GhCHI-1-F	GAGTTTTTCAGAGACGTGGTTACAG	282
	GhCHI-1-R	TTCTGGTACTGAGCTATCTTTGGAG
gi|295687228|	GhCHI-2-F	GAAGAAGCCTTGGAAAAAGTTGTT	330
	GhCHI-2-R	GAAGAGAAAGCACAACAAACAGGA
gi|73761682|	GhUBQ7-F	CAGATCTTCGTCAAAACCCT	200
	GhUBQ7-R	GATTCCTTCTGGATGTTGTA
