# Supplementary material for: Flavonoid biosynthesis controls fiber color in naturally colored cotton
Source: PeerJ. 2018 Apr 18;6:e4537. doi: 10.7717/peerj.4537 (PMC5910794; doi:10.7717/peerj.4537)
Supplement: Table S5 — A comparison between GCF and WCF indicated that the significantly differentially expression genes were divided into nine clusters. [file peerj-06-4537-s006.xls]

## Sheet: Sheet1
Supplementary Table 5. Clustering of the transcripts that are differentially expressed in green and white fibers between 0 and 12 DPA.
	GCF (log2(fold change))	WCF (log2(fold change))	category	JGI_gene_ID	NCBI_gene_ID
Gorai.013G210900-JGI_221_v2.1	6.83216	3.79165	1	Gorai.013G210900	gi|256536501|gb|GQ393556.1|_Gossypium_hirsutum_cultivar_Deltapine_33_B_clone_MONCS0521_SSR_marker_CGR5554_genomic_sequence
Gorai.013G097100-JGI_221_v2.1	5.31875	5.47177	1	Gorai.013G097100	___NoMatchedTerm___
Gorai.009G110500-JGI_221_v2.1	5.41923	5.00719	1	Gorai.009G110500	___NoMatchedTerm___
Gorai.013G196800-JGI_221_v2.1	6.38581	4.17554	1	Gorai.013G196800	gi|256535965|gb|GQ393020.1|_Gossypium_hirsutum_cultivar_Deltapine_20_clone_MONCS0001_SSR_marker_C2-0001_genomic_sequence
Gorai.013G115500-JGI_221_v2.1	5.23316	5.73991	1	Gorai.013G115500	___NoMatchedTerm___
Gorai.007G262200-JGI_221_v2.1	5.46305	5.77908	1	Gorai.007G262200	___NoMatchedTerm___
Gorai.005G129500-JGI_221_v2.1	5.14194	5.55757	1	Gorai.005G129500	gi|519683443|gb|JX577338.1|_Gossypium_hirsutum_clone_NBRI_GE9139_microsatellite_sequence
Gorai.004G154800-JGI_221_v2.1	5.15339	5.31901	1	Gorai.004G154800	gi|30983937|gb|AY273899.1|_Gossypium_barbadense_fiber_protein_Fb23_mRNA,_partial_cds
Gorai.004G069900-JGI_221_v2.1	5.53622	6.7116	1	Gorai.004G069900	gi|319433440|gb|GU451701.1|_Gossypium_hirsutum_copper_binding_protein_3_(BCP3)_mRNA,_complete_cds
Gorai.002G230100-JGI_221_v2.1	5.81851	4.50567	1	Gorai.002G230100	___NoMatchedTerm___
Gorai.013G109100-JGI_221_v2.1	4.59977	6.34344	1	Gorai.013G109100	gi|519690844|gb|JX584739.1|_Gossypium_hirsutum_clone_NBRI_GE18122_microsatellite_sequence
Gorai.013G001600-JGI_221_v2.1	7.27745	4.56584	1	Gorai.013G001600	gi|519687222|gb|JX581117.1|_Gossypium_hirsutum_clone_NBRI_GE13680_microsatellite_sequence
Gorai.011G245400-JGI_221_v2.1	4.56619	6.57539	1	Gorai.011G245400	gi|519688237|gb|JX582132.1|_Gossypium_hirsutum_clone_NBRI_GE14913_microsatellite_sequence
Gorai.010G223600-JGI_221_v2.1	6.21184	5.5896	1	Gorai.010G223600	gi|519693026|gb|JX586921.1|_Gossypium_hirsutum_clone_NBRI_GE20867_microsatellite_sequence
Gorai.010G182000-JGI_221_v2.1	5.56095	5.68801	1	Gorai.010G182000	___NoMatchedTerm___
Gorai.009G341000-JGI_221_v2.1	6.94952	4.37661	1	Gorai.009G341000	___NoMatchedTerm___
Gorai.009G178000-JGI_221_v2.1	5.57401	6.93955	1	Gorai.009G178000	gi|519686067|gb|JX579962.1|_Gossypium_hirsutum_clone_NBRI_GE12302_microsatellite_sequence
Gorai.009G138100-JGI_221_v2.1	6.31875	4.27473	1	Gorai.009G138100	___NoMatchedTerm___
Gorai.009G130500-JGI_221_v2.1	6.46609	4.28641	1	Gorai.009G130500	___NoMatchedTerm___
Gorai.009G069100-JGI_221_v2.1	6.8075	4.146	1	Gorai.009G069100	___NoMatchedTerm___
Gorai.009G035500-JGI_221_v2.1	3.73711	7.43485	1	Gorai.009G035500	gi|317174309|gb|HQ526528.1|_Gossypium_herbaceum_clone_NBRI_E2_473_simple_sequence_repeat_marker,_mRNA_sequence
Gorai.008G181600-JGI_221_v2.1	5.27625	5.18771	1	Gorai.008G181600	gi|119657088|gb|DQ912941.1|_Gossypium_barbadense_BHLH_mRNA,_partial_cds
Gorai.007G302900-JGI_221_v2.1	4.48557	5.80795	1	Gorai.007G302900	___NoMatchedTerm___
Gorai.007G088400-JGI_221_v2.1	5.18047	5.32317	1	Gorai.007G088400	___NoMatchedTerm___
Gorai.006G193900-JGI_221_v2.1	5.25937	5.04646	1	Gorai.006G193900	___NoMatchedTerm___
Gorai.006G022000-JGI_221_v2.1	6.12832	5.03958	1	Gorai.006G022000	gi|519746136|gb|JX614469.1|_Gossypium_hirsutum_clone_NBRI_GE57867_microsatellite_sequence
Gorai.005G230000-JGI_221_v2.1	6.73088	4.20996	1	Gorai.005G230000	gi|519695521|gb|JX589416.1|_Gossypium_hirsutum_clone_NBRI_GE24110_microsatellite_sequence
Gorai.005G108200-JGI_221_v2.1	5.93441	5.05468	1	Gorai.005G108200	___NoMatchedTerm___
Gorai.005G060200-JGI_221_v2.1	6.10872	5.18771	1	Gorai.005G060200	___NoMatchedTerm___
Gorai.002G258000-JGI_221_v2.1	8.11936	4.75007	1	Gorai.002G258000	gi|256536137|gb|GQ393192.1|_Gossypium_hirsutum_cultivar_Deltapine_33_B_clone_MONCS0157_SSR_marker_CGR5020_genomic_sequence
Gorai.002G040800-JGI_221_v2.1	6.74826	4.7116	1	Gorai.002G040800	___NoMatchedTerm___
Gorai.002G039200-JGI_221_v2.1	6.05106	5.56104	1	Gorai.002G039200	___NoMatchedTerm___
Gorai.001G123700-JGI_221_v2.1	6.22254	5.10982	1	Gorai.001G123700	___NoMatchedTerm___
Gorai.N027400-JGI_221_v2.1	5.17191	5.89613	1	Gorai.N027400	gi|45758291|gb|AY438035.1|_Gossypium_hirsutum_beta-galactosidase_mRNA,_complete_cds
Gorai.013G184800-JGI_221_v2.1	5.17191	5.97413	1	Gorai.013G184800	___NoMatchedTerm___
Gorai.013G100000-JGI_221_v2.1	6.39689	4.63309	1	Gorai.013G100000	___NoMatchedTerm___
Gorai.013G092600-JGI_221_v2.1	5.82985	5.56104	1	Gorai.013G092600	gi|283488486|gb|GQ292784.1|_Gossypium_hirsutum_UDP-D-glucose_dehydrogenase_(UGD2)_mRNA,_complete_cds
Gorai.013G015300-JGI_221_v2.1	5.59853	5.24976	1	Gorai.013G015300	___NoMatchedTerm___
Gorai.013G010700-JGI_221_v2.1	5.38692	5.79982	1	Gorai.013G010700	___NoMatchedTerm___
Gorai.013G002100-JGI_221_v2.1	5.00841	5.7262	1	Gorai.013G002100	___NoMatchedTerm___
Gorai.012G183300-JGI_221_v2.1	5.64996	4.79982	1	Gorai.012G183300	___NoMatchedTerm___
Gorai.012G180900-JGI_221_v2.1	5.82985	6.08375	1	Gorai.012G180900	___NoMatchedTerm___
Gorai.012G112800-JGI_221_v2.1	4.98905	5.72453	1	Gorai.012G112800	gi|519687956|gb|JX581851.1|_Gossypium_hirsutum_clone_NBRI_GE14575_microsatellite_sequence
Gorai.012G080900-JGI_221_v2.1	5.71882	5.58418	1	Gorai.012G080900	___NoMatchedTerm___
Gorai.012G055200-JGI_221_v2.1	5.07496	5.63309	1	Gorai.012G055200	___NoMatchedTerm___
Gorai.012G021500-JGI_221_v2.1	5.7754	5.48109	1	Gorai.012G021500	gi|57282620|emb|AJ606074.1|_Gossypium_hirsutum_mRNA_for_cytochrome_P450-like_protein_(cyP450_gene),_strain_Xuzhou_142
Gorai.011G249000-JGI_221_v2.1	6.22254	4.91718	1	Gorai.011G249000	gi|482679607|gb|KC160478.1|_Gossypium_raimondii_clone_Gr10019657_3-ketoacyl-CoA_synthase_(KCS)_gene,_complete_cds
Gorai.011G142300-JGI_221_v2.1	4.88812	5.63309	1	Gorai.011G142300	___NoMatchedTerm___
Gorai.011G109200-JGI_221_v2.1	6.68967	5.0871	1	Gorai.011G109200	gi|519750667|gb|JX616728.1|_Gossypium_hirsutum_clone_NBRI_GE61596_microsatellite_sequence
Gorai.011G063500-JGI_221_v2.1	7.45	6.22096	1	Gorai.011G063500	___NoMatchedTerm___
Gorai.011G049600-JGI_221_v2.1	6.24489	6.18563	1	Gorai.011G049600	gi|529061984|gb|JX963870.1|_Gossypium_hirsutum_clone_NBRI_TRANS-139_microsatellite_sequence
Gorai.011G027400-JGI_221_v2.1	5.7754	5.11852	1	Gorai.011G027400	gi|519747372|gb|JX614930.1|_Gossypium_hirsutum_clone_NBRI_GE58658_microsatellite_sequence
Gorai.010G240200-JGI_221_v2.1	4.82399	6.08375	1	Gorai.010G240200	___NoMatchedTerm___
Gorai.009G391800-JGI_221_v2.1	6.39689	6.16511	1	Gorai.009G391800	___NoMatchedTerm___
Gorai.009G306100-JGI_221_v2.1	5.32289	5.11852	1	Gorai.009G306100	___NoMatchedTerm___
Gorai.009G174600-JGI_221_v2.1	6.88232	3.37661	1	Gorai.009G174600	gi|481048955|gb|KC513744.1|_Gossypium_barbadense_MFT1_(MFT1)_mRNA,_complete_cds
Gorai.009G121300-JGI_221_v2.1	5.065	5.24976	1	Gorai.009G121300	___NoMatchedTerm___
Gorai.009G081100-JGI_221_v2.1	4.68648	5.58418	1	Gorai.009G081100	___NoMatchedTerm___
Gorai.008G235000-JGI_221_v2.1	5.39689	5.42664	1	Gorai.008G235000	gi|519687313|gb|JX581208.1|_Gossypium_hirsutum_clone_NBRI_GE13790_microsatellite_sequence
Gorai.008G197100-JGI_221_v2.1	5.72211	4.61762	1	Gorai.008G197100	___NoMatchedTerm___
Gorai.008G163700-JGI_221_v2.1	6.20425	4.18563	1	Gorai.008G163700	___NoMatchedTerm___
Gorai.008G035500-JGI_221_v2.1	4.80196	5.48109	1	Gorai.008G035500	gi|519704002|gb|JX597782.1|_Gossypium_hirsutum_clone_NBRI_GE34769_microsatellite_sequence
Gorai.008G027000-JGI_221_v2.1	5.93294	4.7262	1	Gorai.008G027000	___NoMatchedTerm___
Gorai.008G019800-JGI_221_v2.1	8.14105	5.61762	1	Gorai.008G019800	gi|256536365|gb|GQ393420.1|_Gossypium_hirsutum_cultivar_Deltapine_33_B_clone_MONCS0385_SSR_marker_CGR5334_genomic_sequence
Gorai.007G363400-JGI_221_v2.1	4.22254	6.11852	1	Gorai.007G363400	___NoMatchedTerm___
Gorai.007G339500-JGI_221_v2.1	5.64996	5.24976	1	Gorai.007G339500	___NoMatchedTerm___
Gorai.007G206800-JGI_221_v2.1	6.16243	5.53189	1	Gorai.007G206800	___NoMatchedTerm___
Gorai.007G009900-JGI_221_v2.1	5.49384	6.31116	1	Gorai.007G009900	gi|519683931|gb|JX577826.1|_Gossypium_hirsutum_clone_NBRI_GE9728_microsatellite_sequence
Gorai.006G257300-JGI_221_v2.1	6.07496	4.67207	1	Gorai.006G257300	___NoMatchedTerm___
Gorai.006G257200-JGI_221_v2.1	5.88232	5.37006	1	Gorai.006G257200	___NoMatchedTerm___
Gorai.006G240500-JGI_221_v2.1	4.88232	5.58418	1	Gorai.006G240500	___NoMatchedTerm___
Gorai.006G138800-JGI_221_v2.1	6.22254	5.5896	1	Gorai.006G138800	___NoMatchedTerm___
Gorai.006G083000-JGI_221_v2.1	2.94952	8.0116	1	Gorai.006G083000	gi|383932361|gb|JQ837709.1|_Gossypium_hirsutum_cultivar_ZM3_glycine_rich_protein_mRNA,_complete_cds
Gorai.005G267900-JGI_221_v2.1	6.16243	5.11852	1	Gorai.005G267900	___NoMatchedTerm___
Gorai.005G212700-JGI_221_v2.1	5.57401	5.6804	1	Gorai.005G212700	___NoMatchedTerm___
Gorai.005G060400-JGI_221_v2.1	3.63757	6.93566	1	Gorai.005G060400	gi|55956973|emb|AJ864707.1|_Gossypium_raimondii_partial_mRNA_for_alpha-1,6-xylosyltransferase_(x34.1_gene)
Gorai.004G063800-JGI_221_v2.1	6.39689	5.24976	1	Gorai.004G063800	___NoMatchedTerm___
Gorai.003G067000-JGI_221_v2.1	5.82985	5.53356	1	Gorai.003G067000	___NoMatchedTerm___
Gorai.002G254600-JGI_221_v2.1	4.77959	6.11852	1	Gorai.002G254600	___NoMatchedTerm___
Gorai.002G247100-JGI_221_v2.1	5.46728	6.34091	1	Gorai.002G247100	___NoMatchedTerm___
Gorai.002G229500-JGI_221_v2.1	6.88232	5.04646	1	Gorai.002G229500	___NoMatchedTerm___
Gorai.002G200200-JGI_221_v2.1	5.31875	6.04813	1	Gorai.002G200200	gi|519758687|gb|JX620661.1|_Gossypium_hirsutum_clone_NBRI_GE66955_microsatellite_sequence
Gorai.002G074500-JGI_221_v2.1	6.16243	5.04646	1	Gorai.002G074500	gi|519700677|gb|JX594457.1|_Gossypium_hirsutum_clone_NBRI_GE30421_microsatellite_sequence
Gorai.002G069800-JGI_221_v2.1	5.46728	5.31116	1	Gorai.002G069800	___NoMatchedTerm___
Gorai.002G061300-JGI_221_v2.1	4.07496	7.7262	1	Gorai.002G061300	gi|383932355|gb|JQ837706.1|_Gossypium_hirsutum_cultivar_ZM3_epidermis-specific_secreted_glycoprotein_EP1-like_protein_mRNA,_complete_cds
Gorai.002G040700-JGI_221_v2.1	5.82985	4.50214	1	Gorai.002G040700	___NoMatchedTerm___
Gorai.001G217300-JGI_221_v2.1	5.7754	4.89613	1	Gorai.001G217300	gi|519693829|gb|JX587724.1|_Gossypium_hirsutum_clone_NBRI_GE21919_microsatellite_sequence
Gorai.001G209500-JGI_221_v2.1	5.33418	6.31116	1	Gorai.001G209500	gi|519692530|gb|JX586425.1|_Gossypium_hirsutum_clone_NBRI_GE20248_microsatellite_sequence
Gorai.001G148000-JGI_221_v2.1	6.20425	5.58418	1	Gorai.001G148000	___NoMatchedTerm___
Gorai.001G092200-JGI_221_v2.1	4.88232	6.23911	1	Gorai.001G092200	___NoMatchedTerm___
Gorai.001G084300-JGI_221_v2.1	7.81643	7.38441	1	Gorai.001G084300	___NoMatchedTerm___
Gorai.012G176200-JGI_221_v2.1	6.26722	6.49054	1	Gorai.012G176200	gi|38456074|gb|AY464062.1|_Gossypium_hirsutum_clone_ON033M19_mRNA_sequence
Gorai.009G138200-JGI_221_v2.1	6.08014	4.81615	1	Gorai.009G138200	___NoMatchedTerm___
Gorai.005G049400-JGI_221_v2.1	5.30091	6.26024	1	Gorai.005G049400	gi|14582307|gb|AF277673.1|_Gossypium_hirsutum_proline-rich_protein-1_(prp1)_gene,_complete_cds
Gorai.002G127000-JGI_221_v2.1	5.29206	5.39844	1	Gorai.002G127000	gi|124488475|gb|EF217320.1|_Gossypium_hirsutum_phenylcoumaran_benzylic_ether_reductase-like_protein_mRNA,_complete_cds
Gorai.001G180400-JGI_221_v2.1	6.00419	5.26374	1	Gorai.001G180400	___NoMatchedTerm___
Gorai.013G210800-JGI_221_v2.1	6.54033	6.49461	1	Gorai.013G210800	gi|317175793|gb|HQ528012.1|_Gossypium_herbaceum_clone_NBRI_C_EYT27PB01B3TK0_simple_sequence_repeat_marker,_mRNA_sequence
Gorai.012G124700-JGI_221_v2.1	5.63199	5.67474	1	Gorai.012G124700	gi|35187463|gb|AY375342.1|_Gossypium_barbadense_fiber_protein_Fb31_mRNA,_partial_cds
Gorai.012G054200-JGI_221_v2.1	6.05617	5.23735	1	Gorai.012G054200	gi|445069053|gb|KC147719.1|_Gossypium_hirsutum_GA-stimulated_transcript-like_protein_5_(GASL5)_mRNA,_complete_cds
Gorai.011G030000-JGI_221_v2.1	5.41781	4.84901	1	Gorai.011G030000	gi|209361536|gb|FJ194966.1|_Gossypium_hirsutum_E6-1_protein_kinase_(E6-1)_mRNA,_complete_cds
Gorai.010G127100-JGI_221_v2.1	5.47469	5.06427	1	Gorai.010G127100	gi|519686158|gb|JX580053.1|_Gossypium_hirsutum_clone_NBRI_GE12412_microsatellite_sequence
Gorai.010G082900-JGI_221_v2.1	5.69846	5.82557	1	Gorai.010G082900	gi|519692588|gb|JX586483.1|_Gossypium_hirsutum_clone_NBRI_GE20317_microsatellite_sequence
Gorai.009G429200-JGI_221_v2.1	6.15542	5.14241	1	Gorai.009G429200	gi|124488473|gb|EF217319.1|_Gossypium_hirsutum_clone_BR2_benzoquinone_reductase_mRNA,_complete_cds
Gorai.009G268100-JGI_221_v2.1	5.25262	5.06643	1	Gorai.009G268100	gi|519683362|gb|JX577257.1|_Gossypium_hirsutum_clone_NBRI_GE9044_microsatellite_sequence
Gorai.009G218500-JGI_221_v2.1	8.16416	8.53609	1	Gorai.009G218500	___NoMatchedTerm___
Gorai.009G141800-JGI_221_v2.1	6.47308	7.04646	1	Gorai.009G141800	___NoMatchedTerm___
Gorai.009G035800-JGI_221_v2.1	6.4567	7.54712	1	Gorai.009G035800	gi|217331644|gb|AY189968.2|_Gossypium_hirsutum_auxin_binding_protein_mRNA,_complete_cds
Gorai.009G006000-JGI_221_v2.1	6.50297	5.48626	1	Gorai.009G006000	gi|57282655|emb|AJ608936.1|_Gossypium_hirsutum_mRNA_for_putative_membrane_protein_(xl3_gene)
Gorai.008G169300-JGI_221_v2.1	6.46458	6.56378	1	Gorai.008G169300	gi|317173592|gb|HQ525811.1|_Gossypium_herbaceum_clone_NBRI_B_EYI1BW404JSNA9_simple_sequence_repeat_marker,_mRNA_sequence
Gorai.008G119400-JGI_221_v2.1	6.80005	7.58429	1	Gorai.008G119400	gi|256537718|gb|GQ394773.1|_Gossypium_hirsutum_cultivar_Deltapine_90_clone_MONCS1796_SSR_marker_DC40378_genomic_sequence
Gorai.006G138900-JGI_221_v2.1	6.26722	8.10351	1	Gorai.006G138900	gi|25992548|gb|AF531374.1|_Gossypium_barbadense_fiber_protein_Fb10_mRNA,_partial_cds
Gorai.006G119900-JGI_221_v2.1	7.16031	8.86905	1	Gorai.006G119900	gi|30841337|gb|AY218846.1|_Gossypium_hirsutum_arabinogalactan_protein_mRNA,_complete_cds
Gorai.005G233500-JGI_221_v2.1	6.72516	7.333	1	Gorai.005G233500	gi|256010121|gb|FJ600363.1|_Gossypium_hirsutum_H6-like_protein_(H6L)_mRNA,_complete_cds
Gorai.005G174100-JGI_221_v2.1	8.52326	5.60073	1	Gorai.005G174100	___NoMatchedTerm___
Gorai.004G286900-JGI_221_v2.1	5.74285	6.04408	1	Gorai.004G286900	gi|529067170|gb|JX964299.1|_Gossypium_hirsutum_clone_NBRI_TRANS-568_microsatellite_sequence
Gorai.004G211800-JGI_221_v2.1	7.66834	7.9087	1	Gorai.004G211800	gi|23452314|gb|AF521240.1|_Gossypium_hirsutum_Xu-142_beta-tubulin_1_(BTub1)_mRNA,_complete_cds
Gorai.004G183000-JGI_221_v2.1	5.77798	6.25851	1	Gorai.004G183000	gi|529067156|gb|JX964297.1|_Gossypium_hirsutum_clone_NBRI_TRANS-566_microsatellite_sequence
Gorai.003G108300-JGI_221_v2.1	6.2452	5.63956	1	Gorai.003G108300	gi|68131791|gb|DQ073046.1|_Gossypium_hirsutum_pectate_lyase_mRNA,_complete_cds
Gorai.002G093000-JGI_221_v2.1	5.54247	5.63248	1	Gorai.002G093000	___NoMatchedTerm___
Gorai.002G079100-JGI_221_v2.1	5.35596	4.95409	1	Gorai.002G079100	gi|211906471|gb|FJ415183.1|_Gossypium_hirsutum_clone_Spot3-10w16_benzoquinone_reductase_mRNA,_complete_cds
Gorai.013G270600-JGI_221_v2.1	5.32149	7.31592	1	Gorai.013G270600	gi|317174029|gb|HQ526248.1|_Gossypium_herbaceum_clone_NBRI_B2_437_simple_sequence_repeat_marker,_mRNA_sequence
Gorai.013G265400-JGI_221_v2.1	8.58787	11.6577	1	Gorai.013G265400	gi|150416574|gb|EF470294.1|_Gossypium_hirsutum_aquaporin_gamma-TIP_mRNA,_complete_cds
Gorai.013G188900-JGI_221_v2.1	7.4144	6.0257	1	Gorai.013G188900	gi|161610919|gb|EU273289.1|_Gossypium_hirsutum_lipase_mRNA,_complete_cds
Gorai.013G184700-JGI_221_v2.1	7.35891	5.35181	1	Gorai.013G184700	___NoMatchedTerm___
Gorai.013G172500-JGI_221_v2.1	5.05705	8.65527	1	Gorai.013G172500	gi|519685534|gb|JX579429.1|_Gossypium_hirsutum_clone_NBRI_GE11665_microsatellite_sequence
Gorai.013G048900-JGI_221_v2.1	5.05994	6.72775	1	Gorai.013G048900	___NoMatchedTerm___
Gorai.013G026900-JGI_221_v2.1	8.50123	6.6451	1	Gorai.013G026900	___NoMatchedTerm___
Gorai.013G016200-JGI_221_v2.1	6.70441	5.636	1	Gorai.013G016200	gi|519687422|gb|JX581317.1|_Gossypium_hirsutum_clone_NBRI_GE13923_microsatellite_sequence
Gorai.012G153300-JGI_221_v2.1	3.91915	7.58418	1	Gorai.012G153300	gi|519685242|gb|JX579137.1|_Gossypium_hirsutum_clone_NBRI_GE11320_microsatellite_sequence
Gorai.012G145300-JGI_221_v2.1	5.46048	6.77827	1	Gorai.012G145300	___NoMatchedTerm___
Gorai.012G129600-JGI_221_v2.1	7.62194	8.4473	1	Gorai.012G129600	gi|74273311|gb|DQ123837.1|_Gossypium_hirsutum_epoxide_hydrolase_(GEPH)_mRNA,_complete_cds
Gorai.012G118400-JGI_221_v2.1	5.93026	5.43216	1	Gorai.012G118400	___NoMatchedTerm___
Gorai.012G077600-JGI_221_v2.1	7.7265	6.31378	1	Gorai.012G077600	___NoMatchedTerm___
Gorai.012G037200-JGI_221_v2.1	7.37018	6.2697	1	Gorai.012G037200	gi|519765494|gb|JX623231.1|_Gossypium_hirsutum_clone_NBRI_GE70331_microsatellite_sequence
Gorai.012G021700-JGI_221_v2.1	6.03698	9.38084	1	Gorai.012G021700	gi|57282620|emb|AJ606074.1|_Gossypium_hirsutum_mRNA_for_cytochrome_P450-like_protein_(cyP450_gene),_strain_Xuzhou_142
Gorai.012G021600-JGI_221_v2.1	7.41829	10.1496	1	Gorai.012G021600	gi|57282620|emb|AJ606074.1|_Gossypium_hirsutum_mRNA_for_cytochrome_P450-like_protein_(cyP450_gene),_strain_Xuzhou_142
Gorai.012G006600-JGI_221_v2.1	7.86281	5.12663	1	Gorai.012G006600	___NoMatchedTerm___
Gorai.011G291000-JGI_221_v2.1	5.3361	6.2072	1	Gorai.011G291000	gi|519691271|gb|JX585166.1|_Gossypium_hirsutum_clone_NBRI_GE18661_microsatellite_sequence
Gorai.011G249200-JGI_221_v2.1	6.33265	5.49209	1	Gorai.011G249200	gi|482679605|gb|KC160477.1|_Gossypium_raimondii_clone_Gr10019659_3-ketoacyl-CoA_synthase_(KCS)_gene,_complete_cds
Gorai.011G165200-JGI_221_v2.1	6.40018	5.19847	1	Gorai.011G165200	gi|157673575|gb|EU001741.1|_Gossypium_hirsutum_beta-ketoacyl-CoA_synthase_(KCS2)_mRNA,_complete_cds
Gorai.011G129000-JGI_221_v2.1	8.83652	4.51411	1	Gorai.011G129000	___NoMatchedTerm___
Gorai.011G098500-JGI_221_v2.1	8.04122	8.23308	1	Gorai.011G098500	___NoMatchedTerm___
Gorai.010G202800-JGI_221_v2.1	7.65611	5.06014	1	Gorai.010G202800	gi|482679603|gb|KC160476.1|_Gossypium_raimondii_clone_Gr10032475_3-ketoacyl-CoA_synthase_15_(KCS15)_gene,_complete_cds
Gorai.010G202700-JGI_221_v2.1	5.96818	5.50214	1	Gorai.010G202700	___NoMatchedTerm___
Gorai.010G187500-JGI_221_v2.1	5.36456	6.46407	1	Gorai.010G187500	gi|312032507|gb|AC243074.1|_Gossypium_arboreum_clone_GAH006G07-jlu,_complete_sequence
Gorai.010G185300-JGI_221_v2.1	10.5143	8.05161	1	Gorai.010G185300	gi|519765497|gb|JX623233.1|_Gossypium_hirsutum_clone_NBRI_GE70337_microsatellite_sequence
Gorai.010G177300-JGI_221_v2.1	7.18154	4.99857	1	Gorai.010G177300	gi|519696822|gb|JX590717.1|_Gossypium_hirsutum_clone_NBRI_GE25696_microsatellite_sequence
Gorai.010G152900-JGI_221_v2.1	7.29529	8.11685	1	Gorai.010G152900	___NoMatchedTerm___
Gorai.010G078700-JGI_221_v2.1	5.10152	6.69854	1	Gorai.010G078700	___NoMatchedTerm___
Gorai.010G069000-JGI_221_v2.1	7.90372	6.2835	1	Gorai.010G069000	gi|317174572|gb|HQ526791.1|_Gossypium_herbaceum_clone_NBRI_A2_1000_simple_sequence_repeat_marker,_mRNA_sequence
Gorai.010G057900-JGI_221_v2.1	10.2053	8.94232	1	Gorai.010G057900	___NoMatchedTerm___
Gorai.010G022200-JGI_221_v2.1	6.8644	8.37006	1	Gorai.010G022200	___NoMatchedTerm___
Gorai.009G428400-JGI_221_v2.1	7.35702	6.27912	1	Gorai.009G428400	gi|8389328|gb|AF270425.1|_Gossypium_hirsutum_(+)-delta-cadinene_synthase_(cdn1-C4)_mRNA,_partial_cds
Gorai.009G293500-JGI_221_v2.1	6.09248	4.26768	1	Gorai.009G293500	gi|81230694|gb|DQ204496.1|_Gossypium_hirsutum_alpha-expansin_2_mRNA,_complete_cds
Gorai.009G244900-JGI_221_v2.1	5.40269	7.44856	1	Gorai.009G244900	gi|153805697|gb|EF643508.1|_Gossypium_hirsutum_nodulin_family_protein_(NLP)_mRNA,_complete_cds
Gorai.009G240900-JGI_221_v2.1	9.10287	5.3095	1	Gorai.009G240900	gi|256537715|gb|GQ394770.1|_Gossypium_hirsutum_cultivar_Deltapine_90_clone_MONCS1793_SSR_marker_DC40373_genomic_sequence
Gorai.009G184400-JGI_221_v2.1	8.39246	6.7937	1	Gorai.009G184400	gi|119888001|gb|EF095706.1|_Gossypium_hirsutum_proline-rich_protein_(PRP5)_mRNA,_complete_cds
Gorai.009G179700-JGI_221_v2.1	7.50751	6.81603	1	Gorai.009G179700	___NoMatchedTerm___
Gorai.009G104700-JGI_221_v2.1	5.40895	4.84001	1	Gorai.009G104700	gi|256537784|gb|GQ394839.1|_Gossypium_hirsutum_cultivar_Delta_Opal_clone_MONCS1862_SSR_marker_DPL0086_genomic_sequence
Gorai.009G090700-JGI_221_v2.1	6.36906	8.52062	1	Gorai.009G090700	___NoMatchedTerm___
Gorai.009G089500-JGI_221_v2.1	5.38692	8.16915	1	Gorai.009G089500	gi|519692828|gb|JX586723.1|_Gossypium_hirsutum_clone_NBRI_GE20620_microsatellite_sequence
Gorai.009G058900-JGI_221_v2.1	6.08337	8.28844	1	Gorai.009G058900	___NoMatchedTerm___
Gorai.009G033500-JGI_221_v2.1	5.17191	5.9351	1	Gorai.009G033500	gi|29836576|gb|AY124073.1|_Gossypium_raimondii_protein_kinase_GhCLK1_gene,_partial_cds
Gorai.009G028500-JGI_221_v2.1	11.7558	9.80288	1	Gorai.009G028500	gi|217331645|gb|AY189970.2|_Gossypium_hirsutum_profilin_mRNA,_complete_cds
Gorai.009G013100-JGI_221_v2.1	7.69771	7.7706	1	Gorai.009G013100	gi|317173716|gb|HQ525935.1|_Gossypium_herbaceum_clone_NBRI_A2_5191_simple_sequence_repeat_marker,_mRNA_sequence
Gorai.008G290600-JGI_221_v2.1	9.16869	8.78446	1	Gorai.008G290600	___NoMatchedTerm___
Gorai.008G203900-JGI_221_v2.1	7.2275	6.6927	1	Gorai.008G203900	gi|68131791|gb|DQ073046.1|_Gossypium_hirsutum_pectate_lyase_mRNA,_complete_cds
Gorai.008G188600-JGI_221_v2.1	4.14592	6.76267	1	Gorai.008G188600	___NoMatchedTerm___
Gorai.008G101600-JGI_221_v2.1	6.20328	5.97848	1	Gorai.008G101600	___NoMatchedTerm___
Gorai.008G035300-JGI_221_v2.1	7.61406	7.73096	1	Gorai.008G035300	gi|89276300|gb|DQ402082.1|_Gossypium_hirsutum_actin_depolymerizing_factor_5_(ADF5)_mRNA,_complete_cds
Gorai.007G372700-JGI_221_v2.1	7.02098	7.40636	1	Gorai.007G372700	gi|300793601|tpg|BK007054.1|_TPA_inf:_Gossypium_hirsutum_aquaporin_TIP1;4_mRNA,_complete_cds
Gorai.007G235400-JGI_221_v2.1	7.7754	5.3875	1	Gorai.007G235400	___NoMatchedTerm___
Gorai.007G234600-JGI_221_v2.1	6.69547	4.93955	1	Gorai.007G234600	gi|317174103|gb|HQ526322.1|_Gossypium_herbaceum_clone_NBRI_D2_800_simple_sequence_repeat_marker,_mRNA_sequence
Gorai.007G186500-JGI_221_v2.1	9.57879	7.7937	1	Gorai.007G186500	___NoMatchedTerm___
Gorai.007G165800-JGI_221_v2.1	4.38248	8.16984	1	Gorai.007G165800	gi|29836526|gb|AY117091.1|_Gossypium_raimondii_putative_pollen_surface_protein_gene,_partial_cds
Gorai.007G158800-JGI_221_v2.1	6.41113	4.95427	1	Gorai.007G158800	___NoMatchedTerm___
Gorai.007G057400-JGI_221_v2.1	7.96766	9.74134	1	Gorai.007G057400	gi|2244731|dbj|D88413.1|_Gossypium_hirsutum_mRNA_for_endo-xyloglucan_transferase,_clone_CF101,_partial_cds
Gorai.007G045500-JGI_221_v2.1	5.2275	6.47483	1	Gorai.007G045500	gi|317172850|gb|HQ525069.1|_Gossypium_herbaceum_clone_NBRI_A2_1113-1_simple_sequence_repeat_marker,_mRNA_sequence_x0001_gi|317175143|gb|HQ527362.1|_Gossypium_herbaceum_clone_NBRI_A2_1113-2_simple_sequence_repeat_marker,_mRNA_sequence
Gorai.006G255100-JGI_221_v2.1	7.05804	6.7262	1	Gorai.006G255100	___NoMatchedTerm___
Gorai.006G240600-JGI_221_v2.1	5.86706	7.82407	1	Gorai.006G240600	___NoMatchedTerm___
Gorai.006G174500-JGI_221_v2.1	7.69248	4.55578	1	Gorai.006G174500	___NoMatchedTerm___
Gorai.006G150100-JGI_221_v2.1	7.11498	6.37989	1	Gorai.006G150100	gi|519694664|gb|JX588559.1|_Gossypium_hirsutum_clone_NBRI_GE23027_microsatellite_sequence
Gorai.006G140800-JGI_221_v2.1	8.30119	9.05712	1	Gorai.006G140800	___NoMatchedTerm___
Gorai.006G135300-JGI_221_v2.1	9.86938	8.87086	1	Gorai.006G135300	gi|519695196|gb|JX589091.1|_Gossypium_hirsutum_clone_NBRI_GE23712_microsatellite_sequence
Gorai.006G100100-JGI_221_v2.1	7.56586	9.81896	1	Gorai.006G100100	___NoMatchedTerm___
Gorai.006G069800-JGI_221_v2.1	6.05882	5.59274	1	Gorai.006G069800	___NoMatchedTerm___
Gorai.006G068400-JGI_221_v2.1	8.79658	10.356	1	Gorai.006G068400	___NoMatchedTerm___
Gorai.006G037000-JGI_221_v2.1	5.55438	6.68536	1	Gorai.006G037000	gi|529068110|gb|JX964423.1|_Gossypium_hirsutum_clone_NBRI_TRANS-692_microsatellite_sequence
Gorai.005G265100-JGI_221_v2.1	5.88183	6.90586	1	Gorai.005G265100	___NoMatchedTerm___
Gorai.005G253800-JGI_221_v2.1	5.92527	5.9484	1	Gorai.005G253800	gi|89276300|gb|DQ402082.1|_Gossypium_hirsutum_actin_depolymerizing_factor_5_(ADF5)_mRNA,_complete_cds
Gorai.005G246600-JGI_221_v2.1	5.87552	4.50881	1	Gorai.005G246600	gi|529067075|gb|JX964284.1|_Gossypium_hirsutum_clone_NBRI_TRANS-553_microsatellite_sequence
Gorai.005G237600-JGI_221_v2.1	7.08702	6.67207	1	Gorai.005G237600	___NoMatchedTerm___
Gorai.005G230200-JGI_221_v2.1	6.66834	5.32317	1	Gorai.005G230200	gi|519746592|gb|JX614660.1|_Gossypium_hirsutum_clone_NBRI_GE58220_microsatellite_sequence
Gorai.005G224900-JGI_221_v2.1	9.33322	9.82407	1	Gorai.005G224900	gi|119887997|gb|EF095704.1|_Gossypium_hirsutum_proline-rich_protein_(PRP3)_mRNA,_complete_cds
Gorai.005G197500-JGI_221_v2.1	5.71033	6.89446	1	Gorai.005G197500	gi|312032561|gb|AC243128.1|_Gossypium_raimondii_clone_GR__Ba0229A16-hoh,_complete_sequence
Gorai.005G160800-JGI_221_v2.1	8.67744	6.71808	1	Gorai.005G160800	gi|74273313|gb|DQ123838.1|_Gossypium_hirsutum_VDRG6_(Vdrg6)_mRNA,_complete_cds
Gorai.005G090000-JGI_221_v2.1	7.22076	6.9312	1	Gorai.005G090000	___NoMatchedTerm___
Gorai.005G051700-JGI_221_v2.1	5.42345	7.76058	1	Gorai.005G051700	___NoMatchedTerm___
Gorai.005G022500-JGI_221_v2.1	7.28342	7.80694	1	Gorai.005G022500	gi|153805693|gb|EF643506.1|_Gossypium_hirsutum_cysteine_proteinase_inhibitor_(CPI)_mRNA,_complete_cds
Gorai.005G022400-JGI_221_v2.1	5.46355	4.94559	1	Gorai.005G022400	___NoMatchedTerm___
Gorai.005G021000-JGI_221_v2.1	5.81431	5.31806	1	Gorai.005G021000	gi|317172887|gb|HQ525106.1|_Gossypium_herbaceum_clone_NBRI_A2_5545_simple_sequence_repeat_marker,_mRNA_sequence
Gorai.004G020900-JGI_221_v2.1	7.89281	6.44633	1	Gorai.004G020900	gi|4877644|gb|AF114253.1|AF114253_Gossypium_hirsutum_pFS18_mRNA,_complete_cds
Gorai.004G007200-JGI_221_v2.1	6.82399	8.59039	1	Gorai.004G007200	gi|519765524|gb|JX623246.1|_Gossypium_hirsutum_clone_NBRI_GE70357_microsatellite_sequence
Gorai.003G177400-JGI_221_v2.1	6.37578	5.13957	1	Gorai.003G177400	gi|317174251|gb|HQ526470.1|_Gossypium_herbaceum_clone_NBRI_E_EYT27PB03GTB56_simple_sequence_repeat_marker,_mRNA_sequence
Gorai.003G165800-JGI_221_v2.1	8.065	9.18973	1	Gorai.003G165800	gi|14334056|gb|AF332974.1|AF332974_Gossypium_arboreum_P450_monooxygenase_mRNA,_complete_cds
Gorai.003G147100-JGI_221_v2.1	9.52946	7.97788	1	Gorai.003G147100	___NoMatchedTerm___
Gorai.003G085000-JGI_221_v2.1	6.99209	6.43625	1	Gorai.003G085000	___NoMatchedTerm___
Gorai.003G061200-JGI_221_v2.1	9.07496	8.26536	1	Gorai.003G061200	___NoMatchedTerm___
Gorai.003G009900-JGI_221_v2.1	9.27145	9.27638	1	Gorai.003G009900	___NoMatchedTerm___
Gorai.003G007600-JGI_221_v2.1	8.92106	8.25257	1	Gorai.003G007600	___NoMatchedTerm___
Gorai.002G249500-JGI_221_v2.1	7.28739	7.56823	1	Gorai.002G249500	___NoMatchedTerm___
Gorai.002G248400-JGI_221_v2.1	6.34184	5.51213	1	Gorai.002G248400	gi|164668307|gb|EF079901.2|_Gossypium_hirsutum_PIP2_protein_(PIP2;1)_mRNA,_partial_cds
Gorai.002G242100-JGI_221_v2.1	7.91607	5.58214	1	Gorai.002G242100	___NoMatchedTerm___
Gorai.002G228000-JGI_221_v2.1	8.11275	7.32374	1	Gorai.002G228000	gi|519749567|gb|JX616133.1|_Gossypium_hirsutum_clone_NBRI_GE60557_microsatellite_sequence
Gorai.002G219600-JGI_221_v2.1	5.82399	6.00464	1	Gorai.002G219600	gi|312032554|gb|AC243121.1|_Gossypium_raimondii_clone_GR__Ba0142D21-hnv,_complete_sequence
Gorai.002G199100-JGI_221_v2.1	7.92298	8.27912	1	Gorai.002G199100	gi|221185998|gb|FJ590955.1|_Gossypium_hirsutum_blue_copper-like_protein_(BCP3)_mRNA,_complete_cds
Gorai.002G197200-JGI_221_v2.1	6.69995	6.12663	1	Gorai.002G197200	gi|45758291|gb|AY438035.1|_Gossypium_hirsutum_beta-galactosidase_mRNA,_complete_cds
Gorai.002G191900-JGI_221_v2.1	6.2472	4.99043	1	Gorai.002G191900	gi|519687377|gb|JX581272.1|_Gossypium_hirsutum_clone_NBRI_GE13868_microsatellite_sequence
Gorai.002G144400-JGI_221_v2.1	7.60105	5.98757	1	Gorai.002G144400	gi|459354679|gb|KC246033.1|_Gossypium_arboreum_clone_GaSIM-1_cyclin-dependent_protein_kinase_inhibitor_Siamese_mRNA,_complete_cds
Gorai.002G125000-JGI_221_v2.1	7.39384	7.05394	1	Gorai.002G125000	___NoMatchedTerm___
Gorai.002G096100-JGI_221_v2.1	8.44848	6.49838	1	Gorai.002G096100	gi|30844108|gb|AY207316.1|_Gossypium_hirsutum_MAP_kinase-like_protein_mRNA,_complete_cds
Gorai.002G073300-JGI_221_v2.1	5.31517	5.31806	1	Gorai.002G073300	gi|38016520|gb|AY429438.1|_Gossypium_barbadense_fiber_protein_Fb34_mRNA,_complete_cds
Gorai.002G016500-JGI_221_v2.1	6.29529	5.8636	1	Gorai.002G016500	___NoMatchedTerm___
Gorai.002G001100-JGI_221_v2.1	6.91775	7.97667	1	Gorai.002G001100	gi|482679595|gb|KC160472.1|_Gossypium_raimondii_clone_Gr10018194_3-ketoacyl-CoA_synthase_12_(KCS12)_gene,_complete_cds
Gorai.001G220300-JGI_221_v2.1	7.00841	5.85969	1	Gorai.001G220300	___NoMatchedTerm___
Gorai.001G188400-JGI_221_v2.1	6.90593	6.94271	1	Gorai.001G188400	___NoMatchedTerm___
Gorai.001G118000-JGI_221_v2.1	6.78522	7.96461	1	Gorai.001G118000	gi|519716149|gb|JX605613.1|_Gossypium_hirsutum_clone_NBRI_GE45338_microsatellite_sequence
Gorai.001G064500-JGI_221_v2.1	6.48868	8.00464	1	Gorai.001G064500	___NoMatchedTerm___
Gorai.001G042200-JGI_221_v2.1	6.56095	4.65865	1	Gorai.001G042200	___NoMatchedTerm___
Gorai.001G040400-JGI_221_v2.1	5.13715	7.71489	1	Gorai.001G040400	___NoMatchedTerm___
Gorai.001G009800-JGI_221_v2.1	5.33418	5.1964	1	Gorai.001G009800	___NoMatchedTerm___
Gorai.N013700-JGI_221_v2.1	6.24489	5.42664	1	Gorai.N013700	gi|519694002|gb|JX587897.1|_Gossypium_hirsutum_clone_NBRI_GE22162_microsatellite_sequence
Gorai.N011800-JGI_221_v2.1	5.72211	6.55909	1	Gorai.N011800	gi|519693890|gb|JX587785.1|_Gossypium_hirsutum_clone_NBRI_GE22005_microsatellite_sequence
Gorai.013G253800-JGI_221_v2.1	6.39689	6.21806	1	Gorai.013G253800	___NoMatchedTerm___
Gorai.013G242100-JGI_221_v2.1	6.74739	4.97413	1	Gorai.013G242100	___NoMatchedTerm___
Gorai.013G231800-JGI_221_v2.1	6.49384	5.23911	1	Gorai.013G231800	gi|519683622|gb|JX577517.1|_Gossypium_hirsutum_clone_NBRI_GE9359_microsatellite_sequence
Gorai.013G194500-JGI_221_v2.1	7.93294	6.79229	1	Gorai.013G194500	___NoMatchedTerm___
Gorai.013G150600-JGI_221_v2.1	5.79082	4.61762	1	Gorai.013G150600	gi|519684930|gb|JX578825.1|_Gossypium_hirsutum_clone_NBRI_GE10931_microsatellite_sequence
Gorai.013G141100-JGI_221_v2.1	7.29529	5.42497	1	Gorai.013G141100	gi|529072845|gb|JX964704.1|_Gossypium_hirsutum_clone_NBRI_TRANS-973_microsatellite_sequence
Gorai.013G113300-JGI_221_v2.1	5.82985	4.97413	1	Gorai.013G113300	gi|519707717|gb|JX601175.1|_Gossypium_hirsutum_clone_NBRI_GE39278_microsatellite_sequence
Gorai.013G066100-JGI_221_v2.1	5.93294	5.11852	1	Gorai.013G066100	___NoMatchedTerm___
Gorai.013G066000-JGI_221_v2.1	6.32289	4.7262	1	Gorai.013G066000	___NoMatchedTerm___
Gorai.013G065800-JGI_221_v2.1	6.88026	7.234	1	Gorai.013G065800	___NoMatchedTerm___
Gorai.013G045100-JGI_221_v2.1	6.16243	6.08375	1	Gorai.013G045100	gi|519696458|gb|JX590353.1|_Gossypium_hirsutum_clone_NBRI_GE25251_microsatellite_sequence
Gorai.013G031300-JGI_221_v2.1	6.63134	6.37006	1	Gorai.013G031300	___NoMatchedTerm___
Gorai.013G011400-JGI_221_v2.1	5.49384	5.93566	1	Gorai.013G011400	gi|519748076|gb|JX615332.1|_Gossypium_hirsutum_clone_NBRI_GE59260_microsatellite_sequence
Gorai.012G181400-JGI_221_v2.1	6.39689	5.97413	1	Gorai.012G181400	___NoMatchedTerm___
Gorai.012G178800-JGI_221_v2.1	5.7754	5.89613	1	Gorai.012G178800	gi|519691820|gb|JX585715.1|_Gossypium_hirsutum_clone_NBRI_GE19365_microsatellite_sequence
Gorai.012G149100-JGI_221_v2.1	7.43252	7.74857	1	Gorai.012G149100	gi|211906485|gb|FJ415190.1|_Gossypium_hirsutum_clone_Spotp5_phosphoglycerate_dehydrogenase_mRNA,_complete_cds
Gorai.012G122100-JGI_221_v2.1	5.53448	5.97413	1	Gorai.012G122100	___NoMatchedTerm___
Gorai.012G118000-JGI_221_v2.1	7.05224	6.24976	1	Gorai.012G118000	___NoMatchedTerm___
Gorai.012G027700-JGI_221_v2.1	8.55438	7.44045	1	Gorai.012G027700	gi|256536428|gb|GQ393483.1|_Gossypium_hirsutum_cultivar_Deltapine_33_B_clone_MONCS0448_SSR_marker_CGR5451_genomic_sequence
Gorai.012G019500-JGI_221_v2.1	6.98185	5.85549	1	Gorai.012G019500	___NoMatchedTerm___
Gorai.011G272800-JGI_221_v2.1	6.32289	5.18563	1	Gorai.011G272800	___NoMatchedTerm___
Gorai.011G249100-JGI_221_v2.1	4.24489	6.37006	1	Gorai.011G249100	gi|482679607|gb|KC160478.1|_Gossypium_raimondii_clone_Gr10019657_3-ketoacyl-CoA_synthase_(KCS)_gene,_complete_cds
Gorai.011G212700-JGI_221_v2.1	6.24489	5.63309	1	Gorai.011G212700	gi|459649444|gb|KC316008.1|_Gossypium_barbadense_annexin_AnxGb5_mRNA,_complete_cds
Gorai.011G199100-JGI_221_v2.1	5.46728	5.96157	1	Gorai.011G199100	gi|519693255|gb|JX587150.1|_Gossypium_hirsutum_clone_NBRI_GE21162_microsatellite_sequence
Gorai.011G129900-JGI_221_v2.1	4.61248	6.83604	1	Gorai.011G129900	gi|211906537|gb|FJ415216.1|_Gossypium_hirsutum_clone_Ghpox5_class_III_peroxidase_(POX5)_mRNA,_complete_cds
Gorai.011G103900-JGI_221_v2.1	8.01748	5.50214	1	Gorai.011G103900	___NoMatchedTerm___
Gorai.011G092600-JGI_221_v2.1	4.61248	5.81367	1	Gorai.011G092600	gi|519748381|gb|JX615496.1|_Gossypium_hirsutum_clone_NBRI_GE59509_microsatellite_sequence
Gorai.011G082900-JGI_221_v2.1	5.7754	6.21806	1	Gorai.011G082900	gi|519766010|gb|JX623489.1|_Gossypium_hirsutum_clone_NBRI_GE70753_microsatellite_sequence
Gorai.011G082200-JGI_221_v2.1	5.91915	5.89613	1	Gorai.011G082200	___NoMatchedTerm___
Gorai.011G079000-JGI_221_v2.1	7.11936	5.56104	1	Gorai.011G079000	___NoMatchedTerm___
Gorai.011G066300-JGI_221_v2.1	6.27145	6.45634	1	Gorai.011G066300	___NoMatchedTerm___
Gorai.011G064900-JGI_221_v2.1	6.27145	4.37661	1	Gorai.011G064900	___NoMatchedTerm___
Gorai.011G049500-JGI_221_v2.1	6.24489	5.72453	1	Gorai.011G049500	gi|529061984|gb|JX963870.1|_Gossypium_hirsutum_clone_NBRI_TRANS-139_microsatellite_sequence
Gorai.011G042700-JGI_221_v2.1	6.28442	5.53356	1	Gorai.011G042700	gi|519694391|gb|JX588286.1|_Gossypium_hirsutum_clone_NBRI_GE22670_microsatellite_sequence
Gorai.010G246700-JGI_221_v2.1	8.56682	8.4127	1	Gorai.010G246700	___NoMatchedTerm___
Gorai.010G223200-JGI_221_v2.1	7.10602	6.97413	1	Gorai.010G223200	gi|519765686|gb|JX623334.1|_Gossypium_hirsutum_clone_NBRI_GE70502_microsatellite_sequence
Gorai.010G087500-JGI_221_v2.1	6.29529	6.42664	1	Gorai.010G087500	gi|519686157|gb|JX580052.1|_Gossypium_hirsutum_clone_NBRI_GE12410_microsatellite_sequence
Gorai.010G065800-JGI_221_v2.1	6.5344	3.87138	1	Gorai.010G065800	gi|519746509|gb|JX614617.1|_Gossypium_hirsutum_clone_NBRI_GE58146_microsatellite_sequence
Gorai.010G062000-JGI_221_v2.1	6.45202	3.9528	1	Gorai.010G062000	gi|519695280|gb|JX589175.1|_Gossypium_hirsutum_clone_NBRI_GE23812_microsatellite_sequence
Gorai.010G055100-JGI_221_v2.1	5.5344	5.20258	1	Gorai.010G055100	___NoMatchedTerm___
Gorai.010G045500-JGI_221_v2.1	9.15178	7.76267	1	Gorai.010G045500	gi|529062250|gb|JX963914.1|_Gossypium_hirsutum_clone_NBRI_TRANS-183_microsatellite_sequence
Gorai.010G045200-JGI_221_v2.1	8.11275	7.04813	1	Gorai.010G045200	gi|519750659|gb|JX616720.1|_Gossypium_hirsutum_clone_NBRI_GE61581_microsatellite_sequence
Gorai.010G023400-JGI_221_v2.1	7.55438	7.63309	1	Gorai.010G023400	___NoMatchedTerm___
Gorai.009G445500-JGI_221_v2.1	6.5143	6.99299	1	Gorai.009G445500	gi|519684109|gb|JX578004.1|_Gossypium_hirsutum_clone_NBRI_GE9938_microsatellite_sequence
Gorai.009G410600-JGI_221_v2.1	8.46728	7.401	1	Gorai.009G410600	___NoMatchedTerm___
Gorai.009G380400-JGI_221_v2.1	6.82985	5.81367	1	Gorai.009G380400	gi|507308555|gb|GQ227428.1|_Gossypium_hirsutum_clone_GhRGA-GK-71_NBS-LRR_resistance_protein-like_protein_gene,_partial_cds
Gorai.009G340100-JGI_221_v2.1	5.71882	5.48109	1	Gorai.009G340100	___NoMatchedTerm___
Gorai.009G327000-JGI_221_v2.1	9.21452	5.82407	1	Gorai.009G327000	gi|519696529|gb|JX590424.1|_Gossypium_hirsutum_clone_NBRI_GE25329_microsatellite_sequence
Gorai.009G315100-JGI_221_v2.1	5.98185	7.38441	1	Gorai.009G315100	___NoMatchedTerm___
Gorai.009G307700-JGI_221_v2.1	6.14592	5.47177	1	Gorai.009G307700	gi|459354681|gb|KC246034.1|_Gossypium_arboreum_clone_GaSIM-2_cyclin-dependent_protein_kinase_inhibitor_Siamese_mRNA,_complete_cds
Gorai.009G281300-JGI_221_v2.1	8.56682	7.16511	1	Gorai.009G281300	gi|529066246|gb|JX964156.1|_Gossypium_hirsutum_clone_NBRI_TRANS-425_microsatellite_sequence
Gorai.009G276300-JGI_221_v2.1	8.67488	7.0116	1	Gorai.009G276300	___NoMatchedTerm___
Gorai.009G251000-JGI_221_v2.1	5.98185	6.83473	1	Gorai.009G251000	___NoMatchedTerm___
Gorai.009G234500-JGI_221_v2.1	4.68648	7.94537	1	Gorai.009G234500	gi|20377324|gb|AF351377.1|_Gossypium_hirsutum_clone_JESPR139_microsatellite_sequence
Gorai.009G214300-JGI_221_v2.1	6.22254	5.5896	1	Gorai.009G214300	gi|33324519|gb|AF509502.1|_Gossypium_hirsutum_dehydration_responsive_element_binding_protein_(DREB)_mRNA,_complete_cds
Gorai.009G205800-JGI_221_v2.1	7.26479	4.69854	1	Gorai.009G205800	___NoMatchedTerm___
Gorai.009G146100-JGI_221_v2.1	6.39689	6.18563	1	Gorai.009G146100	___NoMatchedTerm___
Gorai.009G125500-JGI_221_v2.1	6.065	7.6451	1	Gorai.009G125500	___NoMatchedTerm___
Gorai.009G115400-JGI_221_v2.1	9.1939	7.0116	1	Gorai.009G115400	___NoMatchedTerm___
Gorai.009G104800-JGI_221_v2.1	6.29529	4.81367	1	Gorai.009G104800	gi|256537771|gb|GQ394826.1|_Gossypium_hirsutum_cultivar_Delta_Opal_clone_MONCS1849_SSR_marker_DPL0056_genomic_sequence
Gorai.009G047800-JGI_221_v2.1	7.43252	5.7706	1	Gorai.009G047800	___NoMatchedTerm___
Gorai.009G033300-JGI_221_v2.1	6.71882	4.29222	1	Gorai.009G033300	___NoMatchedTerm___
Gorai.009G018700-JGI_221_v2.1	8.173	6.53356	1	Gorai.009G018700	gi|317174869|gb|HQ527088.1|_Gossypium_herbaceum_clone_NBRI_D2_2480_simple_sequence_repeat_marker,_mRNA_sequence
Gorai.009G017500-JGI_221_v2.1	5.64996	5.18563	1	Gorai.009G017500	___NoMatchedTerm___
Gorai.008G272900-JGI_221_v2.1	7.71328	7.66872	1	Gorai.008G272900	___NoMatchedTerm___
Gorai.008G259700-JGI_221_v2.1	6.24489	5.63309	1	Gorai.008G259700	gi|307159057|gb|GQ921837.1|_Gossypium_hirsutum_NAC_trascription_factor_3_(nst3)_mRNA,_complete_cds
Gorai.008G245300-JGI_221_v2.1	8.22254	7.22096	1	Gorai.008G245300	___NoMatchedTerm___
Gorai.008G190500-JGI_221_v2.1	5.11944	5.3095	1	Gorai.008G190500	gi|256537778|gb|GQ394833.1|_Gossypium_hirsutum_cultivar_Delta_Opal_clone_MONCS1856_SSR_marker_DPL0070_genomic_sequence
Gorai.008G164100-JGI_221_v2.1	7.34184	6.63309	1	Gorai.008G164100	___NoMatchedTerm___
Gorai.008G163800-JGI_221_v2.1	5.49384	7.16915	1	Gorai.008G163800	___NoMatchedTerm___
Gorai.008G163600-JGI_221_v2.1	5.37578	5.93955	1	Gorai.008G163600	___NoMatchedTerm___
Gorai.008G157000-JGI_221_v2.1	5.17191	6.18397	1	Gorai.008G157000	___NoMatchedTerm___
Gorai.008G137400-JGI_221_v2.1	6.36456	5.85549	1	Gorai.008G137400	gi|519684436|gb|JX578331.1|_Gossypium_hirsutum_clone_NBRI_GE10330_microsatellite_sequence
Gorai.008G130500-JGI_221_v2.1	6.82399	7.34091	1	Gorai.008G130500	___NoMatchedTerm___
Gorai.008G105100-JGI_221_v2.1	5.22254	6.00464	1	Gorai.008G105100	gi|519683184|gb|JX577079.1|_Gossypium_hirsutum_clone_NBRI_GE8832_microsatellite_sequence
Gorai.008G099900-JGI_221_v2.1	8.04075	7.85549	1	Gorai.008G099900	___NoMatchedTerm___
Gorai.008G063700-JGI_221_v2.1	8.31875	8.10124	1	Gorai.008G063700	___NoMatchedTerm___
Gorai.008G063000-JGI_221_v2.1	5.25208	7.46767	1	Gorai.008G063000	gi|519749271|gb|JX615962.1|_Gossypium_hirsutum_clone_NBRI_GE60262_microsatellite_sequence
Gorai.008G033200-JGI_221_v2.1	5.88232	5.31116	1	Gorai.008G033200	___NoMatchedTerm___
Gorai.008G012500-JGI_221_v2.1	7.11936	5.81367	1	Gorai.008G012500	___NoMatchedTerm___
Gorai.007G339300-JGI_221_v2.1	4.98185	5.63309	1	Gorai.007G339300	___NoMatchedTerm___
Gorai.007G336400-JGI_221_v2.1	7.24489	6.85549	1	Gorai.007G336400	___NoMatchedTerm___
Gorai.007G297500-JGI_221_v2.1	5.17191	5.24976	1	Gorai.007G297500	gi|519692247|gb|JX586142.1|_Gossypium_hirsutum_clone_NBRI_GE19887_microsatellite_sequence
Gorai.007G289700-JGI_221_v2.1	5.97927	4.67207	1	Gorai.007G289700	gi|519684575|gb|JX578470.1|_Gossypium_hirsutum_clone_NBRI_GE10502_microsatellite_sequence
Gorai.007G267700-JGI_221_v2.1	6.85632	6.50756	1	Gorai.007G267700	gi|441037986|gb|JQ914139.1|_Gossypium_hirsutum_NAC_domain_protein_8_(NAC8)_mRNA,_complete_cds
Gorai.007G261500-JGI_221_v2.1	6.71882	5.75007	1	Gorai.007G261500	gi|519687871|gb|JX581766.1|_Gossypium_hirsutum_clone_NBRI_GE14471_microsatellite_sequence
Gorai.007G248500-JGI_221_v2.1	6.75687	5.00464	1	Gorai.007G248500	___NoMatchedTerm___
Gorai.007G228400-JGI_221_v2.1	4.53448	6.74857	1	Gorai.007G228400	___NoMatchedTerm___
Gorai.007G225100-JGI_221_v2.1	6.19745	7.58418	1	Gorai.007G225100	___NoMatchedTerm___
Gorai.007G219500-JGI_221_v2.1	5.45202	5.3095	1	Gorai.007G219500	___NoMatchedTerm___
Gorai.007G169400-JGI_221_v2.1	7.70432	8.78148	1	Gorai.007G169400	gi|317173715|gb|HQ525934.1|_Gossypium_herbaceum_clone_NBRI_A_EYI1BW401B8BGO_simple_sequence_repeat_marker,_mRNA_sequence
Gorai.007G167500-JGI_221_v2.1	4.86706	7.65694	1	Gorai.007G167500	___NoMatchedTerm___
Gorai.007G162300-JGI_221_v2.1	7.50411	5.47177	1	Gorai.007G162300	___NoMatchedTerm___
Gorai.007G138600-JGI_221_v2.1	8.08566	8.67457	1	Gorai.007G138600	___NoMatchedTerm___
Gorai.007G122500-JGI_221_v2.1	6.19745	6.81367	1	Gorai.007G122500	gi|519694393|gb|JX588288.1|_Gossypium_hirsutum_clone_NBRI_GE22672_microsatellite_sequence
Gorai.007G056400-JGI_221_v2.1	5.88812	6.24976	1	Gorai.007G056400	gi|519706674|gb|JX600132.1|_Gossypium_hirsutum_clone_NBRI_GE37847_microsatellite_sequence
Gorai.007G027400-JGI_221_v2.1	5.45202	8.53998	1	Gorai.007G027400	___NoMatchedTerm___
Gorai.006G249500-JGI_221_v2.1	5.38692	5.47177	1	Gorai.006G249500	___NoMatchedTerm___
Gorai.006G240400-JGI_221_v2.1	5.75687	7.21806	1	Gorai.006G240400	___NoMatchedTerm___
Gorai.006G229400-JGI_221_v2.1	8.53948	8.0116	1	Gorai.006G229400	gi|519685332|gb|JX579227.1|_Gossypium_hirsutum_clone_NBRI_GE11429_microsatellite_sequence
Gorai.006G195700-JGI_221_v2.1	5.94952	4.82407	1	Gorai.006G195700	gi|151303114|gb|EF651783.1|_Gossypium_hirsutum_transcription_factor_TF1_(TF1)_mRNA,_complete_cds
Gorai.006G148100-JGI_221_v2.1	7.72211	4.44074	1	Gorai.006G148100	___NoMatchedTerm___
Gorai.006G146500-JGI_221_v2.1	6.56682	5.81367	1	Gorai.006G146500	___NoMatchedTerm___
Gorai.006G066200-JGI_221_v2.1	5.65993	5.7706	1	Gorai.006G066200	___NoMatchedTerm___
Gorai.006G057800-JGI_221_v2.1	5.46728	5.7706	1	Gorai.006G057800	gi|529070584|gb|JX964580.1|_Gossypium_hirsutum_clone_NBRI_TRANS-849_microsatellite_sequence
Gorai.005G256700-JGI_221_v2.1	5.91915	5.18563	1	Gorai.005G256700	___NoMatchedTerm___
Gorai.005G256600-JGI_221_v2.1	7.0057	5.6804	1	Gorai.005G256600	___NoMatchedTerm___
Gorai.005G251700-JGI_221_v2.1	8.28937	7.99299	1	Gorai.005G251700	___NoMatchedTerm___
Gorai.005G231200-JGI_221_v2.1	7.65993	5.75007	1	Gorai.005G231200	___NoMatchedTerm___
Gorai.005G215900-JGI_221_v2.1	4.94952	6.58418	1	Gorai.005G215900	gi|519746562|gb|JX614644.1|_Gossypium_hirsutum_clone_NBRI_GE58195_microsatellite_sequence
Gorai.005G196400-JGI_221_v2.1	5.24489	5.85549	1	Gorai.005G196400	___NoMatchedTerm___
Gorai.005G172200-JGI_221_v2.1	6.19745	5.58418	1	Gorai.005G172200	___NoMatchedTerm___
Gorai.005G154500-JGI_221_v2.1	4.00841	6.70348	1	Gorai.005G154500	gi|519684399|gb|JX578294.1|_Gossypium_hirsutum_clone_NBRI_GE10289_microsatellite_sequence
Gorai.005G142900-JGI_221_v2.1	5.19745	6.7706	1	Gorai.005G142900	___NoMatchedTerm___
Gorai.005G138500-JGI_221_v2.1	6.2472	6.04813	1	Gorai.005G138500	gi|256536014|gb|GQ393069.1|_Gossypium_hirsutum_cultivar_Deltapine_20_clone_MONCS0050_SSR_marker_C2-0079_genomic_sequence
Gorai.005G129000-JGI_221_v2.1	7.43252	4.77516	1	Gorai.005G129000	gi|317174340|gb|HQ526559.1|_Gossypium_herbaceum_clone_NBRI_D_EYT27PB02ERZ9K_simple_sequence_repeat_marker,_mRNA_sequence
Gorai.005G022600-JGI_221_v2.1	7.14592	7.96461	1	Gorai.005G022600	gi|153805693|gb|EF643506.1|_Gossypium_hirsutum_cysteine_proteinase_inhibitor_(CPI)_mRNA,_complete_cds
Gorai.004G290400-JGI_221_v2.1	6.16243	5.56104	1	Gorai.004G290400	___NoMatchedTerm___
Gorai.004G287900-JGI_221_v2.1	7.58372	7.6804	1	Gorai.004G287900	___NoMatchedTerm___
Gorai.004G257700-JGI_221_v2.1	5.79082	5.7706	1	Gorai.004G257700	___NoMatchedTerm___
Gorai.004G201700-JGI_221_v2.1	8.41984	7.0257	1	Gorai.004G201700	gi|312032579|gb|AC243146.1|_Gossypium_hirsutum_clone_MX073K14-jni,_complete_sequence
Gorai.004G192300-JGI_221_v2.1	6.20425	5.04813	1	Gorai.004G192300	gi|519688274|gb|JX582169.1|_Gossypium_hirsutum_clone_NBRI_GE14950_microsatellite_sequence
Gorai.004G164400-JGI_221_v2.1	8.84315	6.56104	1	Gorai.004G164400	___NoMatchedTerm___
Gorai.004G154700-JGI_221_v2.1	5.24489	5.53356	1	Gorai.004G154700	gi|519683742|gb|JX577637.1|_Gossypium_hirsutum_clone_NBRI_GE9497_microsatellite_sequence
Gorai.004G149700-JGI_221_v2.1	6.47308	7.08375	1	Gorai.004G149700	gi|529066835|gb|JX964244.1|_Gossypium_hirsutum_clone_NBRI_TRANS-513_microsatellite_sequence
Gorai.004G086600-JGI_221_v2.1	6.22254	5.1004	1	Gorai.004G086600	gi|256536420|gb|GQ393475.1|_Gossypium_hirsutum_cultivar_Deltapine_33_B_clone_MONCS0440_SSR_marker_CGR5433_genomic_sequence
Gorai.004G026500-JGI_221_v2.1	4.65993	5.7706	1	Gorai.004G026500	___NoMatchedTerm___
Gorai.004G026400-JGI_221_v2.1	6.90785	5.24976	1	Gorai.004G026400	___NoMatchedTerm___
Gorai.004G026200-JGI_221_v2.1	6.38692	6.81367	1	Gorai.004G026200	___NoMatchedTerm___
Gorai.004G019400-JGI_221_v2.1	7.64482	5.7262	1	Gorai.004G019400	___NoMatchedTerm___
Gorai.004G001400-JGI_221_v2.1	5.72211	5.93566	1	Gorai.004G001400	gi|256568428|gb|FJ646599.1|_Gossypium_hirsutum_PIP_protein_(PIP2;8)_mRNA,_complete_cds
Gorai.003G183200-JGI_221_v2.1	5.59337	4.96157	1	Gorai.003G183200	gi|312032597|gb|AC243165.1|_Gossypium_hirsutum_clone_MX179E13-jom,_complete_sequence
Gorai.003G166100-JGI_221_v2.1	6.62955	6.34091	1	Gorai.003G166100	gi|14334056|gb|AF332974.1|AF332974_Gossypium_arboreum_P450_monooxygenase_mRNA,_complete_cds
Gorai.003G140500-JGI_221_v2.1	6.43252	6.93566	1	Gorai.003G140500	___NoMatchedTerm___
Gorai.003G090000-JGI_221_v2.1	7.0788	7.39863	1	Gorai.003G090000	gi|57282622|emb|AJ606075.1|_Gossypium_hirsutum_mRNA_for_peroxidase_(pox_gene),_strain_Xuzhou_142
Gorai.003G088700-JGI_221_v2.1	5.85641	6.37006	1	Gorai.003G088700	gi|57282622|emb|AJ606075.1|_Gossypium_hirsutum_mRNA_for_peroxidase_(pox_gene),_strain_Xuzhou_142
Gorai.003G077700-JGI_221_v2.1	6.62955	5.93566	1	Gorai.003G077700	gi|307752650|gb|GQ921836.1|_Gossypium_hirsutum_NAC_trascription_factor_1_(nst1)_mRNA,_complete_cds
Gorai.003G071600-JGI_221_v2.1	6.31875	6.24976	1	Gorai.003G071600	___NoMatchedTerm___
Gorai.003G007800-JGI_221_v2.1	7.48435	5.11852	1	Gorai.003G007800	gi|519685800|gb|JX579695.1|_Gossypium_hirsutum_clone_NBRI_GE11986_microsatellite_sequence
Gorai.003G003400-JGI_221_v2.1	5.72211	7.15247	1	Gorai.003G003400	gi|519758711|gb|JX620675.1|_Gossypium_hirsutum_clone_NBRI_GE66973_microsatellite_sequence
Gorai.002G265300-JGI_221_v2.1	5.5344	6.31116	1	Gorai.002G265300	___NoMatchedTerm___
Gorai.002G197100-JGI_221_v2.1	7.36037	6.53356	1	Gorai.002G197100	gi|45758291|gb|AY438035.1|_Gossypium_hirsutum_beta-galactosidase_mRNA,_complete_cds
Gorai.002G174600-JGI_221_v2.1	8.25937	8.44045	1	Gorai.002G174600	___NoMatchedTerm___
Gorai.002G153600-JGI_221_v2.1	7.11936	7.26536	1	Gorai.002G153600	___NoMatchedTerm___
Gorai.002G132400-JGI_221_v2.1	7.57401	6.32657	1	Gorai.002G132400	___NoMatchedTerm___
Gorai.002G118700-JGI_221_v2.1	7.0057	6.75007	1	Gorai.002G118700	gi|519685735|gb|JX579630.1|_Gossypium_hirsutum_clone_NBRI_GE11905_microsatellite_sequence
Gorai.002G092000-JGI_221_v2.1	8.05224	6.25703	1	Gorai.002G092000	___NoMatchedTerm___
Gorai.002G040500-JGI_221_v2.1	6.17191	5.3095	1	Gorai.002G040500	___NoMatchedTerm___
Gorai.002G007800-JGI_221_v2.1	7.65993	7.70348	1	Gorai.002G007800	___NoMatchedTerm___
Gorai.002G004800-JGI_221_v2.1	6.93294	7.88607	1	Gorai.002G004800	___NoMatchedTerm___
Gorai.001G270500-JGI_221_v2.1	7.18349	5.89613	1	Gorai.001G270500	gi|312032581|gb|AC243149.1|_Gossypium_hirsutum_clone_MX089E03-jhm,_complete_sequence
Gorai.001G230400-JGI_221_v2.1	6.93294	5.96157	1	Gorai.001G230400	gi|38016530|gb|AY429443.1|_Gossypium_barbadense_fiber_quinone-oxidoreductase_mRNA,_partial_cds
Gorai.001G228500-JGI_221_v2.1	7.32289	6.31116	1	Gorai.001G228500	gi|317172978|gb|HQ525197.1|_Gossypium_herbaceum_clone_NBRI_D2_628_simple_sequence_repeat_marker,_mRNA_sequence
Gorai.001G224400-JGI_221_v2.1	6.36037	6.11852	1	Gorai.001G224400	___NoMatchedTerm___
Gorai.001G115700-JGI_221_v2.1	5.31875	6.58418	1	Gorai.001G115700	gi|519695204|gb|JX589099.1|_Gossypium_hirsutum_clone_NBRI_GE23724_microsatellite_sequence
Gorai.001G075600-JGI_221_v2.1	6.74739	6.11852	1	Gorai.001G075600	___NoMatchedTerm___
Gorai.001G039600-JGI_221_v2.1	6.49384	6.18397	1	Gorai.001G039600	___NoMatchedTerm___
Gorai.004G117200-JGI_221_v2.1	3.11458	3.3095	1	Gorai.004G117200	___NoMatchedTerm___
Gorai.009G158800-JGI_221_v2.1	3.07496	3.31116	1	Gorai.009G158800	___NoMatchedTerm___
Gorai.013G163800-JGI_221_v2.1	4.31875	2.0871	1	Gorai.013G163800	___NoMatchedTerm___
Gorai.013G126900-JGI_221_v2.1	1.68648	4.67207	1	Gorai.013G126900	gi|519759436|gb|JX621005.1|_Gossypium_hirsutum_clone_NBRI_GE67402_microsatellite_sequence
Gorai.013G050500-JGI_221_v2.1	3.82399	2.72453	1	Gorai.013G050500	___NoMatchedTerm___
Gorai.008G066300-JGI_221_v2.1	3.82399	3.37661	1	Gorai.008G066300	___NoMatchedTerm___
Gorai.003G089800-JGI_221_v2.1	1.62759	4.81367	1	Gorai.003G089800	___NoMatchedTerm___
Gorai.001G160100-JGI_221_v2.1	3.68648	3.23911	1	Gorai.001G160100	gi|397911863|gb|JX065074.1|_Gossypium_hirsutum_mitochondrion,_complete_genome
Gorai.009G130900-JGI_221_v2.1	3.53448	3.04813	1	Gorai.009G130900	gi|519765220|gb|JX623104.1|_Gossypium_hirsutum_clone_NBRI_GE70147_microsatellite_sequence
Gorai.007G363800-JGI_221_v2.1	3.68648	2.91718	1	Gorai.007G363800	gi|519689734|gb|JX583629.1|_Gossypium_hirsutum_clone_NBRI_GE16721_microsatellite_sequence
Gorai.006G216200-JGI_221_v2.1	4.88232	3.61762	1	Gorai.006G216200	gi|519695763|gb|JX589658.1|_Gossypium_hirsutum_clone_NBRI_GE24398_microsatellite_sequence
Gorai.002G184500-JGI_221_v2.1	3.68648	2.7262	1	Gorai.002G184500	gi|519685457|gb|JX579352.1|_Gossypium_hirsutum_clone_NBRI_GE11566_microsatellite_sequence
Gorai.002G025100-JGI_221_v2.1	2.65993	3.89613	1	Gorai.002G025100	___NoMatchedTerm___
Gorai.001G239700-JGI_221_v2.1	4.24489	3.04813	1	Gorai.001G239700	gi|150022155|gb|EF644230.1|_Gossypium_arboreum_clone_2_4_alpha-expansin_3_(EXPA3)_gene,_partial_cds
Gorai.001G130200-JGI_221_v2.1	4.39689	3.7262	1	Gorai.001G130200	gi|519747328|gb|JX614916.1|_Gossypium_hirsutum_clone_NBRI_GE58638_microsatellite_sequence
Gorai.001G017300-JGI_221_v2.1	2.94952	4.63309	1	Gorai.001G017300	gi|519691813|gb|JX585708.1|_Gossypium_hirsutum_clone_NBRI_GE19356_microsatellite_sequence
Gorai.013G229500-JGI_221_v2.1	3.42466	2.87191	1	Gorai.013G229500	gi|336318675|gb|HM543116.1|_Gossypium_barbadense_isolate_Ps6D_profillin_(PRF4)_mRNA,_partial_cds_x0001_gi|336318677|gb|HM543117.1|_Gossypium_darwinii_isolate_AD5D_profillin_(PRF4)_mRNA,_partial_cds_x0001_gi|336318679|gb|HM543118.1|_Gossypium_hirsutum_isolate_TM1D_profillin_(PRF4)_mRNA,_partial_cds_x0001_gi|336318681|gb|HM543119.1|_Gossypium_hirsutum_isolate_YucD_profillin_(PRF4)_mRNA,_partial_cds
Gorai.013G146600-JGI_221_v2.1	3.12817	3.1167	1	Gorai.013G146600	gi|256537823|gb|GQ394878.1|_Gossypium_hirsutum_cultivar_Delta_Opal_clone_MONCS1901_SSR_marker_DPL0161_genomic_sequence
Gorai.013G130500-JGI_221_v2.1	4.18107	2.91146	1	Gorai.013G130500	gi|519688743|gb|JX582638.1|_Gossypium_hirsutum_clone_NBRI_GE15506_microsatellite_sequence
Gorai.012G070300-JGI_221_v2.1	3.2262	3.10351	1	Gorai.012G070300	gi|32186889|gb|AY305724.1|_Gossypium_hirsutum_actin_(ACT2)_mRNA,_complete_cds
Gorai.011G089300-JGI_221_v2.1	3.60969	3.25602	1	Gorai.011G089300	___NoMatchedTerm___
Gorai.010G186700-JGI_221_v2.1	3.30674	2.90447	1	Gorai.010G186700	gi|312032555|gb|AC243122.1|_Gossypium_raimondii_clone_GR__Ba0146P03-hoa,_complete_sequence
Gorai.010G103100-JGI_221_v2.1	3.55706	3.20918	1	Gorai.010G103100	gi|25992535|gb|AF531367.1|_Gossypium_barbadense_fiber_protein_Fb7_mRNA,_complete_cds
Gorai.010G048100-JGI_221_v2.1	3.55935	3.26295	1	Gorai.010G048100	___NoMatchedTerm___
Gorai.010G019800-JGI_221_v2.1	4.12972	3.68115	1	Gorai.010G019800	gi|519755520|gb|JX619047.1|_Gossypium_hirsutum_clone_NBRI_GE64764_microsatellite_sequence
Gorai.009G282200-JGI_221_v2.1	3.49786	2.81715	1	Gorai.009G282200	gi|519694503|gb|JX588398.1|_Gossypium_hirsutum_clone_NBRI_GE22817_microsatellite_sequence
Gorai.009G115600-JGI_221_v2.1	3.07371	3.43333	1	Gorai.009G115600	gi|223453019|gb|FJ594487.1|_Gossypium_hirsutum_beta-tubulin_14_mRNA,_complete_cds
Gorai.008G239400-JGI_221_v2.1	3.10714	3.43235	1	Gorai.008G239400	___NoMatchedTerm___
Gorai.008G048100-JGI_221_v2.1	3.78035	3.21521	1	Gorai.008G048100	___NoMatchedTerm___
Gorai.007G336600-JGI_221_v2.1	3.16289	3.21609	1	Gorai.007G336600	___NoMatchedTerm___
Gorai.007G300000-JGI_221_v2.1	2.88004	3.38967	1	Gorai.007G300000	gi|226358405|gb|FJ797562.1|_Gossypium_hirsutum_unknown_mRNA
Gorai.007G245500-JGI_221_v2.1	3.12972	3.17139	1	Gorai.007G245500	gi|6856102|gb|AF159229.1|AF159229_Gossypium_hirsutum_glutathione_S-transferase_mRNA,_complete_cds
Gorai.007G085400-JGI_221_v2.1	3.81339	3.13775	1	Gorai.007G085400	___NoMatchedTerm___
Gorai.007G080700-JGI_221_v2.1	3.78727	3.32718	1	Gorai.007G080700	gi|319433442|gb|GU451702.1|_Gossypium_hirsutum_copper_binding_protein_4_(BCP4)_mRNA,_complete_cds
Gorai.007G069700-JGI_221_v2.1	3.34791	2.93556	1	Gorai.007G069700	___NoMatchedTerm___
Gorai.006G267400-JGI_221_v2.1	3.76603	3.19481	1	Gorai.006G267400	gi|295687226|gb|GU295062.1|_Gossypium_hirsutum_eukaryotic_translation_initiation_factor_5A_mRNA,_complete_cds
Gorai.006G165800-JGI_221_v2.1	3.42851	3.14932	1	Gorai.006G165800	gi|211906445|gb|FJ415170.1|_Gossypium_hirsutum_clone_Spot16_adenosine_kinase_mRNA,_complete_cds
Gorai.005G248800-JGI_221_v2.1	3.59091	3.02611	1	Gorai.005G248800	gi|3135694|gb|AF064202.1|AF064202_Gossypium_hirsutum_vacuolar_proton_ATPase_16_kDa_proteolipid_subunit_(VATPase)_mRNA,_partial_cds
Gorai.004G139500-JGI_221_v2.1	3.54792	2.96411	1	Gorai.004G139500	gi|2267582|gb|AF009338.1|AF009338_Gossypium_hirsutum_vacuolar_H+-ATPase_subunit_E_mRNA,_complete_cds
Gorai.004G025200-JGI_221_v2.1	4.01263	3.01574	1	Gorai.004G025200	___NoMatchedTerm___
Gorai.004G012100-JGI_221_v2.1	3.81202	3.51123	1	Gorai.004G012100	gi|317173949|gb|HQ526168.1|_Gossypium_herbaceum_clone_NBRI_E2_2318-1_simple_sequence_repeat_marker,_mRNA_sequence_x0001_gi|317174244|gb|HQ526463.1|_Gossypium_herbaceum_clone_NBRI_E2_2318-2_simple_sequence_repeat_marker,_mRNA_sequence
Gorai.003G131200-JGI_221_v2.1	3.56037	3.43838	1	Gorai.003G131200	gi|62956017|gb|AY902466.1|_Gossypium_hirsutum_3-ketoacyl-CoA_reductase_1_mRNA,_complete_cds
Gorai.002G225100-JGI_221_v2.1	3.63285	3.53572	1	Gorai.002G225100	___NoMatchedTerm___
Gorai.002G173500-JGI_221_v2.1	4.72049	4.0364	1	Gorai.002G173500	___NoMatchedTerm___
Gorai.002G008400-JGI_221_v2.1	3.46434	3.13219	1	Gorai.002G008400	gi|317173882|gb|HQ526101.1|_Gossypium_herbaceum_clone_NBRI_D2_1748_simple_sequence_repeat_marker,_mRNA_sequence
Gorai.001G268500-JGI_221_v2.1	4.11582	2.91574	1	Gorai.001G268500	gi|211906517|gb|FJ415206.1|_Gossypium_hirsutum_clone_SpotX9_glyceraldehyde-3-phosphate_dehydrogenase_C_subunit_mRNA,_complete_cds
Gorai.001G136100-JGI_221_v2.1	3.34104	3.2739	1	Gorai.001G136100	___NoMatchedTerm___
Gorai.013G142800-JGI_221_v2.1	4.14757	2.20638	1	Gorai.013G142800	___NoMatchedTerm___
Gorai.013G009600-JGI_221_v2.1	3.50125	3.00087	1	Gorai.013G009600	___NoMatchedTerm___
Gorai.007G243000-JGI_221_v2.1	4.065	3.32014	1	Gorai.007G243000	___NoMatchedTerm___
Gorai.N002300-JGI_221_v2.1	4.13394	3.47456	1	Gorai.N002300	___NoMatchedTerm___
Gorai.013G266700-JGI_221_v2.1	3.43781	3.35775	1	Gorai.013G266700	gi|519695007|gb|JX588902.1|_Gossypium_hirsutum_clone_NBRI_GE23468_microsatellite_sequence
Gorai.013G258400-JGI_221_v2.1	3.86706	2.53189	1	Gorai.013G258400	gi|38016526|gb|AY429441.1|_Gossypium_barbadense_fiber_protein_Fb37_mRNA,_complete_cds
Gorai.013G255300-JGI_221_v2.1	3.53973	3.22159	1	Gorai.013G255300	___NoMatchedTerm___
Gorai.013G234400-JGI_221_v2.1	3.01663	3.58359	1	Gorai.013G234400	gi|519698598|gb|JX592493.1|_Gossypium_hirsutum_clone_NBRI_GE27946_microsatellite_sequence
Gorai.013G177600-JGI_221_v2.1	3.88812	3.15925	1	Gorai.013G177600	___NoMatchedTerm___
Gorai.013G162500-JGI_221_v2.1	4.88057	4.00963	1	Gorai.013G162500	___NoMatchedTerm___
Gorai.013G153200-JGI_221_v2.1	3.60535	2.78172	1	Gorai.013G153200	gi|519701434|gb|JX595214.1|_Gossypium_hirsutum_clone_NBRI_GE31401_microsatellite_sequence
Gorai.013G037800-JGI_221_v2.1	3.48153	2.79492	1	Gorai.013G037800	___NoMatchedTerm___
Gorai.012G118100-JGI_221_v2.1	3.87913	2.69479	1	Gorai.012G118100	___NoMatchedTerm___
Gorai.011G163400-JGI_221_v2.1	3.84668	2.81391	1	Gorai.011G163400	gi|16973315|emb|AJ311660.1|_Gossypium_hirsutum_mRNA_for_hypothetical_protein_(F6_gene)
Gorai.011G152000-JGI_221_v2.1	3.37694	2.897	1	Gorai.011G152000	___NoMatchedTerm___
Gorai.011G130700-JGI_221_v2.1	3.37836	2.92915	1	Gorai.011G130700	gi|519685717|gb|JX579612.1|_Gossypium_hirsutum_clone_NBRI_GE11885_microsatellite_sequence
Gorai.011G082800-JGI_221_v2.1	3.71248	2.61971	1	Gorai.011G082800	gi|317173038|gb|HQ525257.1|_Gossypium_herbaceum_clone_NBRI_E_1491_simple_sequence_repeat_marker,_mRNA_sequence
Gorai.011G039000-JGI_221_v2.1	4.33265	3.63202	1	Gorai.011G039000	gi|49333382|gb|AY632360.1|_Gossypium_hirsutum_BAC_106I22,_complete_sequence
Gorai.010G153700-JGI_221_v2.1	3.64659	3.40903	1	Gorai.010G153700	gi|312032535|gb|AC243102.1|_Gossypium_arboreum_clone_GM226J06-jme,_complete_sequence
Gorai.010G025100-JGI_221_v2.1	3.15043	4.072	1	Gorai.010G025100	gi|519748825|gb|JX615731.1|_Gossypium_hirsutum_clone_NBRI_GE59880_microsatellite_sequence
Gorai.010G024200-JGI_221_v2.1	4.34807	3.76804	1	Gorai.010G024200	gi|445069055|gb|KC147720.1|_Gossypium_hirsutum_GA-stimulated_transcript-like_protein_6_(GASL6)_mRNA,_complete_cds
Gorai.009G435100-JGI_221_v2.1	3.88204	3.05468	1	Gorai.009G435100	___NoMatchedTerm___
Gorai.009G388000-JGI_221_v2.1	4.06808	2.80317	1	Gorai.009G388000	___NoMatchedTerm___
Gorai.009G303100-JGI_221_v2.1	4.22668	3.19246	1	Gorai.009G303100	___NoMatchedTerm___
Gorai.008G241700-JGI_221_v2.1	3.60363	3.11649	1	Gorai.008G241700	___NoMatchedTerm___
Gorai.008G211200-JGI_221_v2.1	4.14494	4.02097	1	Gorai.008G211200	___NoMatchedTerm___
Gorai.008G081100-JGI_221_v2.1	3.23543	3.06586	1	Gorai.008G081100	gi|317174695|gb|HQ526914.1|_Gossypium_herbaceum_clone_NBRI_D_EYT27PB02DEVTU_simple_sequence_repeat_marker,_mRNA_sequence
Gorai.008G076900-JGI_221_v2.1	3.44505	2.98546	1	Gorai.008G076900	___NoMatchedTerm___
Gorai.007G310200-JGI_221_v2.1	3.61798	3.5973	1	Gorai.007G310200	gi|256536633|gb|GQ393688.1|_Gossypium_hirsutum_cultivar_Deltapine_33_B_clone_MONCS0653_SSR_marker_CGR5712_genomic_sequence
Gorai.007G307600-JGI_221_v2.1	4.16251	3.34649	1	Gorai.007G307600	___NoMatchedTerm___
Gorai.007G223000-JGI_221_v2.1	3.91475	3.18709	1	Gorai.007G223000	gi|519684157|gb|JX578052.1|_Gossypium_hirsutum_clone_NBRI_GE9993_microsatellite_sequence
Gorai.007G196100-JGI_221_v2.1	2.66645	3.61762	1	Gorai.007G196100	___NoMatchedTerm___
Gorai.007G122600-JGI_221_v2.1	3.45888	3.0619	1	Gorai.007G122600	gi|519694393|gb|JX588288.1|_Gossypium_hirsutum_clone_NBRI_GE22672_microsatellite_sequence
Gorai.007G084500-JGI_221_v2.1	3.50428	2.77644	1	Gorai.007G084500	___NoMatchedTerm___
Gorai.007G077200-JGI_221_v2.1	3.53448	3.53189	1	Gorai.007G077200	___NoMatchedTerm___
Gorai.006G252000-JGI_221_v2.1	3.92379	3.03819	1	Gorai.006G252000	gi|317175721|gb|HQ527940.1|_Gossypium_herbaceum_clone_NBRI_A_EYI1BW401BP6D6_simple_sequence_repeat_marker,_mRNA_sequence
Gorai.006G149300-JGI_221_v2.1	3.58	3.04176	1	Gorai.006G149300	___NoMatchedTerm___
Gorai.006G035000-JGI_221_v2.1	3.90565	3.35606	1	Gorai.006G035000	___NoMatchedTerm___
Gorai.006G000200-JGI_221_v2.1	2.62594	3.67439	1	Gorai.006G000200	gi|347466181|gb|JF795273.1|_Gossypium_hirsutum_chalcone_synthase_(CHS3)_mRNA,_complete_cds
Gorai.005G242800-JGI_221_v2.1	3.5042	3.04889	1	Gorai.005G242800	___NoMatchedTerm___
Gorai.005G225400-JGI_221_v2.1	2.98081	3.2471	1	Gorai.005G225400	___NoMatchedTerm___
Gorai.005G208200-JGI_221_v2.1	3.62235	3.49392	1	Gorai.005G208200	___NoMatchedTerm___
Gorai.004G048300-JGI_221_v2.1	4.25915	3.19098	1	Gorai.004G048300	gi|211906433|gb|FJ415164.1|_Gossypium_hirsutum_clone_Spot6_UDP-D-glucose_pyrophosphorylase_(UGP1)_mRNA,_complete_cds
Gorai.004G008700-JGI_221_v2.1	4.05386	2.66653	1	Gorai.004G008700	___NoMatchedTerm___
Gorai.004G006300-JGI_221_v2.1	3.4539	3.43375	1	Gorai.004G006300	___NoMatchedTerm___
Gorai.003G179800-JGI_221_v2.1	3.59512	3.36053	1	Gorai.003G179800	gi|317172334|gb|HQ524697.1|_Gossypium_herbaceum_clone_NBRI_PD_28_simple_sequence_repeat_marker,_genomic_sequence
Gorai.003G125200-JGI_221_v2.1	2.62926	3.88208	1	Gorai.003G125200	___NoMatchedTerm___
Gorai.003G028800-JGI_221_v2.1	3.5408	3.17498	1	Gorai.003G028800	___NoMatchedTerm___
Gorai.003G011600-JGI_221_v2.1	3.51695	3.14673	1	Gorai.003G011600	gi|519759682|gb|JX621122.1|_Gossypium_hirsutum_clone_NBRI_GE67554_microsatellite_sequence
Gorai.002G230600-JGI_221_v2.1	3.57046	3.48244	1	Gorai.002G230600	gi|312032560|gb|AC243127.1|_Gossypium_raimondii_clone_GR__Ba0222F01-hob,_complete_sequence
Gorai.002G212600-JGI_221_v2.1	3.40777	2.8038	1	Gorai.002G212600	___NoMatchedTerm___
Gorai.002G064900-JGI_221_v2.1	3.12832	3.56743	1	Gorai.002G064900	gi|317172799|gb|HQ525018.1|_Gossypium_herbaceum_clone_NBRI_E_EYT27PB03FQS6W_simple_sequence_repeat_marker,_mRNA_sequence
Gorai.002G037600-JGI_221_v2.1	3.40536	3.26113	1	Gorai.002G037600	___NoMatchedTerm___
Gorai.001G107300-JGI_221_v2.1	3.94489	3.07561	1	Gorai.001G107300	gi|482679623|gb|KC160486.1|_Gossypium_raimondii_clone_Gr10022901_3-ketoacyl-CoA_synthase_3_(KCS3)_gene,_complete_cds
Gorai.001G072900-JGI_221_v2.1	4.14793	3.41599	1	Gorai.001G072900	___NoMatchedTerm___
Gorai.009G444000-JGI_221_v2.1	4.55042	3.745	1	Gorai.009G444000	gi|529062511|gb|JX963958.1|_Gossypium_hirsutum_clone_NBRI_TRANS-227_microsatellite_sequence
Gorai.007G322600-JGI_221_v2.1	3.78777	3.11358	1	Gorai.007G322600	gi|4545261|gb|AF118230.1|AF118230_Gossypium_hirsutum_metallothionein-like_protein_mRNA,_complete_cds
Gorai.007G040400-JGI_221_v2.1	3.25385	3.22593	1	Gorai.007G040400	gi|256536182|gb|GQ393237.1|_Gossypium_hirsutum_cultivar_Deltapine_33_B_clone_MONCS0202_SSR_marker_CGR5097_genomic_sequence
Gorai.005G107100-JGI_221_v2.1	3.20586	3.24869	1	Gorai.005G107100	___NoMatchedTerm___
Gorai.013G033300-JGI_221_v2.1	2.77959	4.19516	1	Gorai.013G033300	gi|519691899|gb|JX585794.1|_Gossypium_hirsutum_clone_NBRI_GE19459_microsatellite_sequence
Gorai.009G242700-JGI_221_v2.1	3.76665	3.4615	1	Gorai.009G242700	___NoMatchedTerm___
Gorai.009G186000-JGI_221_v2.1	3.42345	3.0871	1	Gorai.009G186000	gi|586637200|gb|KC847205.1|_Gossypium_hirsutum_NAC_domain_protein_NAC28_mRNA,_complete_cds
Gorai.007G187000-JGI_221_v2.1	3.21255	4.00464	1	Gorai.007G187000	___NoMatchedTerm___
Gorai.005G239600-JGI_221_v2.1	4.04263	4.3095	1	Gorai.005G239600	___NoMatchedTerm___
Gorai.001G247100-JGI_221_v2.1	3.36456	3.00464	1	Gorai.001G247100	gi|519750868|gb|JX616781.1|_Gossypium_hirsutum_clone_NBRI_GE61667_microsatellite_sequence
Gorai.012G175600-JGI_221_v2.1	3.79752	2.93708	1	Gorai.012G175600	___NoMatchedTerm___
Gorai.012G058700-JGI_221_v2.1	3.03698	4.25703	1	Gorai.012G058700	gi|317174833|gb|HQ527052.1|_Gossypium_herbaceum_clone_NBRI_E_EYT27PB03GM1DI_simple_sequence_repeat_marker,_mRNA_sequence
Gorai.012G001900-JGI_221_v2.1	3.79082	2.82407	1	Gorai.012G001900	___NoMatchedTerm___
Gorai.011G183300-JGI_221_v2.1	4.13009	3.79982	1	Gorai.011G183300	___NoMatchedTerm___
Gorai.011G169200-JGI_221_v2.1	3.97927	3.3095	1	Gorai.011G169200	___NoMatchedTerm___
Gorai.010G160400-JGI_221_v2.1	5.11944	4.42497	1	Gorai.010G160400	gi|188509935|gb|EU626442.1|_Gossypium_raimondii_clone_BAC_031J10,_complete_sequence
Gorai.010G117900-JGI_221_v2.1	3.05487	3.22096	1	Gorai.010G117900	___NoMatchedTerm___
Gorai.010G082600-JGI_221_v2.1	3.60044	2.81764	1	Gorai.010G082600	gi|317172095|gb|HQ524458.1|_Gossypium_herbaceum_clone_NBRI_G028_simple_sequence_repeat_marker,_genomic_sequence
Gorai.010G069500-JGI_221_v2.1	3.15115	3.33568	1	Gorai.010G069500	gi|395758614|gb|JN389442.1|_Gossypium_hirsutum_multiprotein_bridging_factor_1_transcriptional_coactivator_(MBF1c)_mRNA,_complete_cds
Gorai.010G004400-JGI_221_v2.1	2.68648	4.41968	1	Gorai.010G004400	gi|317173535|gb|HQ525754.1|_Gossypium_herbaceum_clone_NBRI_D2_608_simple_sequence_repeat_marker,_mRNA_sequence
Gorai.010G002500-JGI_221_v2.1	3.51836	3.44074	1	Gorai.010G002500	gi|317173453|gb|HQ525672.1|_Gossypium_herbaceum_clone_NBRI_B_EYI1BW404JLYBG_simple_sequence_repeat_marker,_mRNA_sequence
Gorai.009G437400-JGI_221_v2.1	3.91475	2.68536	1	Gorai.009G437400	___NoMatchedTerm___
Gorai.009G297000-JGI_221_v2.1	3.79752	2.54167	1	Gorai.009G297000	___NoMatchedTerm___
Gorai.009G154900-JGI_221_v2.1	3.96447	2.4615	1	Gorai.009G154900	___NoMatchedTerm___
Gorai.008G279000-JGI_221_v2.1	4.08337	2.16511	1	Gorai.008G279000	___NoMatchedTerm___
Gorai.008G274700-JGI_221_v2.1	3.47677	4.32899	1	Gorai.008G274700	___NoMatchedTerm___
Gorai.008G263300-JGI_221_v2.1	2.97599	3.28641	1	Gorai.008G263300	___NoMatchedTerm___
Gorai.008G227700-JGI_221_v2.1	3.77959	2.52599	1	Gorai.008G227700	___NoMatchedTerm___
Gorai.008G211300-JGI_221_v2.1	3.38692	2.82407	1	Gorai.008G211300	gi|519763321|gb|JX622762.1|_Gossypium_hirsutum_clone_NBRI_GE69631_microsatellite_sequence
Gorai.008G203600-JGI_221_v2.1	3.18898	3.40903	1	Gorai.008G203600	gi|519691464|gb|JX585359.1|_Gossypium_hirsutum_clone_NBRI_GE18898_microsatellite_sequence
Gorai.008G057100-JGI_221_v2.1	3.56967	4.88681	1	Gorai.008G057100	gi|440494828|gb|KC342640.1|_Gossypium_hirsutum_lipid_transfer_protein_(LTP9)_gene,_complete_cds
Gorai.007G312200-JGI_221_v2.1	3.94952	3.34039	1	Gorai.007G312200	gi|558615021|gb|KF555288.1|_Gossypium_barbadense_ERF_transcription_factor_mRNA,_complete_cds
Gorai.007G311700-JGI_221_v2.1	3.49009	3.18397	1	Gorai.007G311700	___NoMatchedTerm___
Gorai.007G309900-JGI_221_v2.1	3.75687	3.28641	1	Gorai.007G309900	gi|114795848|gb|DQ908581.1|_Gossypium_hirsutum_clone_LIB5327-018-A1-N1-D7_P_S_C_Gh648_microsatellite_sequence
Gorai.007G171400-JGI_221_v2.1	4.27145	4.0871	1	Gorai.007G171400	___NoMatchedTerm___
Gorai.006G168000-JGI_221_v2.1	4.32803	3.80795	1	Gorai.006G168000	gi|519765292|gb|JX623134.1|_Gossypium_hirsutum_clone_NBRI_GE70190_microsatellite_sequence
Gorai.006G149900-JGI_221_v2.1	3.74153	3.05234	1	Gorai.006G149900	gi|519745987|gb|JX614422.1|_Gossypium_hirsutum_clone_NBRI_GE57784_microsatellite_sequence
Gorai.006G149800-JGI_221_v2.1	2.97927	3.91718	1	Gorai.006G149800	gi|519716063|gb|JX605587.1|_Gossypium_hirsutum_clone_NBRI_GE45300_microsatellite_sequence
Gorai.005G098900-JGI_221_v2.1	3.01856	3.65865	1	Gorai.005G098900	___NoMatchedTerm___
Gorai.005G089200-JGI_221_v2.1	3.86098	4.00464	1	Gorai.005G089200	___NoMatchedTerm___
Gorai.004G230000-JGI_221_v2.1	2.81827	4.23911	1	Gorai.004G230000	___NoMatchedTerm___
Gorai.004G088900-JGI_221_v2.1	3.065	5.40903	1	Gorai.004G088900	gi|317172860|gb|HQ525079.1|_Gossypium_herbaceum_clone_NBRI_A_2721_simple_sequence_repeat_marker,_mRNA_sequence
Gorai.003G178000-JGI_221_v2.1	4.96149	1.91718	1	Gorai.003G178000	gi|519683410|gb|JX577305.1|_Gossypium_hirsutum_clone_NBRI_GE9099_microsatellite_sequence
Gorai.003G064000-JGI_221_v2.1	3.8426	3.53456	1	Gorai.003G064000	gi|292653542|gb|GU998837.1|_Gossypium_hirsutum_cultivar_TM-1_aquaporin_TIP2;3_mRNA,_complete_cds
Gorai.002G090500-JGI_221_v2.1	3.53448	3.56926	1	Gorai.002G090500	___NoMatchedTerm___
Gorai.002G001000-JGI_221_v2.1	4.28394	4.18188	1	Gorai.002G001000	gi|317172824|gb|HQ525043.1|_Gossypium_herbaceum_clone_NBRI_E_5038_simple_sequence_repeat_marker,_mRNA_sequence
Gorai.001G272000-JGI_221_v2.1	3.78602	4.58252	1	Gorai.001G272000	___NoMatchedTerm___
Gorai.001G259200-JGI_221_v2.1	4.17191	2.42814	1	Gorai.001G259200	___NoMatchedTerm___
Gorai.001G193100-JGI_221_v2.1	3.09495	3.599	1	Gorai.001G193100	___NoMatchedTerm___
Gorai.013G207900-JGI_221_v2.1	3.02752	3.44074	1	Gorai.013G207900	___NoMatchedTerm___
Gorai.009G318800-JGI_221_v2.1	2.48003	3.82407	1	Gorai.009G318800	___NoMatchedTerm___
Gorai.N013600-JGI_221_v2.1	3.53448	4.50214	1	Gorai.N013600	gi|519694002|gb|JX587897.1|_Gossypium_hirsutum_clone_NBRI_GE22162_microsatellite_sequence
Gorai.N011900-JGI_221_v2.1	3.43495	5.23911	1	Gorai.N011900	___NoMatchedTerm___
Gorai.013G207700-JGI_221_v2.1	2.65993	4.96157	1	Gorai.013G207700	gi|519684511|gb|JX578406.1|_Gossypium_hirsutum_clone_NBRI_GE10422_microsatellite_sequence
Gorai.013G165800-JGI_221_v2.1	4.5344	3.53356	1	Gorai.013G165800	gi|519696072|gb|JX589967.1|_Gossypium_hirsutum_clone_NBRI_GE24771_microsatellite_sequence
Gorai.013G000700-JGI_221_v2.1	2.94952	3.72453	1	Gorai.013G000700	___NoMatchedTerm___
Gorai.012G164100-JGI_221_v2.1	4.065	4.00464	1	Gorai.012G164100	___NoMatchedTerm___
Gorai.012G131600-JGI_221_v2.1	4.07496	3.53356	1	Gorai.012G131600	___NoMatchedTerm___
Gorai.012G121000-JGI_221_v2.1	3.88232	3.23911	1	Gorai.012G121000	___NoMatchedTerm___
Gorai.012G086000-JGI_221_v2.1	3.82399	4.18563	1	Gorai.012G086000	___NoMatchedTerm___
Gorai.012G026500-JGI_221_v2.1	2.36456	4.04813	1	Gorai.012G026500	gi|519758798|gb|JX620718.1|_Gossypium_hirsutum_clone_NBRI_GE67031_microsatellite_sequence
Gorai.012G011700-JGI_221_v2.1	3.94952	4.0871	1	Gorai.012G011700	gi|2921333|gb|AF034131.1|_Gossypium_hirsutum_MYB-like_DNA-binding_domain_protein_(MYB3)_mRNA,_complete_cds
Gorai.011G287800-JGI_221_v2.1	5.065	1.29569	1	Gorai.011G287800	___NoMatchedTerm___
Gorai.011G202300-JGI_221_v2.1	2.27145	4.53356	1	Gorai.011G202300	___NoMatchedTerm___
Gorai.011G200400-JGI_221_v2.1	2.68648	4.18563	1	Gorai.011G200400	___NoMatchedTerm___
Gorai.011G129700-JGI_221_v2.1	2.68648	3.61762	1	Gorai.011G129700	___NoMatchedTerm___
Gorai.011G128000-JGI_221_v2.1	5.065	2.23911	1	Gorai.011G128000	gi|256536675|gb|GQ393730.1|_Gossypium_hirsutum_cultivar_Deltapine_33_B_clone_MONCS0695_SSR_marker_CGR5769_genomic_sequence
Gorai.011G116600-JGI_221_v2.1	2.82399	4.89613	1	Gorai.011G116600	gi|519692797|gb|JX586692.1|_Gossypium_hirsutum_clone_NBRI_GE20574_microsatellite_sequence
Gorai.011G054000-JGI_221_v2.1	4.17191	2.50214	1	Gorai.011G054000	___NoMatchedTerm___
Gorai.011G035200-JGI_221_v2.1	3.39689	2.82407	1	Gorai.011G035200	gi|114795804|gb|DQ908537.1|_Gossypium_hirsutum_clone_LIB5327-034-A1-N1-H10_F_S_Gh602_microsatellite_sequence
Gorai.010G162400-JGI_221_v2.1	4.36456	2.65415	1	Gorai.010G162400	gi|300793629|tpg|BK007061.1|_TPA_inf:_Gossypium_hirsutum_aquaporin_NIP1;1_mRNA,_complete_cds
Gorai.010G045300-JGI_221_v2.1	2.68648	4.31116	1	Gorai.010G045300	___NoMatchedTerm___
Gorai.010G045000-JGI_221_v2.1	2.68648	3.82407	1	Gorai.010G045000	gi|256537070|gb|GQ394125.1|_Gossypium_hirsutum_cultivar_Deltapine_33_B_clone_MONCS1090_SSR_marker_CGR6584_genomic_sequence
Gorai.010G041900-JGI_221_v2.1	4.27145	4.56104	1	Gorai.010G041900	gi|519683348|gb|JX577243.1|_Gossypium_hirsutum_clone_NBRI_GE9029_microsatellite_sequence
Gorai.009G445100-JGI_221_v2.1	2.94952	3.53356	1	Gorai.009G445100	___NoMatchedTerm___
Gorai.009G445000-JGI_221_v2.1	2.68648	4.37661	1	Gorai.009G445000	___NoMatchedTerm___
Gorai.009G427300-JGI_221_v2.1	4.17191	3.23911	1	Gorai.009G427300	gi|312032586|gb|AC243154.1|_Gossypium_hirsutum_clone_MX113L18-jho,_complete_sequence
Gorai.009G366300-JGI_221_v2.1	4.27145	3.23911	1	Gorai.009G366300	gi|519692265|gb|JX586160.1|_Gossypium_hirsutum_clone_NBRI_GE19915_microsatellite_sequence
Gorai.009G355900-JGI_221_v2.1	4.65993	1.91718	1	Gorai.009G355900	___NoMatchedTerm___
Gorai.009G269500-JGI_221_v2.1	3.065	5.31116	1	Gorai.009G269500	gi|317173424|gb|HQ525643.1|_Gossypium_herbaceum_clone_NBRI_B_2467_simple_sequence_repeat_marker,_mRNA_sequence
Gorai.009G248500-JGI_221_v2.1	4.75687	2.7262	1	Gorai.009G248500	gi|519747751|gb|JX615067.1|_Gossypium_hirsutum_clone_NBRI_GE58871_microsatellite_sequence
Gorai.009G226200-JGI_221_v2.1	3.45202	3.23911	1	Gorai.009G226200	___NoMatchedTerm___
Gorai.009G195800-JGI_221_v2.1	2.94952	3.89613	1	Gorai.009G195800	gi|519698698|gb|JX592593.1|_Gossypium_hirsutum_clone_NBRI_GE28074_microsatellite_sequence
Gorai.009G150500-JGI_221_v2.1	4.07496	3.00464	1	Gorai.009G150500	___NoMatchedTerm___
Gorai.009G128700-JGI_221_v2.1	3.17191	3.61762	1	Gorai.009G128700	gi|119221390|gb|EF159964.1|_Gossypium_hirsutum_clone_semi-Met-HMTGC-EACT_genomic_sequence
Gorai.009G065300-JGI_221_v2.1	3.86706	4.3095	1	Gorai.009G065300	___NoMatchedTerm___
Gorai.009G065200-JGI_221_v2.1	3.53448	4.44074	1	Gorai.009G065200	___NoMatchedTerm___
Gorai.008G249900-JGI_221_v2.1	2.68648	4.37661	1	Gorai.008G249900	___NoMatchedTerm___
Gorai.008G179500-JGI_221_v2.1	3.88812	2.50214	1	Gorai.008G179500	___NoMatchedTerm___
Gorai.008G172100-JGI_221_v2.1	4.65993	3.37661	1	Gorai.008G172100	___NoMatchedTerm___
Gorai.008G152100-JGI_221_v2.1	2.68648	3.89613	1	Gorai.008G152100	gi|519747852|gb|JX615168.1|_Gossypium_hirsutum_clone_NBRI_GE59018_microsatellite_sequence
Gorai.008G147200-JGI_221_v2.1	5.5143	3.91718	1	Gorai.008G147200	___NoMatchedTerm___
Gorai.008G040900-JGI_221_v2.1	4.17191	4.44074	1	Gorai.008G040900	___NoMatchedTerm___
Gorai.008G030000-JGI_221_v2.1	4.61248	3.0871	1	Gorai.008G030000	___NoMatchedTerm___
Gorai.008G025800-JGI_221_v2.1	2.17191	4.81367	1	Gorai.008G025800	___NoMatchedTerm___
Gorai.007G376100-JGI_221_v2.1	4.17191	4.23911	1	Gorai.007G376100	___NoMatchedTerm___
Gorai.007G372300-JGI_221_v2.1	4.65993	2.44074	1	Gorai.007G372300	gi|312032542|gb|AC243109.1|_Gossypium_raimondii_clone_GR__Ba0023N14-hoj,_complete_sequence
Gorai.007G330300-JGI_221_v2.1	2.68648	4.44074	1	Gorai.007G330300	gi|519695101|gb|JX588996.1|_Gossypium_hirsutum_clone_NBRI_GE23592_microsatellite_sequence
Gorai.007G298900-JGI_221_v2.1	2.61248	5.18563	1	Gorai.007G298900	___NoMatchedTerm___
Gorai.007G285100-JGI_221_v2.1	4.17191	5.61762	1	Gorai.007G285100	gi|519749273|gb|JX615964.1|_Gossypium_hirsutum_clone_NBRI_GE60267_microsatellite_sequence
Gorai.007G233700-JGI_221_v2.1	4.24489	4.42664	1	Gorai.007G233700	___NoMatchedTerm___
Gorai.007G159800-JGI_221_v2.1	2.36456	3.89613	1	Gorai.007G159800	___NoMatchedTerm___
Gorai.007G095700-JGI_221_v2.1	4.39689	2.50214	1	Gorai.007G095700	___NoMatchedTerm___
Gorai.006G152000-JGI_221_v2.1	5.46728	4.53356	1	Gorai.006G152000	___NoMatchedTerm___
Gorai.006G097000-JGI_221_v2.1	5.07496	4.18563	1	Gorai.006G097000	gi|256536498|gb|GQ393553.1|_Gossypium_hirsutum_cultivar_Deltapine_33_B_clone_MONCS0518_SSR_marker_CGR5551_genomic_sequence
Gorai.006G077100-JGI_221_v2.1	3.17191	3.0871	1	Gorai.006G077100	___NoMatchedTerm___
Gorai.006G000900-JGI_221_v2.1	2.53448	3.72453	1	Gorai.006G000900	gi|519718821|gb|JX606844.1|_Gossypium_hirsutum_clone_NBRI_GE47050_microsatellite_sequence
Gorai.005G257200-JGI_221_v2.1	5.5344	2.31116	1	Gorai.005G257200	___NoMatchedTerm___
Gorai.005G241700-JGI_221_v2.1	4.5344	3.1902	1	Gorai.005G241700	gi|519683507|gb|JX577402.1|_Gossypium_hirsutum_clone_NBRI_GE9219_microsatellite_sequence
Gorai.005G044000-JGI_221_v2.1	1.94952	6.37661	1	Gorai.005G044000	___NoMatchedTerm___
Gorai.005G043900-JGI_221_v2.1	1.10152	5.48109	1	Gorai.005G043900	gi|519765240|gb|JX623112.1|_Gossypium_hirsutum_clone_NBRI_GE70158_microsatellite_sequence
Gorai.005G030100-JGI_221_v2.1	4.98185	2.7262	1	Gorai.005G030100	___NoMatchedTerm___
Gorai.005G001600-JGI_221_v2.1	3.88812	3.0871	1	Gorai.005G001600	___NoMatchedTerm___
Gorai.004G288000-JGI_221_v2.1	4.98185	2.23911	1	Gorai.004G288000	___NoMatchedTerm___
Gorai.004G276500-JGI_221_v2.1	3.45202	4.37661	1	Gorai.004G276500	___NoMatchedTerm___
Gorai.004G227000-JGI_221_v2.1	3.3943	3.0871	1	Gorai.004G227000	___NoMatchedTerm___
Gorai.004G192100-JGI_221_v2.1	4.36456	2.50214	1	Gorai.004G192100	___NoMatchedTerm___
Gorai.004G181300-JGI_221_v2.1	4.53448	3.91718	1	Gorai.004G181300	___NoMatchedTerm___
Gorai.004G103900-JGI_221_v2.1	5.07496	4.31116	1	Gorai.004G103900	gi|519689829|gb|JX583724.1|_Gossypium_hirsutum_clone_NBRI_GE16846_microsatellite_sequence
Gorai.004G058000-JGI_221_v2.1	4.39689	4.42664	1	Gorai.004G058000	gi|519696832|gb|JX590727.1|_Gossypium_hirsutum_clone_NBRI_GE25709_microsatellite_sequence
Gorai.004G025500-JGI_221_v2.1	5.79082	3.67207	1	Gorai.004G025500	gi|519684097|gb|JX577992.1|_Gossypium_hirsutum_clone_NBRI_GE9923_microsatellite_sequence
Gorai.004G023600-JGI_221_v2.1	3.36456	3.50214	1	Gorai.004G023600	___NoMatchedTerm___
Gorai.004G012300-JGI_221_v2.1	2.94952	3.89613	1	Gorai.004G012300	___NoMatchedTerm___
Gorai.003G151700-JGI_221_v2.1	2.94952	3.85578	1	Gorai.003G151700	gi|19698445|gb|AF485265.1|_Gossypium_hirsutum_class_III_peroxidase_(pod3)_mRNA,_complete_cds
Gorai.003G133400-JGI_221_v2.1	4.24489	4.53356	1	Gorai.003G133400	gi|211906493|gb|FJ415194.1|_Gossypium_hirsutum_clone_SpotW20_heat_shock_protein_70_mRNA,_complete_cds
Gorai.003G081300-JGI_221_v2.1	4.17191	2.61762	1	Gorai.003G081300	___NoMatchedTerm___
Gorai.003G033400-JGI_221_v2.1	5.79082	2.0871	1	Gorai.003G033400	gi|519689581|gb|JX583476.1|_Gossypium_hirsutum_clone_NBRI_GE16526_microsatellite_sequence
Gorai.003G032100-JGI_221_v2.1	4.61248	4.97413	1	Gorai.003G032100	gi|519690847|gb|JX584742.1|_Gossypium_hirsutum_clone_NBRI_GE18127_microsatellite_sequence
Gorai.002G205500-JGI_221_v2.1	4.07496	2.7262	1	Gorai.002G205500	gi|519750669|gb|JX616730.1|_Gossypium_hirsutum_clone_NBRI_GE61599_microsatellite_sequence
Gorai.002G169900-JGI_221_v2.1	3.36456	3.67207	1	Gorai.002G169900	gi|519684028|gb|JX577923.1|_Gossypium_hirsutum_clone_NBRI_GE9842_microsatellite_sequence
Gorai.002G132300-JGI_221_v2.1	4.98185	2.31116	1	Gorai.002G132300	___NoMatchedTerm___
Gorai.002G129800-JGI_221_v2.1	4.49384	2.82407	1	Gorai.002G129800	gi|519699595|gb|JX593490.1|_Gossypium_hirsutum_clone_NBRI_GE29192_microsatellite_sequence
Gorai.002G023300-JGI_221_v2.1	4.27145	2.23911	1	Gorai.002G023300	gi|317175524|gb|HQ527743.1|_Gossypium_herbaceum_clone_NBRI_C_EYT27PB01AHACN_simple_sequence_repeat_marker,_mRNA_sequence
Gorai.001G228600-JGI_221_v2.1	3.88812	3.37661	1	Gorai.001G228600	gi|317175424|gb|HQ527643.1|_Gossypium_herbaceum_clone_NBRI_B_6356_simple_sequence_repeat_marker,_mRNA_sequence
Gorai.001G215700-JGI_221_v2.1	4.45202	3.23911	1	Gorai.001G215700	___NoMatchedTerm___
Gorai.001G151000-JGI_221_v2.1	1.36456	5.04646	1	Gorai.001G151000	___NoMatchedTerm___
Gorai.001G143700-JGI_221_v2.1	4.07496	4.23911	1	Gorai.001G143700	___NoMatchedTerm___
Gorai.001G117100-JGI_221_v2.1	2.17191	4.81367	1	Gorai.001G117100	___NoMatchedTerm___
Gorai.001G108400-JGI_221_v2.1	4.39689	4.18563	1	Gorai.001G108400	gi|519759099|gb|JX620869.1|_Gossypium_hirsutum_clone_NBRI_GE67224_microsatellite_sequence
Gorai.001G102500-JGI_221_v2.1	4.36456	3.23911	1	Gorai.001G102500	gi|519694813|gb|JX588708.1|_Gossypium_hirsutum_clone_NBRI_GE23212_microsatellite_sequence
Gorai.001G023000-JGI_221_v2.1	2.40895	3.89613	1	Gorai.001G023000	gi|519748599|gb|JX615616.1|_Gossypium_hirsutum_clone_NBRI_GE59692_microsatellite_sequence
Gorai.001G017500-JGI_221_v2.1	3.17191	4.31116	1	Gorai.001G017500	___NoMatchedTerm___
Gorai.013G219300-JGI_221_v2.1	3.65993	2.72453	1	Gorai.013G219300	___NoMatchedTerm___
Gorai.013G200400-JGI_221_v2.1	4.07496	3.31116	1	Gorai.013G200400	___NoMatchedTerm___
Gorai.013G196600-JGI_221_v2.1	3.39689	3.31116	1	Gorai.013G196600	___NoMatchedTerm___
Gorai.013G122300-JGI_221_v2.1	4.24489	2.31116	1	Gorai.013G122300	___NoMatchedTerm___
Gorai.012G162000-JGI_221_v2.1	2.65993	4.31116	1	Gorai.012G162000	___NoMatchedTerm___
Gorai.012G037100-JGI_221_v2.1	4.07496	2.23911	1	Gorai.012G037100	___NoMatchedTerm___
Gorai.012G018100-JGI_221_v2.1	2.36456	3.82407	1	Gorai.012G018100	___NoMatchedTerm___
Gorai.012G017200-JGI_221_v2.1	3.07496	3.53356	1	Gorai.012G017200	___NoMatchedTerm___
Gorai.012G010300-JGI_221_v2.1	4.07496	3.7262	1	Gorai.012G010300	gi|519685638|gb|JX579533.1|_Gossypium_hirsutum_clone_NBRI_GE11794_microsatellite_sequence
Gorai.011G228900-JGI_221_v2.1	3.94952	3.0871	1	Gorai.011G228900	___NoMatchedTerm___
Gorai.011G096100-JGI_221_v2.1	2.68648	3.53356	1	Gorai.011G096100	gi|519688891|gb|JX582786.1|_Gossypium_hirsutum_clone_NBRI_GE15683_microsatellite_sequence
Gorai.011G065600-JGI_221_v2.1	2.94952	3.89613	1	Gorai.011G065600	gi|519694780|gb|JX588675.1|_Gossypium_hirsutum_clone_NBRI_GE23166_microsatellite_sequence
Gorai.010G052200-JGI_221_v2.1	2.68648	3.7262	1	Gorai.010G052200	___NoMatchedTerm___
Gorai.009G244700-JGI_221_v2.1	3.65993	2.7262	1	Gorai.009G244700	___NoMatchedTerm___
Gorai.009G239600-JGI_221_v2.1	3.07496	3.31116	1	Gorai.009G239600	gi|519692317|gb|JX586212.1|_Gossypium_hirsutum_clone_NBRI_GE19978_microsatellite_sequence
Gorai.009G175300-JGI_221_v2.1	3.39689	3.53356	1	Gorai.009G175300	gi|317173281|gb|HQ525500.1|_Gossypium_herbaceum_clone_NBRI_D_EYT27PB02DOSXS_simple_sequence_repeat_marker,_mRNA_sequence
Gorai.009G026800-JGI_221_v2.1	2.65993	4.31116	1	Gorai.009G026800	___NoMatchedTerm___
Gorai.008G245000-JGI_221_v2.1	2.36456	4.18563	1	Gorai.008G245000	gi|34538349|gb|AY303690.1|_Gossypium_hirsutum_osmotin-like_protein_II_(OSMII)_gene,_partial_cds;_and_osmotin-like_protein_I_(OSMI)_gene,_complete_cds
Gorai.008G151800-JGI_221_v2.1	2.36456	3.89613	1	Gorai.008G151800	gi|317172073|gb|HQ524436.1|_Gossypium_herbaceum_clone_NBRI_G001_simple_sequence_repeat_marker,_genomic_sequence
Gorai.008G123000-JGI_221_v2.1	3.07496	3.89613	1	Gorai.008G123000	___NoMatchedTerm___
Gorai.008G094900-JGI_221_v2.1	2.36456	4.31116	1	Gorai.008G094900	___NoMatchedTerm___
Gorai.007G301500-JGI_221_v2.1	3.065	3.31116	1	Gorai.007G301500	gi|529068062|gb|JX964413.1|_Gossypium_hirsutum_clone_NBRI_TRANS-682_microsatellite_sequence
Gorai.007G138200-JGI_221_v2.1	3.17191	3.31116	1	Gorai.007G138200	___NoMatchedTerm___
Gorai.007G119700-JGI_221_v2.1	2.65993	3.53356	1	Gorai.007G119700	gi|519751305|gb|JX616983.1|_Gossypium_hirsutum_clone_NBRI_GE61975_microsatellite_sequence
Gorai.007G049900-JGI_221_v2.1	2.68648	5.16511	1	Gorai.007G049900	gi|519683967|gb|JX577862.1|_Gossypium_hirsutum_clone_NBRI_GE9766_microsatellite_sequence
Gorai.007G031500-JGI_221_v2.1	5.07496	2.7262	1	Gorai.007G031500	___NoMatchedTerm___
Gorai.006G084800-JGI_221_v2.1	4.24489	3.53356	1	Gorai.006G084800	___NoMatchedTerm___
Gorai.006G070500-JGI_221_v2.1	3.65993	3.04813	1	Gorai.006G070500	___NoMatchedTerm___
Gorai.005G063300-JGI_221_v2.1	4.07496	3.04813	1	Gorai.005G063300	gi|354620274|gb|JF261111.1|_Gossypium_barbadense_VdI2_mRNA,_complete_cds
Gorai.005G062800-JGI_221_v2.1	3.65993	3.89613	1	Gorai.005G062800	___NoMatchedTerm___
Gorai.005G029700-JGI_221_v2.1	3.65993	3.04813	1	Gorai.005G029700	___NoMatchedTerm___
Gorai.004G249500-JGI_221_v2.1	4.88232	1.91718	1	Gorai.004G249500	___NoMatchedTerm___
Gorai.004G242400-JGI_221_v2.1	3.94952	2.91718	1	Gorai.004G242400	___NoMatchedTerm___
Gorai.004G240200-JGI_221_v2.1	4.065	3.04813	1	Gorai.004G240200	___NoMatchedTerm___
Gorai.004G236400-JGI_221_v2.1	3.17191	3.23911	1	Gorai.004G236400	gi|519689273|gb|JX583168.1|_Gossypium_hirsutum_clone_NBRI_GE16149_microsatellite_sequence
Gorai.004G201400-JGI_221_v2.1	3.07496	4.63309	1	Gorai.004G201400	___NoMatchedTerm___
Gorai.004G095200-JGI_221_v2.1	5.32289	4.81367	1	Gorai.004G095200	gi|519703302|gb|JX597082.1|_Gossypium_hirsutum_clone_NBRI_GE33862_microsatellite_sequence
Gorai.004G091600-JGI_221_v2.1	2.07496	4.7262	1	Gorai.004G091600	___NoMatchedTerm___
Gorai.004G026000-JGI_221_v2.1	4.7754	2.31116	1	Gorai.004G026000	___NoMatchedTerm___
Gorai.003G079700-JGI_221_v2.1	3.65993	2.7262	1	Gorai.003G079700	___NoMatchedTerm___
Gorai.003G062100-JGI_221_v2.1	3.07496	3.53356	1	Gorai.003G062100	___NoMatchedTerm___
Gorai.003G046200-JGI_221_v2.1	4.07496	3.04813	1	Gorai.003G046200	___NoMatchedTerm___
Gorai.003G007700-JGI_221_v2.1	5.32289	2.7262	1	Gorai.003G007700	___NoMatchedTerm___
Gorai.002G137300-JGI_221_v2.1	3.65993	3.7262	1	Gorai.002G137300	gi|317174705|gb|HQ526924.1|_Gossypium_herbaceum_clone_NBRI_B2_832_simple_sequence_repeat_marker,_mRNA_sequence
Gorai.002G024800-JGI_221_v2.1	3.07496	3.53356	1	Gorai.002G024800	gi|519688392|gb|JX582287.1|_Gossypium_hirsutum_clone_NBRI_GE15096_microsatellite_sequence
Gorai.002G009400-JGI_221_v2.1	4.5344	1.91718	1	Gorai.002G009400	gi|519690851|gb|JX584746.1|_Gossypium_hirsutum_clone_NBRI_GE18131_microsatellite_sequence
Gorai.001G065400-JGI_221_v2.1	2.65993	4.04813	1	Gorai.001G065400	___NoMatchedTerm___
Gorai.001G018200-JGI_221_v2.1	4.98185	1.7262	1	Gorai.001G018200	___NoMatchedTerm___
Gorai.013G117200-JGI_221_v2.1	3.73202	3.41795	1	Gorai.013G117200	___NoMatchedTerm___
Gorai.013G114800-JGI_221_v2.1	3.32233	3.29474	1	Gorai.013G114800	gi|70927644|gb|DQ103699.1|_Gossypium_hirsutum_endo-alpha-1,4-glucanase_mRNA,_complete_cds
Gorai.013G025700-JGI_221_v2.1	3.97995	3.49995	1	Gorai.013G025700	gi|211906457|gb|FJ415176.1|_Gossypium_hirsutum_clone_Spot39_2-nitropropane_dioxygenase_mRNA,_complete_cds
Gorai.013G025600-JGI_221_v2.1	4.04374	3.05945	1	Gorai.013G025600	gi|211906457|gb|FJ415176.1|_Gossypium_hirsutum_clone_Spot39_2-nitropropane_dioxygenase_mRNA,_complete_cds
Gorai.012G181800-JGI_221_v2.1	3.77932	3.36907	1	Gorai.012G181800	___NoMatchedTerm___
Gorai.012G153200-JGI_221_v2.1	4.93212	4.46292	1	Gorai.012G153200	___NoMatchedTerm___
Gorai.012G064000-JGI_221_v2.1	2.42186	3.913	1	Gorai.012G064000	___NoMatchedTerm___
Gorai.012G009300-JGI_221_v2.1	4.53448	4.13936	1	Gorai.012G009300	gi|166977612|gb|EU373048.1|_Gossypium_hirsutum_gland_development_related_protein_58-like_mRNA,_complete_sequence
Gorai.011G212900-JGI_221_v2.1	3.61011	3.44614	1	Gorai.011G212900	gi|211906451|gb|FJ415173.1|_Gossypium_hirsutum_clone_Spot24_annexin_mRNA,_complete_cds
Gorai.011G128500-JGI_221_v2.1	4.60309	4.71524	1	Gorai.011G128500	gi|187936325|gb|EU593897.1|_Gossypium_hirsutum_cultivar_CIM707_alpha_expansin_(EXPA8)_mRNA,_complete_cds
Gorai.011G128200-JGI_221_v2.1	3.16289	3.31753	1	Gorai.011G128200	gi|7012718|gb|AF195863.1|AF195863_Gossypium_hirsutum_lipid_transfer_protein_precursor_(FSltp1)_gene,_complete_cds
Gorai.011G128100-JGI_221_v2.1	3.89299	4.8872	1	Gorai.011G128100	gi|2829203|gb|AF044204.1|AF044204_Gossypium_hirsutum_cultivar_Siokra_1-2_lipid_transfer_protein_precursor_(LTP)_mRNA,_complete_cds
Gorai.011G035400-JGI_221_v2.1	3.68968	3.43292	1	Gorai.011G035400	___NoMatchedTerm___
Gorai.011G005100-JGI_221_v2.1	3.4331	2.78038	1	Gorai.011G005100	gi|32401252|gb|AF527943.1|_Gossypium_hirsutum_class_VII_chitinase_precursor_(Chia7)_mRNA,_complete_cds
Gorai.009G200500-JGI_221_v2.1	4.44824	3.82869	1	Gorai.009G200500	gi|519684564|gb|JX578459.1|_Gossypium_hirsutum_clone_NBRI_GE10489_microsatellite_sequence
Gorai.009G194500-JGI_221_v2.1	3.27951	3.44648	1	Gorai.009G194500	gi|37529495|gb|AY345608.1|_Gossypium_hirsutum_beta-tubulin_6_mRNA,_complete_cds
Gorai.009G052200-JGI_221_v2.1	4.25067	4.6596	1	Gorai.009G052200	gi|18447760|gb|AY072821.1|_Gossypium_hirsutum_dehydration-induced_protein_RD22-like_protein_(RDL)_mRNA,_complete_cds
Gorai.008G284800-JGI_221_v2.1	4.20213	3.86006	1	Gorai.008G284800	gi|317173899|gb|HQ526118.1|_Gossypium_herbaceum_clone_NBRI_D_EYT27PB02D26ZE_simple_sequence_repeat_marker,_mRNA_sequence
Gorai.008G274600-JGI_221_v2.1	3.16932	4.44571	1	Gorai.008G274600	gi|529063346|gb|JX964096.1|_Gossypium_hirsutum_clone_NBRI_TRANS-365_microsatellite_sequence
Gorai.008G268500-JGI_221_v2.1	4.91506	4.41031	1	Gorai.008G268500	gi|317175735|gb|HQ527954.1|_Gossypium_herbaceum_clone_NBRI_C_3537_simple_sequence_repeat_marker,_mRNA_sequence
Gorai.008G155400-JGI_221_v2.1	4.08629	5.09294	1	Gorai.008G155400	gi|150416582|gb|EF470298.1|_Gossypium_hirsutum_fasciclin-like_arabinogalactan_protein_1_mRNA,_complete_cds
Gorai.008G084100-JGI_221_v2.1	4.04782	3.78977	1	Gorai.008G084100	___NoMatchedTerm___
Gorai.007G351900-JGI_221_v2.1	4.32833	4.22233	1	Gorai.007G351900	gi|223453021|gb|FJ594488.1|_Gossypium_hirsutum_beta-tubulin_3_mRNA,_complete_cds
Gorai.007G349900-JGI_221_v2.1	3.11467	3.12758	1	Gorai.007G349900	gi|35187457|gb|AY375339.1|_Gossypium_barbadense_acyl-CoA-binding_protein_mRNA,_complete_cds
Gorai.007G168600-JGI_221_v2.1	3.92539	3.02256	1	Gorai.007G168600	gi|317173678|gb|HQ525897.1|_Gossypium_herbaceum_clone_NBRI_D2_472-1_simple_sequence_repeat_marker,_mRNA_sequence_x0001_gi|317174896|gb|HQ527115.1|_Gossypium_herbaceum_clone_NBRI_D2_472-2_simple_sequence_repeat_marker,_mRNA_sequence
Gorai.007G086400-JGI_221_v2.1	4.37073	4.29011	1	Gorai.007G086400	gi|134035499|gb|EF151304.1|_Gossypium_hirsutum_alpha-tubulin_(TUA8)_mRNA,_complete_cds
Gorai.007G060900-JGI_221_v2.1	3.71863	2.61047	1	Gorai.007G060900	gi|1843526|gb|U73747.1|GHU73747_Gossypium_hirsutum_annexin_(AnnGh2)_mRNA,_partial_cds
Gorai.007G022600-JGI_221_v2.1	4.39958	3.57111	1	Gorai.007G022600	___NoMatchedTerm___
Gorai.007G012000-JGI_221_v2.1	4.00335	3.14999	1	Gorai.007G012000	gi|18447766|gb|AY072824.1|_Gossypium_hirsutum_acyltransferase-like_protein_(ACY)_mRNA,_partial_cds
Gorai.006G245000-JGI_221_v2.1	3.14464	3.28874	1	Gorai.006G245000	gi|157673575|gb|EU001741.1|_Gossypium_hirsutum_beta-ketoacyl-CoA_synthase_(KCS2)_mRNA,_complete_cds
Gorai.006G212500-JGI_221_v2.1	3.90266	3.41117	1	Gorai.006G212500	gi|519692615|gb|JX586510.1|_Gossypium_hirsutum_clone_NBRI_GE20349_microsatellite_sequence
Gorai.006G206300-JGI_221_v2.1	3.77223	3.4581	1	Gorai.006G206300	gi|519683083|gb|JX576978.1|_Gossypium_hirsutum_clone_NBRI_GE8711_microsatellite_sequence
Gorai.006G174600-JGI_221_v2.1	5.13919	4.68673	1	Gorai.006G174600	___NoMatchedTerm___
Gorai.006G150600-JGI_221_v2.1	4.63677	4.99833	1	Gorai.006G150600	gi|317174832|gb|HQ527051.1|_Gossypium_herbaceum_clone_NBRI_E2_1808_simple_sequence_repeat_marker,_mRNA_sequence
Gorai.005G231100-JGI_221_v2.1	5.14804	4.1066	1	Gorai.005G231100	___NoMatchedTerm___
Gorai.005G190000-JGI_221_v2.1	4.42153	4.82567	1	Gorai.005G190000	gi|482679583|gb|KC160466.1|_Gossypium_raimondii_clone_Gr10014500_3-ketoacyl-CoA_synthase_5_(KCS5)_gene,_complete_cds
Gorai.005G172100-JGI_221_v2.1	3.42648	3.63749	1	Gorai.005G172100	gi|211906469|gb|FJ415182.1|_Gossypium_hirsutum_clone_Spot3-10w15_glyceraldehyde-3-phosphate_dehydrogenase_mRNA,_complete_cds
Gorai.005G118100-JGI_221_v2.1	4.21717	4.51298	1	Gorai.005G118100	gi|37529493|gb|AY345607.1|_Gossypium_hirsutum_beta-tubulin_5_mRNA,_complete_cds
Gorai.005G097800-JGI_221_v2.1	4.11967	3.9913	1	Gorai.005G097800	gi|134035497|gb|EF151303.1|_Gossypium_hirsutum_alpha-tubulin_(TUA7)_mRNA,_complete_cds
Gorai.004G282400-JGI_221_v2.1	4.47067	4.05372	1	Gorai.004G282400	gi|302325340|gb|GU237487.1|_Gossypium_hirsutum_profilin_(PFN2)_mRNA,_complete_cds
Gorai.004G237000-JGI_221_v2.1	3.12517	3.0829	1	Gorai.004G237000	gi|529063022|gb|JX964044.1|_Gossypium_hirsutum_clone_NBRI_TRANS-313_microsatellite_sequence
Gorai.004G235700-JGI_221_v2.1	3.86634	3.81187	1	Gorai.004G235700	___NoMatchedTerm___
Gorai.004G232500-JGI_221_v2.1	4.1611	3.74224	1	Gorai.004G232500	___NoMatchedTerm___
Gorai.004G210600-JGI_221_v2.1	4.34123	3.70716	1	Gorai.004G210600	gi|19569134|gb|AF484959.1|_Gossypium_hirsutum_tubulin_beta-1_(Tub1)_mRNA,_complete_cds
Gorai.004G134100-JGI_221_v2.1	3.01792	3.48837	1	Gorai.004G134100	gi|317174984|gb|HQ527203.1|_Gossypium_herbaceum_clone_NBRI_C2_345_simple_sequence_repeat_marker,_mRNA_sequence
Gorai.003G163300-JGI_221_v2.1	4.25617	3.80018	1	Gorai.003G163300	gi|283488484|gb|GQ292783.1|_Gossypium_hirsutum_UDP-L-rhamnose_synthase_(UER2)_mRNA,_complete_cds
Gorai.003G131700-JGI_221_v2.1	4.11659	3.74536	1	Gorai.003G131700	gi|62956017|gb|AY902466.1|_Gossypium_hirsutum_3-ketoacyl-CoA_reductase_1_mRNA,_complete_cds
Gorai.002G257700-JGI_221_v2.1	4.83016	5.32061	1	Gorai.002G257700	gi|56121698|gb|AY667624.1|_Gossypium_hirsutum_metallothionein-like_protein_(met-1)_mRNA,_complete_cds
Gorai.002G218500-JGI_221_v2.1	4.07665	3.35993	1	Gorai.002G218500	gi|482679581|gb|KC160465.1|_Gossypium_raimondii_clone_Gr10031991_3-ketoacyl-CoA_synthase_13_(KCS13)_gene,_complete_cds
Gorai.002G193500-JGI_221_v2.1	3.70307	4.30223	1	Gorai.002G193500	___NoMatchedTerm___
Gorai.002G149400-JGI_221_v2.1	4.14539	4.18381	1	Gorai.002G149400	gi|755149|gb|U13670.1|GHU13670_Gossypium_hirsutum_vacuolar_H+-ATPase_proteolipid_(16_kDa)_subunit_(cva16-4)_mRNA,_complete_cds
Gorai.002G063300-JGI_221_v2.1	3.22254	3.76612	1	Gorai.002G063300	gi|519689060|gb|JX582955.1|_Gossypium_hirsutum_clone_NBRI_GE15888_microsatellite_sequence
Gorai.002G002500-JGI_221_v2.1	3.53805	3.6596	1	Gorai.002G002500	gi|256568422|gb|FJ646596.1|_Gossypium_hirsutum_PIP_protein_(PIP2;5)_mRNA,_complete_cds
Gorai.001G233900-JGI_221_v2.1	3.19838	3.12342	1	Gorai.001G233900	gi|312032546|gb|AC243113.1|_Gossypium_raimondii_clone_GR__Ba0039D03-hoc,_complete_sequence
Gorai.001G219200-JGI_221_v2.1	4.00419	3.56893	1	Gorai.001G219200	___NoMatchedTerm___
Gorai.001G201400-JGI_221_v2.1	4.05211	3.19609	1	Gorai.001G201400	gi|302122827|gb|GU451709.1|_Gossypium_hirsutum_14-3-3g_protein_mRNA,_complete_cds
Gorai.001G035500-JGI_221_v2.1	3.36836	3.03198	1	Gorai.001G035500	___NoMatchedTerm___
Gorai.N003200-JGI_221_v2.1	3.97271	3.09908	1	Gorai.N003200	___NoMatchedTerm___
Gorai.013G261300-JGI_221_v2.1	4.80934	4.76873	1	Gorai.013G261300	gi|166343840|gb|EU376001.1|_Gossypium_hirsutum_beta-tubulin_17_mRNA,_complete_cds
Gorai.013G256100-JGI_221_v2.1	3.78126	3.20258	1	Gorai.013G256100	___NoMatchedTerm___
Gorai.013G242200-JGI_221_v2.1	4.27368	4.23226	1	Gorai.013G242200	gi|519708524|gb|JX601982.1|_Gossypium_hirsutum_clone_NBRI_GE40387_microsatellite_sequence
Gorai.013G237700-JGI_221_v2.1	3.57868	3.46467	1	Gorai.013G237700	gi|519689884|gb|JX583779.1|_Gossypium_hirsutum_clone_NBRI_GE16911_microsatellite_sequence
Gorai.013G236000-JGI_221_v2.1	3.9551	3.63766	1	Gorai.013G236000	gi|357601491|gb|JN835293.1|_Gossypium_hirsutum_PAP26_mRNA,_complete_cds
Gorai.013G226300-JGI_221_v2.1	3.53448	3.0271	1	Gorai.013G226300	gi|317172832|gb|HQ525051.1|_Gossypium_herbaceum_clone_NBRI_E_EYT27PB03G4UMY_simple_sequence_repeat_marker,_mRNA_sequence
Gorai.013G112000-JGI_221_v2.1	4.10023	4.18252	1	Gorai.013G112000	___NoMatchedTerm___
Gorai.013G055100-JGI_221_v2.1	4.74164	4.18056	1	Gorai.013G055100	___NoMatchedTerm___
Gorai.013G014300-JGI_221_v2.1	4.8075	3.47365	1	Gorai.013G014300	___NoMatchedTerm___
Gorai.013G013200-JGI_221_v2.1	4.17546	4.19729	1	Gorai.013G013200	gi|519693427|gb|JX587322.1|_Gossypium_hirsutum_clone_NBRI_GE21384_microsatellite_sequence
Gorai.012G130300-JGI_221_v2.1	4.46978	4.08238	1	Gorai.012G130300	gi|519687836|gb|JX581731.1|_Gossypium_hirsutum_clone_NBRI_GE14423_microsatellite_sequence
Gorai.012G111500-JGI_221_v2.1	3.79752	3.81959	1	Gorai.012G111500	gi|73761692|gb|DQ116446.1|_Gossypium_hirsutum_steroid_5-alpha-reductase_(DET2)_mRNA,_complete_cds
Gorai.012G100700-JGI_221_v2.1	4.51311	4.22357	1	Gorai.012G100700	gi|32186905|gb|AY305732.1|_Gossypium_hirsutum_actin_(ACT11)_mRNA,_complete_cds
Gorai.012G050300-JGI_221_v2.1	3.31767	3.52204	1	Gorai.012G050300	___NoMatchedTerm___
Gorai.012G010400-JGI_221_v2.1	5.61102	3.87602	1	Gorai.012G010400	___NoMatchedTerm___
Gorai.011G260600-JGI_221_v2.1	4.30472	4.23233	1	Gorai.011G260600	gi|32186911|gb|AY305735.1|_Gossypium_hirsutum_actin_(ACT12)_mRNA,_complete_cds
Gorai.011G254900-JGI_221_v2.1	2.62479	4.43025	1	Gorai.011G254900	gi|317174450|gb|HQ526669.1|_Gossypium_herbaceum_clone_NBRI_A2_4746_simple_sequence_repeat_marker,_mRNA_sequence
Gorai.011G065300-JGI_221_v2.1	4.43819	4.09618	1	Gorai.011G065300	gi|317175623|gb|HQ527842.1|_Gossypium_herbaceum_clone_NBRI_C_EYT27PB01BMBRO_simple_sequence_repeat_marker,_mRNA_sequence
Gorai.011G015800-JGI_221_v2.1	4.59337	3.90684	1	Gorai.011G015800	gi|312032542|gb|AC243109.1|_Gossypium_raimondii_clone_GR__Ba0023N14-hoj,_complete_sequence
Gorai.011G008900-JGI_221_v2.1	4.02228	2.40547	1	Gorai.011G008900	___NoMatchedTerm___
Gorai.010G213400-JGI_221_v2.1	3.96447	3.48764	1	Gorai.010G213400	gi|519690323|gb|JX584218.1|_Gossypium_hirsutum_clone_NBRI_GE17464_microsatellite_sequence
Gorai.010G192400-JGI_221_v2.1	3.89084	5.96884	1	Gorai.010G192400	___NoMatchedTerm___
Gorai.010G190100-JGI_221_v2.1	3.26982	2.99454	1	Gorai.010G190100	gi|317174854|gb|HQ527073.1|_Gossypium_herbaceum_clone_NBRI_B2_910_simple_sequence_repeat_marker,_mRNA_sequence
Gorai.010G086800-JGI_221_v2.1	3.67388	3.89118	1	Gorai.010G086800	___NoMatchedTerm___
Gorai.010G024900-JGI_221_v2.1	3.9033	3.52384	1	Gorai.010G024900	___NoMatchedTerm___
Gorai.009G438200-JGI_221_v2.1	5.14441	4.43542	1	Gorai.009G438200	gi|519740691|gb|JX612614.1|_Gossypium_hirsutum_clone_NBRI_GE55214_microsatellite_sequence
Gorai.009G424200-JGI_221_v2.1	3.30593	3.16093	1	Gorai.009G424200	gi|519695826|gb|JX589721.1|_Gossypium_hirsutum_clone_NBRI_GE24472_microsatellite_sequence
Gorai.009G405200-JGI_221_v2.1	3.80866	3.82744	1	Gorai.009G405200	gi|531967536|gb|KC186125.1|_Gossypium_hirsutum_GDSL_esterase/lipase_(GDSL)_mRNA,_complete_cds
Gorai.009G292900-JGI_221_v2.1	3.8824	3.32845	1	Gorai.009G292900	___NoMatchedTerm___
Gorai.009G244800-JGI_221_v2.1	4.34253	3.2555	1	Gorai.009G244800	gi|153805697|gb|EF643508.1|_Gossypium_hirsutum_nodulin_family_protein_(NLP)_mRNA,_complete_cds
Gorai.009G215100-JGI_221_v2.1	3.44548	3.5399	1	Gorai.009G215100	gi|317175525|gb|HQ527744.1|_Gossypium_herbaceum_clone_NBRI_C_5221_simple_sequence_repeat_marker,_mRNA_sequence
Gorai.009G199000-JGI_221_v2.1	4.22001	2.89849	1	Gorai.009G199000	___NoMatchedTerm___
Gorai.009G198300-JGI_221_v2.1	3.09457	3.97065	1	Gorai.009G198300	___NoMatchedTerm___
Gorai.009G198100-JGI_221_v2.1	4.49878	4.3788	1	Gorai.009G198100	___NoMatchedTerm___
Gorai.009G172800-JGI_221_v2.1	4.66979	3.2253	1	Gorai.009G172800	gi|3264827|gb|AF072404.1|AF072404_Gossypium_hirsutum_cotton_fiber_expressed_protein_1_(CFE1)_mRNA,_complete_cds
Gorai.009G165300-JGI_221_v2.1	3.39904	2.87911	1	Gorai.009G165300	___NoMatchedTerm___
Gorai.009G130700-JGI_221_v2.1	4.15546	4.07231	1	Gorai.009G130700	gi|317173686|gb|HQ525905.1|_Gossypium_herbaceum_clone_NBRI_E_EYT27PB03GCNID_simple_sequence_repeat_marker,_mRNA_sequence
Gorai.009G102300-JGI_221_v2.1	4.44948	5.23666	1	Gorai.009G102300	gi|159895660|gb|EF688566.1|_Gossypium_hirsutum_3-ketoacyl-CoA_synthase_6_mRNA,_complete_cds
Gorai.009G092800-JGI_221_v2.1	3.24257	3.7457	1	Gorai.009G092800	___NoMatchedTerm___
Gorai.009G073800-JGI_221_v2.1	3.76299	3.96465	1	Gorai.009G073800	gi|519683249|gb|JX577144.1|_Gossypium_hirsutum_clone_NBRI_GE8913_microsatellite_sequence
Gorai.009G016200-JGI_221_v2.1	3.82902	2.75368	1	Gorai.009G016200	gi|332167940|gb|HQ452489.1|_Gossypium_hirsutum_auxin-responsive_protein_(Aux9)_mRNA,_complete_cds
Gorai.008G254000-JGI_221_v2.1	4.9215	4.71715	1	Gorai.008G254000	gi|2244739|dbj|D88417.1|_Gossypium_hirsutum_mRNA_for_endo-1,4-beta-glucanase,_clone_CF996,_partial_cds
Gorai.008G245400-JGI_221_v2.1	5.55688	4.54167	1	Gorai.008G245400	gi|317175228|gb|HQ527447.1|_Gossypium_herbaceum_clone_NBRI_E_EYT27PB03GC9VR_simple_sequence_repeat_marker,_mRNA_sequence
Gorai.008G222600-JGI_221_v2.1	3.37076	3.2854	1	Gorai.008G222600	___NoMatchedTerm___
Gorai.008G204600-JGI_221_v2.1	4.4453	4.13278	1	Gorai.008G204600	gi|519684027|gb|JX577922.1|_Gossypium_hirsutum_clone_NBRI_GE9840_microsatellite_sequence
Gorai.008G195500-JGI_221_v2.1	5.12326	4.19516	1	Gorai.008G195500	___NoMatchedTerm___
Gorai.008G118300-JGI_221_v2.1	3.04678	3.17277	1	Gorai.008G118300	gi|39651926|emb|AJ567016.1|_Gossypium_hirsutum_microsatellite_DNA_mGhCIR067,_clone_CIR067
Gorai.008G049000-JGI_221_v2.1	5.25634	3.54317	1	Gorai.008G049000	___NoMatchedTerm___
Gorai.008G032500-JGI_221_v2.1	5.03424	4.86555	1	Gorai.008G032500	___NoMatchedTerm___
Gorai.007G376200-JGI_221_v2.1	4.44462	3.76116	1	Gorai.007G376200	___NoMatchedTerm___
Gorai.007G300100-JGI_221_v2.1	4.60389	3.62659	1	Gorai.007G300100	___NoMatchedTerm___
Gorai.007G262400-JGI_221_v2.1	5.00118	5.23429	1	Gorai.007G262400	___NoMatchedTerm___
Gorai.007G214400-JGI_221_v2.1	4.11391	3.76609	1	Gorai.007G214400	___NoMatchedTerm___
Gorai.007G158400-JGI_221_v2.1	3.46217	3.83684	1	Gorai.007G158400	gi|317174504|gb|HQ526723.1|_Gossypium_herbaceum_clone_NBRI_D_EYT27PB02D17O7_simple_sequence_repeat_marker,_mRNA_sequence
Gorai.007G073900-JGI_221_v2.1	4.0233	3.40995	1	Gorai.007G073900	___NoMatchedTerm___
Gorai.007G027100-JGI_221_v2.1	5.11562	4.77581	1	Gorai.007G027100	gi|224552009|gb|FJ707309.1|_Gossypium_hirsutum_hybrid_proline-rich_protein_(HyPRP3)_mRNA,_complete_cds
Gorai.007G021100-JGI_221_v2.1	3.86206	3.26231	1	Gorai.007G021100	___NoMatchedTerm___
Gorai.006G233700-JGI_221_v2.1	4.01437	2.75061	1	Gorai.006G233700	___NoMatchedTerm___
Gorai.006G233600-JGI_221_v2.1	4.48904	3.41902	1	Gorai.006G233600	___NoMatchedTerm___
Gorai.006G215600-JGI_221_v2.1	4.13249	3.28067	1	Gorai.006G215600	gi|529071345|gb|JX964647.1|_Gossypium_hirsutum_clone_NBRI_TRANS-916_microsatellite_sequence
Gorai.006G184700-JGI_221_v2.1	5.10811	4.94287	1	Gorai.006G184700	___NoMatchedTerm___
Gorai.006G124900-JGI_221_v2.1	4.31646	3.95949	1	Gorai.006G124900	___NoMatchedTerm___
Gorai.006G106100-JGI_221_v2.1	5.25795	4.19985	1	Gorai.006G106100	gi|519685729|gb|JX579624.1|_Gossypium_hirsutum_clone_NBRI_GE11899_microsatellite_sequence
Gorai.006G014300-JGI_221_v2.1	4.07487	3.87834	1	Gorai.006G014300	gi|256536557|gb|GQ393612.1|_Gossypium_hirsutum_cultivar_Deltapine_33_B_clone_MONCS0577_SSR_marker_CGR5626_genomic_sequence
Gorai.005G216400-JGI_221_v2.1	2.77264	3.4882	1	Gorai.005G216400	___NoMatchedTerm___
Gorai.005G205800-JGI_221_v2.1	3.71397	3.29923	1	Gorai.005G205800	gi|519762988|gb|JX622604.1|_Gossypium_hirsutum_clone_NBRI_GE69412_microsatellite_sequence
Gorai.005G202100-JGI_221_v2.1	4.45419	3.75368	1	Gorai.005G202100	___NoMatchedTerm___
Gorai.005G197300-JGI_221_v2.1	3.67421	3.51165	1	Gorai.005G197300	___NoMatchedTerm___
Gorai.005G022300-JGI_221_v2.1	4.65478	2.90511	1	Gorai.005G022300	___NoMatchedTerm___
Gorai.004G264500-JGI_221_v2.1	4.36108	3.7976	1	Gorai.004G264500	___NoMatchedTerm___
Gorai.004G253200-JGI_221_v2.1	4.0813	3.98592	1	Gorai.004G253200	___NoMatchedTerm___
Gorai.004G207200-JGI_221_v2.1	4.2025	3.99247	1	Gorai.004G207200	gi|519683196|gb|JX577091.1|_Gossypium_hirsutum_clone_NBRI_GE8850_microsatellite_sequence
Gorai.004G191500-JGI_221_v2.1	3.3234	3.04758	1	Gorai.004G191500	___NoMatchedTerm___
Gorai.004G159000-JGI_221_v2.1	3.22017	3.977	1	Gorai.004G159000	___NoMatchedTerm___
Gorai.004G139000-JGI_221_v2.1	4.25291	3.91999	1	Gorai.004G139000	___NoMatchedTerm___
Gorai.004G118800-JGI_221_v2.1	4.87858	5.06896	1	Gorai.004G118800	gi|519747079|gb|JX614843.1|_Gossypium_hirsutum_clone_NBRI_GE58516_microsatellite_sequence
Gorai.004G094000-JGI_221_v2.1	4.96896	4.40433	1	Gorai.004G094000	gi|519686158|gb|JX580053.1|_Gossypium_hirsutum_clone_NBRI_GE12412_microsatellite_sequence
Gorai.004G040800-JGI_221_v2.1	3.28342	3.14155	1	Gorai.004G040800	gi|519688135|gb|JX582030.1|_Gossypium_hirsutum_clone_NBRI_GE14795_microsatellite_sequence
Gorai.004G008800-JGI_221_v2.1	4.23557	3.05468	1	Gorai.004G008800	___NoMatchedTerm___
Gorai.003G108200-JGI_221_v2.1	3.8945	3.79247	1	Gorai.003G108200	___NoMatchedTerm___
Gorai.003G081500-JGI_221_v2.1	5.04478	4.66925	1	Gorai.003G081500	___NoMatchedTerm___
Gorai.003G080800-JGI_221_v2.1	4.40705	3.40576	1	Gorai.003G080800	gi|67003904|gb|AF538680.2|_Gossypium_hirsutum_endo-1,4-beta-glucanase_(Cel1)_mRNA,_complete_cds
Gorai.003G055600-JGI_221_v2.1	3.88488	3.7893	1	Gorai.003G055600	gi|229368453|gb|FJ376603.1|_Gossypium_hirsutum_cultivar_Xu-142_cinnamoyl-CoA_reductase_1_(CCR1)_mRNA,_complete_cds
Gorai.003G031100-JGI_221_v2.1	3.92789	2.71765	1	Gorai.003G031100	gi|519686554|gb|JX580449.1|_Gossypium_hirsutum_clone_NBRI_GE12882_microsatellite_sequence
Gorai.003G030700-JGI_221_v2.1	3.71922	3.84689	1	Gorai.003G030700	___NoMatchedTerm___
Gorai.003G030500-JGI_221_v2.1	3.43696	3.38098	1	Gorai.003G030500	___NoMatchedTerm___
Gorai.003G019000-JGI_221_v2.1	4.52424	3.71499	1	Gorai.003G019000	gi|317173429|gb|HQ525648.1|_Gossypium_herbaceum_clone_NBRI_B_EYI1BW404JK17W_simple_sequence_repeat_marker,_mRNA_sequence
Gorai.003G001800-JGI_221_v2.1	3.44103	3.41419	1	Gorai.003G001800	gi|529063133|gb|JX964062.1|_Gossypium_hirsutum_clone_NBRI_TRANS-331_microsatellite_sequence
Gorai.002G257900-JGI_221_v2.1	4.90097	5.32193	1	Gorai.002G257900	gi|32186895|gb|AY305727.1|_Gossypium_hirsutum_actin_(ACT5)_mRNA,_complete_cds
Gorai.002G249400-JGI_221_v2.1	3.77055	3.1503	1	Gorai.002G249400	___NoMatchedTerm___
Gorai.002G177600-JGI_221_v2.1	4.37858	4.47751	1	Gorai.002G177600	gi|354620272|gb|JF261110.1|_Gossypium_barbadense_MLP-like_protein_mRNA,_complete_cds
Gorai.002G126500-JGI_221_v2.1	4.52946	4.00606	1	Gorai.002G126500	___NoMatchedTerm___
Gorai.002G073800-JGI_221_v2.1	3.94952	3.76406	1	Gorai.002G073800	gi|586637250|gb|KC847230.1|_Gossypium_hirsutum_NAC_domain_protein_NAC53_mRNA,_complete_cds
Gorai.002G028300-JGI_221_v2.1	3.43495	3.30123	1	Gorai.002G028300	___NoMatchedTerm___
Gorai.002G025200-JGI_221_v2.1	5.23766	4.27994	1	Gorai.002G025200	___NoMatchedTerm___
Gorai.001G259400-JGI_221_v2.1	4.24929	4.36839	1	Gorai.001G259400	gi|211906543|gb|FJ415219.1|_Gossypium_hirsutum_clone_Ghpox9_class_III_peroxidase_(POX9)_mRNA,_complete_cds
Gorai.001G242900-JGI_221_v2.1	5.40165	4.21228	1	Gorai.001G242900	gi|332167930|gb|HQ452482.1|_Gossypium_hirsutum_auxin-responsive_protein_(Aux2)_mRNA,_complete_cds
Gorai.001G230300-JGI_221_v2.1	4.72058	5.02105	1	Gorai.001G230300	gi|38016530|gb|AY429443.1|_Gossypium_barbadense_fiber_quinone-oxidoreductase_mRNA,_partial_cds
Gorai.001G229200-JGI_221_v2.1	5.08702	3.55622	1	Gorai.001G229200	gi|519685790|gb|JX579685.1|_Gossypium_hirsutum_clone_NBRI_GE11971_microsatellite_sequence
Gorai.001G222400-JGI_221_v2.1	2.49701	3.84916	1	Gorai.001G222400	gi|219810207|gb|FJ515825.1|_Gossypium_hirsutum_fascilin-like_arabinogalactan_protein_(FLA)_mRNA,_complete_cds
Gorai.001G186800-JGI_221_v2.1	3.66974	3.34121	1	Gorai.001G186800	gi|519761530|gb|JX621943.1|_Gossypium_hirsutum_clone_NBRI_GE68569_microsatellite_sequence
Gorai.001G113000-JGI_221_v2.1	3.23668	3.48565	1	Gorai.001G113000	gi|529070741|gb|JX964617.1|_Gossypium_hirsutum_clone_NBRI_TRANS-886_microsatellite_sequence
Gorai.001G085000-JGI_221_v2.1	4.52805	3.27184	1	Gorai.001G085000	___NoMatchedTerm___
Gorai.001G053800-JGI_221_v2.1	3.84367	2.71555	1	Gorai.001G053800	gi|17226661|gb|AF443118.1|AF443118_Gossypium_hirsutum_polyphosphoinositide_binding_protein_(Ssh2)_mRNA,_complete_cds
Gorai.001G012800-JGI_221_v2.1	4.09087	3.81718	1	Gorai.001G012800	___NoMatchedTerm___
Gorai.002G235800-JGI_221_v2.1	2.87442	3.79001	1	Gorai.002G235800	___NoMatchedTerm___
Gorai.013G253100-JGI_221_v2.1	2.72211	4.79982	1	Gorai.013G253100	gi|529071298|gb|JX964621.1|_Gossypium_hirsutum_clone_NBRI_TRANS-890_microsatellite_sequence
Gorai.013G241100-JGI_221_v2.1	3.40018	5.0871	1	Gorai.013G241100	gi|529066789|gb|JX964237.1|_Gossypium_hirsutum_clone_NBRI_TRANS-506_microsatellite_sequence
Gorai.013G227700-JGI_221_v2.1	3.55042	4.68536	1	Gorai.013G227700	gi|57282653|emb|AJ608935.1|_Gossypium_hirsutum_mRNA_for_hypothetical_protein_(xl2_gene)
Gorai.013G226700-JGI_221_v2.1	3.08702	3.46898	1	Gorai.013G226700	gi|519686140|gb|JX580035.1|_Gossypium_hirsutum_clone_NBRI_GE12389_microsatellite_sequence
Gorai.013G215300-JGI_221_v2.1	3.27883	3.47177	1	Gorai.013G215300	___NoMatchedTerm___
Gorai.013G167500-JGI_221_v2.1	3.02752	3.96157	1	Gorai.013G167500	___NoMatchedTerm___
Gorai.013G129100-JGI_221_v2.1	4.76544	4.85264	1	Gorai.013G129100	gi|519755016|gb|JX618769.1|_Gossypium_hirsutum_clone_NBRI_GE64389_microsatellite_sequence
Gorai.013G127500-JGI_221_v2.1	3.02752	4.35014	1	Gorai.013G127500	gi|56609043|gb|AY695833.1|_Gossypium_hirsutum_kinesin_(KCH1)_mRNA,_complete_cds
Gorai.013G106100-JGI_221_v2.1	4.2472	4.06014	1	Gorai.013G106100	___NoMatchedTerm___
Gorai.013G095500-JGI_221_v2.1	3.39698	3.61762	1	Gorai.013G095500	___NoMatchedTerm___
Gorai.013G033100-JGI_221_v2.1	4.00199	3.4958	1	Gorai.013G033100	gi|327466182|gb|HQ233648.1|_Gossypium_hirsutum_transgenic_clone_Nannong6_cry1A_flanking_sequence
Gorai.013G022400-JGI_221_v2.1	4.08337	4.67207	1	Gorai.013G022400	gi|32186911|gb|AY305735.1|_Gossypium_hirsutum_actin_(ACT12)_mRNA,_complete_cds
Gorai.012G154100-JGI_221_v2.1	2.5572	3.90896	1	Gorai.012G154100	gi|585281713|gb|KC851856.1|_Gossypium_hirsutum_arginine_decarboxylase_(ADC1)_mRNA,_complete_cds
Gorai.012G149000-JGI_221_v2.1	4.7841	3.33864	1	Gorai.012G149000	___NoMatchedTerm___
Gorai.012G145100-JGI_221_v2.1	4.38692	4.48196	1	Gorai.012G145100	gi|529067208|gb|JX964306.1|_Gossypium_hirsutum_clone_NBRI_TRANS-575_microsatellite_sequence
Gorai.012G099100-JGI_221_v2.1	3.18125	3.65415	1	Gorai.012G099100	___NoMatchedTerm___
Gorai.012G081600-JGI_221_v2.1	4.84568	3.56926	1	Gorai.012G081600	gi|519692310|gb|JX586205.1|_Gossypium_hirsutum_clone_NBRI_GE19969_microsatellite_sequence
Gorai.012G073100-JGI_221_v2.1	3.65213	3.21264	1	Gorai.012G073100	___NoMatchedTerm___
Gorai.012G068500-JGI_221_v2.1	5.11944	3.78508	1	Gorai.012G068500	___NoMatchedTerm___
Gorai.012G068200-JGI_221_v2.1	3.59404	3.10548	1	Gorai.012G068200	___NoMatchedTerm___
Gorai.012G061800-JGI_221_v2.1	3.86955	4.10982	1	Gorai.012G061800	gi|49182288|gb|AY633559.1|_Gossypium_arboreum_myb_family_transcription_factor_109_(MYB109)_mRNA,_complete_cds
Gorai.012G061700-JGI_221_v2.1	5.19975	4.79165	1	Gorai.012G061700	___NoMatchedTerm___
Gorai.012G049300-JGI_221_v2.1	4.2437	4.91718	1	Gorai.012G049300	___NoMatchedTerm___
Gorai.011G282700-JGI_221_v2.1	4.30316	3.10832	1	Gorai.011G282700	gi|519698840|gb|JX592735.1|_Gossypium_hirsutum_clone_NBRI_GE28249_microsatellite_sequence
Gorai.011G278700-JGI_221_v2.1	4.77959	4.80795	1	Gorai.011G278700	gi|519702477|gb|JX596257.1|_Gossypium_hirsutum_clone_NBRI_GE32797_microsatellite_sequence
Gorai.011G261400-JGI_221_v2.1	3.31357	3.59364	1	Gorai.011G261400	gi|317173080|gb|HQ525299.1|_Gossypium_herbaceum_clone_NBRI_A_EYI1BW401B7L5B_simple_sequence_repeat_marker,_mRNA_sequence
Gorai.011G260800-JGI_221_v2.1	4.42175	3.84001	1	Gorai.011G260800	gi|519692393|gb|JX586288.1|_Gossypium_hirsutum_clone_NBRI_GE20079_microsatellite_sequence
Gorai.011G190000-JGI_221_v2.1	3.89915	4.27473	1	Gorai.011G190000	___NoMatchedTerm___
Gorai.011G188000-JGI_221_v2.1	3.26072	3.28175	1	Gorai.011G188000	___NoMatchedTerm___
Gorai.011G140600-JGI_221_v2.1	4.22901	4.79261	1	Gorai.011G140600	___NoMatchedTerm___
Gorai.011G140500-JGI_221_v2.1	2.45202	6.76267	1	Gorai.011G140500	___NoMatchedTerm___
Gorai.011G135200-JGI_221_v2.1	5.08337	4.53777	1	Gorai.011G135200	gi|6983689|emb|AJ132636.1|_Gossypium_hirsutum_sad1_gene,_exons_1-3
Gorai.011G124000-JGI_221_v2.1	4.38894	3.57791	1	Gorai.011G124000	gi|519693875|gb|JX587770.1|_Gossypium_hirsutum_clone_NBRI_GE21983_microsatellite_sequence
Gorai.011G123800-JGI_221_v2.1	3.09038	3.55718	1	Gorai.011G123800	gi|317172583|gb|HQ524802.1|_Gossypium_herbaceum_clone_NBRI_A_1546_simple_sequence_repeat_marker,_mRNA_sequence
Gorai.011G031400-JGI_221_v2.1	5.40269	4.14984	1	Gorai.011G031400	gi|1087110|gb|S79308.1|_Rac13=21.8_kda_GTP-binding_protein_[Gossypium_hirsutum=cotton_plants,_cv._Acala_SJ-2,_boll_fibers,_mRNA_Partial,_913_nt]
Gorai.011G003300-JGI_221_v2.1	3.82399	4.5896	1	Gorai.011G003300	___NoMatchedTerm___
Gorai.010G237600-JGI_221_v2.1	5.49384	3.01404	1	Gorai.010G237600	gi|519693876|gb|JX587771.1|_Gossypium_hirsutum_clone_NBRI_GE21984_microsatellite_sequence
Gorai.010G211600-JGI_221_v2.1	4.17705	3.91023	1	Gorai.010G211600	gi|519737027|gb|JX610871.1|_Gossypium_hirsutum_clone_NBRI_GE52757_microsatellite_sequence
Gorai.010G164500-JGI_221_v2.1	2.79198	3.54028	1	Gorai.010G164500	___NoMatchedTerm___
Gorai.010G084200-JGI_221_v2.1	4.50751	3.72453	1	Gorai.010G084200	___NoMatchedTerm___
Gorai.010G064200-JGI_221_v2.1	4.2472	4.29415	1	Gorai.010G064200	___NoMatchedTerm___
Gorai.010G036100-JGI_221_v2.1	3.75283	3.81948	1	Gorai.010G036100	___NoMatchedTerm___
Gorai.010G035500-JGI_221_v2.1	2.89348	3.298	1	Gorai.010G035500	gi|519750943|gb|JX616821.1|_Gossypium_hirsutum_clone_NBRI_GE61739_microsatellite_sequence
Gorai.010G026800-JGI_221_v2.1	3.69547	3.812	1	Gorai.010G026800	___NoMatchedTerm___
Gorai.010G026100-JGI_221_v2.1	5.19939	4.22096	1	Gorai.010G026100	gi|410109642|gb|JX648310.1|_Gossypium_hirsutum_LIM_domain_protein_LIM-2_mRNA,_complete_cds
Gorai.009G391700-JGI_221_v2.1	3.59722	4.26295	1	Gorai.009G391700	___NoMatchedTerm___
Gorai.009G359100-JGI_221_v2.1	4.87235	4.88296	1	Gorai.009G359100	gi|519697015|gb|JX590910.1|_Gossypium_hirsutum_clone_NBRI_GE25924_microsatellite_sequence
Gorai.009G358800-JGI_221_v2.1	3.77959	5.82407	1	Gorai.009G358800	gi|519697015|gb|JX590910.1|_Gossypium_hirsutum_clone_NBRI_GE25924_microsatellite_sequence
Gorai.009G355400-JGI_221_v2.1	4.53448	2.89118	1	Gorai.009G355400	___NoMatchedTerm___
Gorai.009G332100-JGI_221_v2.1	3.84764	3.51213	1	Gorai.009G332100	___NoMatchedTerm___
Gorai.009G286400-JGI_221_v2.1	2.75687	3.98327	1	Gorai.009G286400	gi|519683203|gb|JX577098.1|_Gossypium_hirsutum_clone_NBRI_GE8857_microsatellite_sequence
Gorai.009G276900-JGI_221_v2.1	3.72632	3.44074	1	Gorai.009G276900	___NoMatchedTerm___
Gorai.009G275900-JGI_221_v2.1	3.19344	3.67562	1	Gorai.009G275900	gi|519746544|gb|JX614637.1|_Gossypium_hirsutum_clone_NBRI_GE58182_microsatellite_sequence
Gorai.009G252800-JGI_221_v2.1	4.15463	3.78508	1	Gorai.009G252800	gi|256537105|gb|GQ394160.1|_Gossypium_hirsutum_cultivar_Deltapine_33_B_clone_MONCS1125_SSR_marker_CGR6706_genomic_sequence
Gorai.009G247000-JGI_221_v2.1	4.61248	5.23911	1	Gorai.009G247000	___NoMatchedTerm___
Gorai.009G189900-JGI_221_v2.1	4.45202	4.50214	1	Gorai.009G189900	gi|256537723|gb|GQ394778.1|_Gossypium_hirsutum_cultivar_Deltapine_90_clone_MONCS1801_SSR_marker_DC40389_genomic_sequence
Gorai.009G188400-JGI_221_v2.1	3.46142	4.83206	1	Gorai.009G188400	gi|519685735|gb|JX579630.1|_Gossypium_hirsutum_clone_NBRI_GE11905_microsatellite_sequence
Gorai.009G133700-JGI_221_v2.1	3.75687	3.50736	1	Gorai.009G133700	___NoMatchedTerm___
Gorai.009G016300-JGI_221_v2.1	3.65523	3.15819	1	Gorai.009G016300	___NoMatchedTerm___
Gorai.008G291000-JGI_221_v2.1	3.04012	3.81969	1	Gorai.008G291000	___NoMatchedTerm___
Gorai.008G268900-JGI_221_v2.1	2.065	5.68536	1	Gorai.008G268900	gi|317174100|gb|HQ526319.1|_Gossypium_herbaceum_clone_NBRI_D2_1113_simple_sequence_repeat_marker,_mRNA_sequence
Gorai.008G247600-JGI_221_v2.1	4.065	4.2697	1	Gorai.008G247600	gi|519683822|gb|JX577717.1|_Gossypium_hirsutum_clone_NBRI_GE9591_microsatellite_sequence
Gorai.008G235400-JGI_221_v2.1	4.47606	3.17771	1	Gorai.008G235400	___NoMatchedTerm___
Gorai.008G219800-JGI_221_v2.1	2.94952	3.47789	1	Gorai.008G219800	___NoMatchedTerm___
Gorai.008G196200-JGI_221_v2.1	3.5114	3.37661	1	Gorai.008G196200	gi|519704406|gb|JX598186.1|_Gossypium_hirsutum_clone_NBRI_GE35300_microsatellite_sequence
Gorai.008G152500-JGI_221_v2.1	3.60402	2.79982	1	Gorai.008G152500	___NoMatchedTerm___
Gorai.008G136400-JGI_221_v2.1	3.18898	3.91718	1	Gorai.008G136400	___NoMatchedTerm___
Gorai.008G133400-JGI_221_v2.1	4.79752	4.02047	1	Gorai.008G133400	___NoMatchedTerm___
Gorai.008G129800-JGI_221_v2.1	3.34728	4.65627	1	Gorai.008G129800	gi|482679569|gb|KC160459.1|_Gossypium_raimondii_clone_Gr10015926_3-ketoacyl-CoA_synthase_10_(KCS10)_gene,_complete_cds
Gorai.008G109700-JGI_221_v2.1	5.04263	4.45323	1	Gorai.008G109700	gi|317172855|gb|HQ525074.1|_Gossypium_herbaceum_clone_NBRI_A2_5425_simple_sequence_repeat_marker,_mRNA_sequence
Gorai.008G074900-JGI_221_v2.1	4.065	4.70726	1	Gorai.008G074900	___NoMatchedTerm___
Gorai.008G020000-JGI_221_v2.1	3.79561	3.74858	1	Gorai.008G020000	___NoMatchedTerm___
Gorai.008G013000-JGI_221_v2.1	3.19745	3.643	1	Gorai.008G013000	___NoMatchedTerm___
Gorai.007G373100-JGI_221_v2.1	3.72913	3.75512	1	Gorai.007G373100	___NoMatchedTerm___
Gorai.007G320600-JGI_221_v2.1	3.90061	4.12663	1	Gorai.007G320600	___NoMatchedTerm___
Gorai.007G299900-JGI_221_v2.1	4.50332	3.95821	1	Gorai.007G299900	___NoMatchedTerm___
Gorai.007G277000-JGI_221_v2.1	4.85106	4.05673	1	Gorai.007G277000	gi|519690395|gb|JX584290.1|_Gossypium_hirsutum_clone_NBRI_GE17559_microsatellite_sequence
Gorai.007G262000-JGI_221_v2.1	3.82399	3.41361	1	Gorai.007G262000	___NoMatchedTerm___
Gorai.007G261000-JGI_221_v2.1	4.60402	4.51303	1	Gorai.007G261000	gi|134035493|gb|EF151301.1|_Gossypium_hirsutum_alpha-tubulin_(TUA5)_mRNA,_complete_cds
Gorai.007G238500-JGI_221_v2.1	3.74186	3.63828	1	Gorai.007G238500	___NoMatchedTerm___
Gorai.007G230900-JGI_221_v2.1	4.54247	3.42814	1	Gorai.007G230900	___NoMatchedTerm___
Gorai.007G221700-JGI_221_v2.1	4.92934	4.75512	1	Gorai.007G221700	gi|519686853|gb|JX580748.1|_Gossypium_hirsutum_clone_NBRI_GE13243_microsatellite_sequence
Gorai.007G221600-JGI_221_v2.1	3.73021	4.92617	1	Gorai.007G221600	___NoMatchedTerm___
Gorai.007G193700-JGI_221_v2.1	3.36456	4.11358	1	Gorai.007G193700	___NoMatchedTerm___
Gorai.007G174300-JGI_221_v2.1	4.13715	4.15558	1	Gorai.007G174300	gi|519688839|gb|JX582734.1|_Gossypium_hirsutum_clone_NBRI_GE15627_microsatellite_sequence
Gorai.007G137400-JGI_221_v2.1	4.10152	4.16511	1	Gorai.007G137400	gi|519683634|gb|JX577529.1|_Gossypium_hirsutum_clone_NBRI_GE9372_microsatellite_sequence
Gorai.007G109400-JGI_221_v2.1	4.96447	3.70378	1	Gorai.007G109400	___NoMatchedTerm___
Gorai.007G085300-JGI_221_v2.1	4.29056	3.2651	1	Gorai.007G085300	gi|519761700|gb|JX622024.1|_Gossypium_hirsutum_clone_NBRI_GE68668_microsatellite_sequence
Gorai.007G084100-JGI_221_v2.1	3.59337	3.0871	1	Gorai.007G084100	___NoMatchedTerm___
Gorai.007G067000-JGI_221_v2.1	4.55042	3.20669	1	Gorai.007G067000	gi|519684321|gb|JX578216.1|_Gossypium_hirsutum_clone_NBRI_GE10192_microsatellite_sequence
Gorai.007G034700-JGI_221_v2.1	5.27145	3.84145	1	Gorai.007G034700	gi|317173853|gb|HQ526072.1|_Gossypium_herbaceum_clone_NBRI_C2_1852_simple_sequence_repeat_marker,_mRNA_sequence
Gorai.007G003100-JGI_221_v2.1	4.30316	3.15422	1	Gorai.007G003100	___NoMatchedTerm___
Gorai.006G246000-JGI_221_v2.1	4.91915	4.63417	1	Gorai.006G246000	gi|332167936|gb|HQ452486.1|_Gossypium_hirsutum_auxin-responsive_protein_(Aux6)_mRNA,_complete_cds
Gorai.006G237300-JGI_221_v2.1	5.00841	3.64207	1	Gorai.006G237300	___NoMatchedTerm___
Gorai.006G222600-JGI_221_v2.1	3.33856	2.91718	1	Gorai.006G222600	gi|519746915|gb|JX614788.1|_Gossypium_hirsutum_clone_NBRI_GE58430_microsatellite_sequence
Gorai.006G222500-JGI_221_v2.1	4.66224	4.72453	1	Gorai.006G222500	___NoMatchedTerm___
Gorai.006G185900-JGI_221_v2.1	2.71505	3.56104	1	Gorai.006G185900	gi|519697588|gb|JX591483.1|_Gossypium_hirsutum_clone_NBRI_GE26618_microsatellite_sequence
Gorai.006G183900-JGI_221_v2.1	4.27145	4.38967	1	Gorai.006G183900	gi|148841116|gb|EF464669.1|_Gossypium_hirsutum_pyruvate_decarboxylase_mRNA,_partial_cds
Gorai.006G168500-JGI_221_v2.1	4.97337	5.2118	1	Gorai.006G168500	gi|33771691|gb|AY346330.1|_Gossypium_hirsutum_glycuronosyltransferase-like_protein_mRNA,_complete_cds
Gorai.006G166600-JGI_221_v2.1	2.87913	3.61762	1	Gorai.006G166600	gi|330370911|gb|JF495692.1|_Gossypium_herbaceum_clone_NBRI_Gh_M201_simple_sequence_repeat_marker,_genomic_sequence
Gorai.006G162700-JGI_221_v2.1	4.61248	2.54945	1	Gorai.006G162700	gi|558605802|gb|KF516996.1|_Gossypium_hirsutum_cultivar_Xinluzao_33_S-adenosylmethionine_synthetase_(SAMS1)_mRNA,_complete_cds
Gorai.006G161100-JGI_221_v2.1	4.60663	4.35458	1	Gorai.006G161100	___NoMatchedTerm___
Gorai.006G149500-JGI_221_v2.1	3.0514	3.21893	1	Gorai.006G149500	___NoMatchedTerm___
Gorai.006G146900-JGI_221_v2.1	3.03549	3.74315	1	Gorai.006G146900	gi|519685320|gb|JX579215.1|_Gossypium_hirsutum_clone_NBRI_GE11416_microsatellite_sequence
Gorai.006G110300-JGI_221_v2.1	4.13009	5.62684	1	Gorai.006G110300	___NoMatchedTerm___
Gorai.006G072900-JGI_221_v2.1	3.66001	3.26768	1	Gorai.006G072900	___NoMatchedTerm___
Gorai.006G056000-JGI_221_v2.1	3.90252	4.06014	1	Gorai.006G056000	gi|529061470|gb|JX963781.1|_Gossypium_hirsutum_clone_NBRI_TRANS-101_microsatellite_sequence
Gorai.005G239100-JGI_221_v2.1	2.419	4.77516	1	Gorai.005G239100	___NoMatchedTerm___
Gorai.005G230900-JGI_221_v2.1	5.36456	3.65415	1	Gorai.005G230900	gi|480355462|gb|JX290322.1|_Gossypium_hirsutum_lim_protein_6_(LIM6)_mRNA,_complete_cds
Gorai.005G203900-JGI_221_v2.1	5.31875	4.58014	1	Gorai.005G203900	___NoMatchedTerm___
Gorai.005G194400-JGI_221_v2.1	3.17191	3.51922	1	Gorai.005G194400	___NoMatchedTerm___
Gorai.005G173900-JGI_221_v2.1	4.28739	3.51844	1	Gorai.005G173900	gi|62956019|gb|AY902467.1|_Gossypium_hirsutum_3-ketoacyl-CoA_reductase_2_mRNA,_complete_cds
Gorai.005G162200-JGI_221_v2.1	3.95583	4.16511	1	Gorai.005G162200	___NoMatchedTerm___
Gorai.005G109200-JGI_221_v2.1	3.89705	4.74161	1	Gorai.005G109200	gi|519683763|gb|JX577658.1|_Gossypium_hirsutum_clone_NBRI_GE9522_microsatellite_sequence
Gorai.005G084000-JGI_221_v2.1	3.92352	2.84318	1	Gorai.005G084000	gi|319433450|gb|GU451706.1|_Gossypium_hirsutum_copper_binding_protein_8_(BCP8)_mRNA,_complete_cds
Gorai.005G042500-JGI_221_v2.1	3.49549	4.7348	1	Gorai.005G042500	___NoMatchedTerm___
Gorai.005G041200-JGI_221_v2.1	4.20891	3.80648	1	Gorai.005G041200	___NoMatchedTerm___
Gorai.004G267900-JGI_221_v2.1	4.42139	4.81442	1	Gorai.004G267900	___NoMatchedTerm___
Gorai.004G198200-JGI_221_v2.1	3.58695	3.24487	1	Gorai.004G198200	gi|519685649|gb|JX579544.1|_Gossypium_hirsutum_clone_NBRI_GE11808_microsatellite_sequence
Gorai.004G193700-JGI_221_v2.1	3.00841	4.51213	1	Gorai.004G193700	___NoMatchedTerm___
Gorai.004G176200-JGI_221_v2.1	3.53448	3.83604	1	Gorai.004G176200	gi|519688648|gb|JX582543.1|_Gossypium_hirsutum_clone_NBRI_GE15388_microsatellite_sequence
Gorai.004G169200-JGI_221_v2.1	3.98905	3.47177	1	Gorai.004G169200	gi|519751672|gb|JX617125.1|_Gossypium_hirsutum_clone_NBRI_GE62147_microsatellite_sequence
Gorai.004G164800-JGI_221_v2.1	3.43495	2.79165	1	Gorai.004G164800	gi|519750626|gb|JX616687.1|_Gossypium_hirsutum_clone_NBRI_GE61532_microsatellite_sequence
Gorai.004G139600-JGI_221_v2.1	3.5114	3.27473	1	Gorai.004G139600	___NoMatchedTerm___
Gorai.004G129000-JGI_221_v2.1	3.41767	3.51544	1	Gorai.004G129000	___NoMatchedTerm___
Gorai.004G056900-JGI_221_v2.1	3.58695	3.91718	1	Gorai.004G056900	gi|519759696|gb|JX621130.1|_Gossypium_hirsutum_clone_NBRI_GE67563_microsatellite_sequence
Gorai.004G037400-JGI_221_v2.1	4.98514	3.54167	1	Gorai.004G037400	gi|519759052|gb|JX620840.1|_Gossypium_hirsutum_clone_NBRI_GE67189_microsatellite_sequence
Gorai.003G179700-JGI_221_v2.1	4.31098	3.0871	1	Gorai.003G179700	___NoMatchedTerm___
Gorai.003G141200-JGI_221_v2.1	4.66834	4.94271	1	Gorai.003G141200	___NoMatchedTerm___
Gorai.003G098900-JGI_221_v2.1	4.46142	5.23006	1	Gorai.003G098900	gi|519699485|gb|JX593380.1|_Gossypium_hirsutum_clone_NBRI_GE29056_microsatellite_sequence
Gorai.003G089100-JGI_221_v2.1	2.97599	4.00464	1	Gorai.003G089100	gi|445069053|gb|KC147719.1|_Gossypium_hirsutum_GA-stimulated_transcript-like_protein_5_(GASL5)_mRNA,_complete_cds
Gorai.003G075500-JGI_221_v2.1	2.56095	4.12663	1	Gorai.003G075500	___NoMatchedTerm___
Gorai.003G059900-JGI_221_v2.1	3.57401	3.9528	1	Gorai.003G059900	gi|529070706|gb|JX964607.1|_Gossypium_hirsutum_clone_NBRI_TRANS-876_microsatellite_sequence
Gorai.003G045800-JGI_221_v2.1	3.78709	2.60168	1	Gorai.003G045800	gi|529062775|gb|JX964003.1|_Gossypium_hirsutum_clone_NBRI_TRANS-272_microsatellite_sequence
Gorai.003G033600-JGI_221_v2.1	4.21005	4.16511	1	Gorai.003G033600	gi|308229783|gb|HM749061.1|_Gossypium_hirsutum_cultivar_Coker_312_xyloglucan_endotransglucosylase/hydrolase_(XTH2)_mRNA,_complete_cds
Gorai.003G029700-JGI_221_v2.1	3.86706	2.52599	1	Gorai.003G029700	___NoMatchedTerm___
Gorai.003G026100-JGI_221_v2.1	4.11179	2.48353	1	Gorai.003G026100	gi|519756739|gb|JX619703.1|_Gossypium_hirsutum_clone_NBRI_GE65676_microsatellite_sequence
Gorai.003G008600-JGI_221_v2.1	3.27883	3.91718	1	Gorai.003G008600	gi|519683727|gb|JX577622.1|_Gossypium_hirsutum_clone_NBRI_GE9480_microsatellite_sequence
Gorai.002G252300-JGI_221_v2.1	3.96582	3.8047	1	Gorai.002G252300	gi|317174542|gb|HQ526761.1|_Gossypium_herbaceum_clone_NBRI_B_2822_simple_sequence_repeat_marker,_mRNA_sequence
Gorai.002G245200-JGI_221_v2.1	3.36456	4.56104	1	Gorai.002G245200	___NoMatchedTerm___
Gorai.002G239000-JGI_221_v2.1	3.18474	3.27202	1	Gorai.002G239000	gi|519765184|gb|JX623086.1|_Gossypium_hirsutum_clone_NBRI_GE70118_microsatellite_sequence
Gorai.002G186000-JGI_221_v2.1	3.12199	4.12663	1	Gorai.002G186000	gi|529062722|gb|JX963994.1|_Gossypium_hirsutum_clone_NBRI_TRANS-263_microsatellite_sequence
Gorai.002G178500-JGI_221_v2.1	3.97753	3.38595	1	Gorai.002G178500	___NoMatchedTerm___
Gorai.002G138800-JGI_221_v2.1	5.31875	4.52204	1	Gorai.002G138800	___NoMatchedTerm___
Gorai.002G124000-JGI_221_v2.1	5.6179	4.14325	1	Gorai.002G124000	___NoMatchedTerm___
Gorai.002G103900-JGI_221_v2.1	4.08702	3.13441	1	Gorai.002G103900	gi|519685764|gb|JX579659.1|_Gossypium_hirsutum_clone_NBRI_GE11941_microsatellite_sequence
Gorai.002G061000-JGI_221_v2.1	2.62759	3.75007	1	Gorai.002G061000	gi|317174797|gb|HQ527016.1|_Gossypium_herbaceum_clone_NBRI_B_4585_simple_sequence_repeat_marker,_mRNA_sequence
Gorai.002G059100-JGI_221_v2.1	4.6016	3.8636	1	Gorai.002G059100	___NoMatchedTerm___
Gorai.002G007700-JGI_221_v2.1	4.15897	4.0871	1	Gorai.002G007700	gi|519745907|gb|JX614378.1|_Gossypium_hirsutum_clone_NBRI_GE57710_microsatellite_sequence
Gorai.001G185700-JGI_221_v2.1	3.28883	3.98019	1	Gorai.001G185700	___NoMatchedTerm___
Gorai.001G122600-JGI_221_v2.1	4.67198	4.67207	1	Gorai.001G122600	gi|317175503|gb|HQ527722.1|_Gossypium_herbaceum_clone_NBRI_E_2101_simple_sequence_repeat_marker,_mRNA_sequence
Gorai.001G120300-JGI_221_v2.1	3.74307	3.85578	1	Gorai.001G120300	___NoMatchedTerm___
Gorai.001G110300-JGI_221_v2.1	3.32803	4.13957	1	Gorai.001G110300	gi|519688866|gb|JX582761.1|_Gossypium_hirsutum_clone_NBRI_GE15657_microsatellite_sequence
Gorai.001G100100-JGI_221_v2.1	3.31875	4.00849	1	Gorai.001G100100	gi|519684706|gb|JX578601.1|_Gossypium_hirsutum_clone_NBRI_GE10652_microsatellite_sequence
Gorai.001G082600-JGI_221_v2.1	4.02277	3.69479	1	Gorai.001G082600	___NoMatchedTerm___
Gorai.001G081900-JGI_221_v2.1	4.065	5.0871	1	Gorai.001G081900	___NoMatchedTerm___
Gorai.001G077900-JGI_221_v2.1	4.58695	2.35775	1	Gorai.001G077900	___NoMatchedTerm___
Gorai.001G047200-JGI_221_v2.1	3.54589	3.8734	1	Gorai.001G047200	___NoMatchedTerm___
Gorai.001G045200-JGI_221_v2.1	3.59722	2.62767	1	Gorai.001G045200	gi|317174283|gb|HQ526502.1|_Gossypium_herbaceum_clone_NBRI_C2_745_simple_sequence_repeat_marker,_mRNA_sequence
Gorai.001G003400-JGI_221_v2.1	3.96942	4.65189	1	Gorai.001G003400	___NoMatchedTerm___
Gorai.N019200-JGI_221_v2.1	3.36456	3.16511	1	Gorai.N019200	___NoMatchedTerm___
Gorai.N012000-JGI_221_v2.1	5.65993	4.16511	1	Gorai.N012000	___NoMatchedTerm___
Gorai.N008700-JGI_221_v2.1	3.82399	3.7262	1	Gorai.N008700	___NoMatchedTerm___
Gorai.013G258500-JGI_221_v2.1	4.7754	3.7262	1	Gorai.013G258500	gi|519708339|gb|JX601797.1|_Gossypium_hirsutum_clone_NBRI_GE40134_microsatellite_sequence
Gorai.013G254500-JGI_221_v2.1	5.79082	2.79165	1	Gorai.013G254500	___NoMatchedTerm___
Gorai.013G247500-JGI_221_v2.1	3.43495	3.4615	1	Gorai.013G247500	gi|519694370|gb|JX588265.1|_Gossypium_hirsutum_clone_NBRI_GE22637_microsatellite_sequence
Gorai.013G247200-JGI_221_v2.1	3.36456	3.89613	1	Gorai.013G247200	gi|39652045|emb|AJ567135.1|_Gossypium_hirsutum_microsatellite_DNA_mGhCIR188,_clone_CIR188
Gorai.013G241800-JGI_221_v2.1	5.07496	1.50214	1	Gorai.013G241800	___NoMatchedTerm___
Gorai.013G235500-JGI_221_v2.1	4.7754	3.89613	1	Gorai.013G235500	gi|519688103|gb|JX581998.1|_Gossypium_hirsutum_clone_NBRI_GE14759_microsatellite_sequence
Gorai.013G224400-JGI_221_v2.1	3.88232	3.31116	1	Gorai.013G224400	gi|519749040|gb|JX615840.1|_Gossypium_hirsutum_clone_NBRI_GE60074_microsatellite_sequence
Gorai.013G215700-JGI_221_v2.1	4.7754	5.31116	1	Gorai.013G215700	gi|519686487|gb|JX580382.1|_Gossypium_hirsutum_clone_NBRI_GE12794_microsatellite_sequence
Gorai.013G117800-JGI_221_v2.1	4.94952	3.89613	1	Gorai.013G117800	___NoMatchedTerm___
Gorai.013G099900-JGI_221_v2.1	5.46728	1.7262	1	Gorai.013G099900	___NoMatchedTerm___
Gorai.013G095800-JGI_221_v2.1	4.17191	2.82407	1	Gorai.013G095800	___NoMatchedTerm___
Gorai.013G092900-JGI_221_v2.1	3.39689	3.53356	1	Gorai.013G092900	___NoMatchedTerm___
Gorai.013G086100-JGI_221_v2.1	5.29529	2.65415	1	Gorai.013G086100	gi|519688065|gb|JX581960.1|_Gossypium_hirsutum_clone_NBRI_GE14710_microsatellite_sequence
Gorai.013G055600-JGI_221_v2.1	2.27145	4.82407	1	Gorai.013G055600	gi|519750617|gb|JX616678.1|_Gossypium_hirsutum_clone_NBRI_GE61517_microsatellite_sequence
Gorai.013G044000-JGI_221_v2.1	4.36456	3.31116	1	Gorai.013G044000	gi|519758811|gb|JX620723.1|_Gossypium_hirsutum_clone_NBRI_GE67037_microsatellite_sequence
Gorai.013G032800-JGI_221_v2.1	4.065	3.72453	2	Gorai.013G032800	___NoMatchedTerm___
Gorai.013G025900-JGI_221_v2.1	4.45202	3.82407	2	Gorai.013G025900	___NoMatchedTerm___
Gorai.013G025500-JGI_221_v2.1	4.45202	4.53356	2	Gorai.013G025500	gi|519689131|gb|JX583026.1|_Gossypium_hirsutum_clone_NBRI_GE15977_microsatellite_sequence
Gorai.013G016700-JGI_221_v2.1	2.94952	4.7262	2	Gorai.013G016700	gi|529063270|gb|JX964084.1|_Gossypium_hirsutum_clone_NBRI_TRANS-353_microsatellite_sequence
Gorai.013G016500-JGI_221_v2.1	4.07496	4.42664	2	Gorai.013G016500	gi|519687422|gb|JX581317.1|_Gossypium_hirsutum_clone_NBRI_GE13923_microsatellite_sequence
Gorai.013G011000-JGI_221_v2.1	4.27145	2.76518	2	Gorai.013G011000	gi|519748076|gb|JX615332.1|_Gossypium_hirsutum_clone_NBRI_GE59260_microsatellite_sequence
Gorai.013G009400-JGI_221_v2.1	3.58695	3.50214	2	Gorai.013G009400	___NoMatchedTerm___
Gorai.012G176600-JGI_221_v2.1	4.50751	4.5896	2	Gorai.012G176600	___NoMatchedTerm___
Gorai.012G162900-JGI_221_v2.1	2.94952	3.89613	2	Gorai.012G162900	gi|519691280|gb|JX585175.1|_Gossypium_hirsutum_clone_NBRI_GE18676_microsatellite_sequence
Gorai.012G162500-JGI_221_v2.1	4.88232	4.89613	2	Gorai.012G162500	___NoMatchedTerm___
Gorai.012G147500-JGI_221_v2.1	5.16243	4.53356	2	Gorai.012G147500	___NoMatchedTerm___
Gorai.012G127500-JGI_221_v2.1	4.68648	4.50214	2	Gorai.012G127500	___NoMatchedTerm___
Gorai.012G110000-JGI_221_v2.1	3.88232	3.89613	2	Gorai.012G110000	___NoMatchedTerm___
Gorai.012G107300-JGI_221_v2.1	2.94952	4.87138	2	Gorai.012G107300	___NoMatchedTerm___
Gorai.012G059200-JGI_221_v2.1	5.24489	3.50214	2	Gorai.012G059200	gi|519692709|gb|JX586604.1|_Gossypium_hirsutum_clone_NBRI_GE20457_microsatellite_sequence
Gorai.012G035500-JGI_221_v2.1	3.94952	4.77516	2	Gorai.012G035500	gi|519747823|gb|JX615139.1|_Gossypium_hirsutum_clone_NBRI_GE58975_microsatellite_sequence
Gorai.012G032400-JGI_221_v2.1	2.94952	4.0871	2	Gorai.012G032400	gi|519750642|gb|JX616703.1|_Gossypium_hirsutum_clone_NBRI_GE61555_microsatellite_sequence
Gorai.012G012800-JGI_221_v2.1	1.94952	4.42664	2	Gorai.012G012800	___NoMatchedTerm___
Gorai.012G009500-JGI_221_v2.1	4.46889	5.16511	2	Gorai.012G009500	gi|289186761|gb|EU921265.2|_Gossypium_hirsutum_cultivar_Xincai_5_flavonoid_3-glucosyltransferase_mRNA,_complete_cds
Gorai.012G002700-JGI_221_v2.1	4.24489	3.16511	2	Gorai.012G002700	___NoMatchedTerm___
Gorai.012G001400-JGI_221_v2.1	4.5344	3.72453	2	Gorai.012G001400	___NoMatchedTerm___
Gorai.011G293100-JGI_221_v2.1	4.94952	2.91718	2	Gorai.011G293100	___NoMatchedTerm___
Gorai.011G235600-JGI_221_v2.1	3.36456	4.16511	2	Gorai.011G235600	___NoMatchedTerm___
Gorai.011G229000-JGI_221_v2.1	4.45202	3.82407	2	Gorai.011G229000	___NoMatchedTerm___
Gorai.011G226400-JGI_221_v2.1	5.71882	3.7262	2	Gorai.011G226400	gi|519698842|gb|JX592737.1|_Gossypium_hirsutum_clone_NBRI_GE28251_microsatellite_sequence
Gorai.011G202100-JGI_221_v2.1	5.24489	3.91718	2	Gorai.011G202100	___NoMatchedTerm___
Gorai.011G175600-JGI_221_v2.1	3.07496	3.31116	2	Gorai.011G175600	___NoMatchedTerm___
Gorai.011G171600-JGI_221_v2.1	3.36456	3.31116	2	Gorai.011G171600	___NoMatchedTerm___
Gorai.011G164600-JGI_221_v2.1	3.39689	4.81367	2	Gorai.011G164600	gi|317172783|gb|HQ525002.1|_Gossypium_herbaceum_clone_NBRI_D_EYT27PB02EPKTW_simple_sequence_repeat_marker,_mRNA_sequence
Gorai.011G155400-JGI_221_v2.1	4.45202	4.97413	2	Gorai.011G155400	___NoMatchedTerm___
Gorai.011G118900-JGI_221_v2.1	2.68648	4.18563	2	Gorai.011G118900	gi|317174907|gb|HQ527126.1|_Gossypium_herbaceum_clone_NBRI_C_EYT27PB01A38TT_simple_sequence_repeat_marker,_mRNA_sequence
Gorai.011G105100-JGI_221_v2.1	5.39689	4.18563	2	Gorai.011G105100	gi|114795740|gb|DQ908473.1|_Gossypium_hirsutum_clone_LIB5327-001-A1-N1-D11_F_S_Gh534_microsatellite_sequence
Gorai.011G083300-JGI_221_v2.1	3.22254	4.23911	2	Gorai.011G083300	___NoMatchedTerm___
Gorai.011G010500-JGI_221_v2.1	4.27145	4.42664	2	Gorai.011G010500	gi|317173321|gb|HQ525540.1|_Gossypium_herbaceum_clone_NBRI_B_EYI1BW404IBITL_simple_sequence_repeat_marker,_mRNA_sequence
Gorai.011G000900-JGI_221_v2.1	4.065	3.61762	2	Gorai.011G000900	gi|519686181|gb|JX580076.1|_Gossypium_hirsutum_clone_NBRI_GE12438_microsatellite_sequence
Gorai.010G254500-JGI_221_v2.1	3.65993	4.42664	2	Gorai.010G254500	___NoMatchedTerm___
Gorai.010G240100-JGI_221_v2.1	4.53448	4.77516	2	Gorai.010G240100	___NoMatchedTerm___
Gorai.010G232400-JGI_221_v2.1	4.23903	3.79165	2	Gorai.010G232400	___NoMatchedTerm___
Gorai.010G218100-JGI_221_v2.1	3.53448	3.04813	2	Gorai.010G218100	___NoMatchedTerm___
Gorai.010G211500-JGI_221_v2.1	5.38692	4.81367	2	Gorai.010G211500	___NoMatchedTerm___
Gorai.010G182100-JGI_221_v2.1	5.00841	3.37661	2	Gorai.010G182100	gi|519691474|gb|JX585369.1|_Gossypium_hirsutum_clone_NBRI_GE18910_microsatellite_sequence
Gorai.010G179300-JGI_221_v2.1	5.03698	4.67207	2	Gorai.010G179300	gi|312032542|gb|AC243109.1|_Gossypium_raimondii_clone_GR__Ba0023N14-hoj,_complete_sequence
Gorai.010G166900-JGI_221_v2.1	4.5344	3.04813	2	Gorai.010G166900	gi|295393249|gb|HM014161.1|_Gossypium_hirsutum_9-cis-epoxycarotenoid_dioxygenase_mRNA,_complete_cds
Gorai.010G162700-JGI_221_v2.1	4.39689	4.00464	2	Gorai.010G162700	gi|519685644|gb|JX579539.1|_Gossypium_hirsutum_clone_NBRI_GE11802_microsatellite_sequence
Gorai.010G159100-JGI_221_v2.1	4.24489	4.81367	2	Gorai.010G159100	___NoMatchedTerm___
Gorai.010G156700-JGI_221_v2.1	2.45202	4.89613	2	Gorai.010G156700	___NoMatchedTerm___
Gorai.010G147400-JGI_221_v2.1	2.68648	4.3095	2	Gorai.010G147400	gi|20377254|gb|AF351307.1|_Gossypium_hirsutum_clone_JESPR68_microsatellite_sequence
Gorai.010G117600-JGI_221_v2.1	5.88232	4.3095	2	Gorai.010G117600	___NoMatchedTerm___
Gorai.010G096500-JGI_221_v2.1	5.065	3.52599	2	Gorai.010G096500	___NoMatchedTerm___
Gorai.010G052900-JGI_221_v2.1	4.61248	3.67207	2	Gorai.010G052900	___NoMatchedTerm___
Gorai.010G045600-JGI_221_v2.1	3.65993	5.53356	2	Gorai.010G045600	___NoMatchedTerm___
Gorai.010G037700-JGI_221_v2.1	3.65993	3.04813	2	Gorai.010G037700	gi|519685486|gb|JX579381.1|_Gossypium_hirsutum_clone_NBRI_GE11601_microsatellite_sequence
Gorai.010G037500-JGI_221_v2.1	5.59853	4.04813	2	Gorai.010G037500	___NoMatchedTerm___
Gorai.010G013800-JGI_221_v2.1	2.86706	4.87138	2	Gorai.010G013800	___NoMatchedTerm___
Gorai.009G431300-JGI_221_v2.1	4.24489	4.18563	2	Gorai.009G431300	___NoMatchedTerm___
Gorai.009G416400-JGI_221_v2.1	2.94952	3.7262	2	Gorai.009G416400	___NoMatchedTerm___
Gorai.009G412000-JGI_221_v2.1	3.88232	3.89613	2	Gorai.009G412000	gi|114795791|gb|DQ908524.1|_Gossypium_hirsutum_clone_LIB5327-034-A1-N1-G4_P_S_Gh588_microsatellite_sequence
Gorai.009G411100-JGI_221_v2.1	2.82399	3.7262	2	Gorai.009G411100	gi|114795679|gb|DQ908412.1|_Gossypium_hirsutum_clone_LIB5327-024-A1-N1-F12_P_S_Gh473_microsatellite_sequence
Gorai.009G390100-JGI_221_v2.1	4.64996	4.16511	2	Gorai.009G390100	___NoMatchedTerm___
Gorai.009G389900-JGI_221_v2.1	5.46728	4.04813	2	Gorai.009G389900	___NoMatchedTerm___
Gorai.009G387400-JGI_221_v2.1	4.5344	2.91718	2	Gorai.009G387400	___NoMatchedTerm___
Gorai.009G340300-JGI_221_v2.1	4.39689	3.89613	2	Gorai.009G340300	___NoMatchedTerm___
Gorai.009G326600-JGI_221_v2.1	2.68648	3.82407	2	Gorai.009G326600	___NoMatchedTerm___
Gorai.009G317900-JGI_221_v2.1	2.36456	4.89613	2	Gorai.009G317900	gi|312032585|gb|AC243153.1|_Gossypium_hirsutum_clone_MX100J07-jou,_complete_sequence
Gorai.009G311300-JGI_221_v2.1	5.39689	3.53356	2	Gorai.009G311300	gi|256536540|gb|GQ393595.1|_Gossypium_hirsutum_cultivar_Deltapine_33_B_clone_MONCS0560_SSR_marker_CGR5600_genomic_sequence
Gorai.009G270800-JGI_221_v2.1	5.24489	3.91718	2	Gorai.009G270800	___NoMatchedTerm___
Gorai.009G265200-JGI_221_v2.1	4.5344	3.7262	2	Gorai.009G265200	gi|519749920|gb|JX616326.1|_Gossypium_hirsutum_clone_NBRI_GE60897_microsatellite_sequence
Gorai.009G235700-JGI_221_v2.1	4.39689	4.18563	2	Gorai.009G235700	___NoMatchedTerm___
Gorai.009G233600-JGI_221_v2.1	2.68648	5.58418	2	Gorai.009G233600	gi|519685423|gb|JX579318.1|_Gossypium_hirsutum_clone_NBRI_GE11530_microsatellite_sequence
Gorai.009G233500-JGI_221_v2.1	5.40895	3.82407	2	Gorai.009G233500	gi|519694407|gb|JX588302.1|_Gossypium_hirsutum_clone_NBRI_GE22691_microsatellite_sequence
Gorai.009G226400-JGI_221_v2.1	3.65993	4.63309	2	Gorai.009G226400	___NoMatchedTerm___
Gorai.009G221800-JGI_221_v2.1	2.94952	3.91718	2	Gorai.009G221800	___NoMatchedTerm___
Gorai.009G218200-JGI_221_v2.1	5.22254	3.03266	2	Gorai.009G218200	___NoMatchedTerm___
Gorai.009G211600-JGI_221_v2.1	4.07496	5.24976	2	Gorai.009G211600	gi|519696473|gb|JX590368.1|_Gossypium_hirsutum_clone_NBRI_GE25267_microsatellite_sequence
Gorai.009G211500-JGI_221_v2.1	3.07496	4.89613	2	Gorai.009G211500	___NoMatchedTerm___
Gorai.009G179000-JGI_221_v2.1	3.82399	3.53356	2	Gorai.009G179000	gi|519748552|gb|JX615587.1|_Gossypium_hirsutum_clone_NBRI_GE59647_microsatellite_sequence
Gorai.009G171400-JGI_221_v2.1	3.79082	5.44074	2	Gorai.009G171400	___NoMatchedTerm___
Gorai.009G164000-JGI_221_v2.1	4.7754	2.7262	2	Gorai.009G164000	___NoMatchedTerm___
Gorai.009G139400-JGI_221_v2.1	3.82399	4.42664	2	Gorai.009G139400	gi|519725337|gb|JX609486.1|_Gossypium_hirsutum_clone_NBRI_GE50752_microsatellite_sequence
Gorai.009G135500-JGI_221_v2.1	3.88812	3.91718	2	Gorai.009G135500	gi|519684581|gb|JX578476.1|_Gossypium_hirsutum_clone_NBRI_GE10512_microsatellite_sequence
Gorai.009G133400-JGI_221_v2.1	4.24489	2.7262	2	Gorai.009G133400	___NoMatchedTerm___
Gorai.009G113900-JGI_221_v2.1	4.17191	4.81367	2	Gorai.009G113900	gi|519697292|gb|JX591187.1|_Gossypium_hirsutum_clone_NBRI_GE26254_microsatellite_sequence
Gorai.009G111200-JGI_221_v2.1	4.07496	3.7262	2	Gorai.009G111200	___NoMatchedTerm___
Gorai.009G092700-JGI_221_v2.1	3.065	3.50214	2	Gorai.009G092700	___NoMatchedTerm___
Gorai.009G079800-JGI_221_v2.1	6.82985	3.34344	2	Gorai.009G079800	___NoMatchedTerm___
Gorai.009G037000-JGI_221_v2.1	3.56095	5.50214	2	Gorai.009G037000	gi|529071334|gb|JX964641.1|_Gossypium_hirsutum_clone_NBRI_TRANS-910_microsatellite_sequence
Gorai.009G016500-JGI_221_v2.1	1.77959	4.63309	2	Gorai.009G016500	___NoMatchedTerm___
Gorai.008G295300-JGI_221_v2.1	4.5344	4.27473	2	Gorai.008G295300	___NoMatchedTerm___
Gorai.008G282800-JGI_221_v2.1	2.36456	4.53356	2	Gorai.008G282800	gi|519684327|gb|JX578222.1|_Gossypium_hirsutum_clone_NBRI_GE10198_microsatellite_sequence
Gorai.008G280500-JGI_221_v2.1	4.98185	4.31116	2	Gorai.008G280500	gi|519689736|gb|JX583631.1|_Gossypium_hirsutum_clone_NBRI_GE16723_microsatellite_sequence
Gorai.008G255900-JGI_221_v2.1	5.32289	4.53356	2	Gorai.008G255900	___NoMatchedTerm___
Gorai.008G235800-JGI_221_v2.1	3.53448	3.7262	2	Gorai.008G235800	gi|519684659|gb|JX578554.1|_Gossypium_hirsutum_clone_NBRI_GE10599_microsatellite_sequence
Gorai.008G227800-JGI_221_v2.1	5.39689	1.23911	2	Gorai.008G227800	gi|586637254|gb|KC847232.1|_Gossypium_hirsutum_NAC_domain_protein_NAC55_mRNA,_complete_cds
Gorai.008G211600-JGI_221_v2.1	3.07496	5.18563	2	Gorai.008G211600	___NoMatchedTerm___
Gorai.008G210800-JGI_221_v2.1	1.94952	4.18563	2	Gorai.008G210800	___NoMatchedTerm___
Gorai.008G166600-JGI_221_v2.1	2.31209	6.31116	2	Gorai.008G166600	___NoMatchedTerm___
Gorai.008G166300-JGI_221_v2.1	2.82399	3.88681	2	Gorai.008G166300	___NoMatchedTerm___
Gorai.008G164000-JGI_221_v2.1	5.88232	3.7262	2	Gorai.008G164000	___NoMatchedTerm___
Gorai.008G132900-JGI_221_v2.1	4.3943	3.0871	2	Gorai.008G132900	gi|519688461|gb|JX582356.1|_Gossypium_hirsutum_clone_NBRI_GE15174_microsatellite_sequence
Gorai.008G131700-JGI_221_v2.1	4.5344	2.7262	2	Gorai.008G131700	___NoMatchedTerm___
Gorai.008G130000-JGI_221_v2.1	5.07496	3.7262	2	Gorai.008G130000	___NoMatchedTerm___
Gorai.008G114400-JGI_221_v2.1	3.39689	3.53356	2	Gorai.008G114400	gi|519748864|gb|JX615751.1|_Gossypium_hirsutum_clone_NBRI_GE59919_microsatellite_sequence
Gorai.008G109900-JGI_221_v2.1	2.65993	4.97413	2	Gorai.008G109900	gi|519739137|gb|JX611890.1|_Gossypium_hirsutum_clone_NBRI_GE54190_microsatellite_sequence
Gorai.008G107700-JGI_221_v2.1	2.27145	5.58418	2	Gorai.008G107700	gi|519687582|gb|JX581477.1|_Gossypium_hirsutum_clone_NBRI_GE14121_microsatellite_sequence
Gorai.008G107300-JGI_221_v2.1	6.32289	3.41968	2	Gorai.008G107300	gi|519687436|gb|JX581331.1|_Gossypium_hirsutum_clone_NBRI_GE13939_microsatellite_sequence
Gorai.008G077400-JGI_221_v2.1	3.39689	5.04813	2	Gorai.008G077400	___NoMatchedTerm___
Gorai.008G069700-JGI_221_v2.1	3.23903	4.04646	2	Gorai.008G069700	___NoMatchedTerm___
Gorai.008G064000-JGI_221_v2.1	4.64996	5.11852	2	Gorai.008G064000	___NoMatchedTerm___
Gorai.008G042200-JGI_221_v2.1	4.24489	3.82407	2	Gorai.008G042200	___NoMatchedTerm___
Gorai.008G020100-JGI_221_v2.1	6.24489	2.33222	2	Gorai.008G020100	gi|519765448|gb|JX623206.1|_Gossypium_hirsutum_clone_NBRI_GE70297_microsatellite_sequence
Gorai.008G009800-JGI_221_v2.1	3.68648	2.56104	2	Gorai.008G009800	gi|312032541|gb|AC243108.1|_Gossypium_raimondii_clone_GR__Ba0022M02-hvj,_complete_sequence
Gorai.007G359900-JGI_221_v2.1	4.3943	5.47177	2	Gorai.007G359900	gi|317173739|gb|HQ525958.1|_Gossypium_herbaceum_clone_NBRI_B2_106_simple_sequence_repeat_marker,_mRNA_sequence
Gorai.007G352900-JGI_221_v2.1	4.7754	5.04813	2	Gorai.007G352900	gi|519749798|gb|JX616259.1|_Gossypium_hirsutum_clone_NBRI_GE60771_microsatellite_sequence
Gorai.007G349400-JGI_221_v2.1	3.65993	4.63309	2	Gorai.007G349400	___NoMatchedTerm___
Gorai.007G349300-JGI_221_v2.1	3.39689	3.04813	2	Gorai.007G349300	___NoMatchedTerm___
Gorai.007G338600-JGI_221_v2.1	5.07496	2.91718	2	Gorai.007G338600	gi|33340042|gb|AF304007.1|_Gossypium_hirsutum_OSMIV_and_OSMIII_pseudogenes,_complete_sequence;_and_osmotin-like_protein_(OSMII)_gene,_promoter_region_and_complete_cds
Gorai.007G322200-JGI_221_v2.1	4.88232	3.31116	2	Gorai.007G322200	___NoMatchedTerm___
Gorai.007G307900-JGI_221_v2.1	2.88812	3.75848	2	Gorai.007G307900	___NoMatchedTerm___
Gorai.007G274100-JGI_221_v2.1	3.17191	3.31116	2	Gorai.007G274100	___NoMatchedTerm___
Gorai.007G248300-JGI_221_v2.1	4.45202	4.7262	2	Gorai.007G248300	gi|519758896|gb|JX620766.1|_Gossypium_hirsutum_clone_NBRI_GE67089_microsatellite_sequence
Gorai.007G244400-JGI_221_v2.1	4.39689	3.53356	2	Gorai.007G244400	___NoMatchedTerm___
Gorai.007G228100-JGI_221_v2.1	4.27145	5.37006	2	Gorai.007G228100	gi|308229781|gb|HM749060.1|_Gossypium_hirsutum_cultivar_Coker_312_xyloglucan_endotransglucosylase/hydrolase_(XTH3)_mRNA,_complete_cds
Gorai.007G222800-JGI_221_v2.1	4.065	5.24976	2	Gorai.007G222800	___NoMatchedTerm___
Gorai.007G219600-JGI_221_v2.1	4.27145	4.42664	2	Gorai.007G219600	gi|339449539|gb|HM236446.1|_Gossypium_hirsutum_MADS30_mRNA,_partial_cds
Gorai.007G218400-JGI_221_v2.1	3.36456	4.18563	2	Gorai.007G218400	___NoMatchedTerm___
Gorai.007G212500-JGI_221_v2.1	2.48003	5.7706	2	Gorai.007G212500	___NoMatchedTerm___
Gorai.007G195900-JGI_221_v2.1	4.24489	3.91718	2	Gorai.007G195900	___NoMatchedTerm___
Gorai.007G183100-JGI_221_v2.1	3.65993	3.7262	2	Gorai.007G183100	___NoMatchedTerm___
Gorai.007G158900-JGI_221_v2.1	4.88232	3.91718	2	Gorai.007G158900	___NoMatchedTerm___
Gorai.007G141600-JGI_221_v2.1	4.24489	3.31116	2	Gorai.007G141600	gi|519700126|gb|JX593970.1|_Gossypium_hirsutum_clone_NBRI_GE29804_microsatellite_sequence
Gorai.007G137900-JGI_221_v2.1	3.07496	4.16511	2	Gorai.007G137900	gi|519684617|gb|JX578512.1|_Gossypium_hirsutum_clone_NBRI_GE10554_microsatellite_sequence
Gorai.007G134200-JGI_221_v2.1	4.31875	3.50214	2	Gorai.007G134200	___NoMatchedTerm___
Gorai.007G129000-JGI_221_v2.1	4.53448	4.18563	2	Gorai.007G129000	___NoMatchedTerm___
Gorai.007G111200-JGI_221_v2.1	3.39689	3.04813	2	Gorai.007G111200	gi|519683624|gb|JX577519.1|_Gossypium_hirsutum_clone_NBRI_GE9361_microsatellite_sequence
Gorai.007G065700-JGI_221_v2.1	4.07496	3.04813	2	Gorai.007G065700	___NoMatchedTerm___
Gorai.007G065100-JGI_221_v2.1	5.39689	4.31116	2	Gorai.007G065100	gi|1297360|gb|U53702.1|GHU53702_Gossypium_hirsutum_alcohol_dehydrogenase_1_mRNA,_partial_cds
Gorai.007G064200-JGI_221_v2.1	3.43495	3.0871	2	Gorai.007G064200	___NoMatchedTerm___
Gorai.007G062400-JGI_221_v2.1	4.39689	2.50214	2	Gorai.007G062400	___NoMatchedTerm___
Gorai.007G055100-JGI_221_v2.1	4.17191	5.97413	2	Gorai.007G055100	___NoMatchedTerm___
Gorai.007G049800-JGI_221_v2.1	4.53448	3.67207	2	Gorai.007G049800	gi|519761500|gb|JX621931.1|_Gossypium_hirsutum_clone_NBRI_GE68555_microsatellite_sequence
Gorai.007G029700-JGI_221_v2.1	3.65993	4.18563	2	Gorai.007G029700	___NoMatchedTerm___
Gorai.007G027300-JGI_221_v2.1	4.24489	4.00464	2	Gorai.007G027300	___NoMatchedTerm___
Gorai.007G021500-JGI_221_v2.1	4.45202	2.0871	2	Gorai.007G021500	gi|170674733|gb|EU532416.1|_Gossypium_barbadense_clone_VJ3-6_ISSR_marker_genomic_sequence
Gorai.007G017200-JGI_221_v2.1	3.65993	4.87138	2	Gorai.007G017200	gi|519693232|gb|JX587127.1|_Gossypium_hirsutum_clone_NBRI_GE21134_microsatellite_sequence
Gorai.007G013600-JGI_221_v2.1	4.17191	5.6804	2	Gorai.007G013600	gi|519751042|gb|JX616867.1|_Gossypium_hirsutum_clone_NBRI_GE61814_microsatellite_sequence
Gorai.007G008400-JGI_221_v2.1	4.75687	4.40903	2	Gorai.007G008400	___NoMatchedTerm___
Gorai.006G261400-JGI_221_v2.1	5.93294	4.04813	2	Gorai.006G261400	___NoMatchedTerm___
Gorai.006G257500-JGI_221_v2.1	3.65993	4.63309	2	Gorai.006G257500	___NoMatchedTerm___
Gorai.006G254400-JGI_221_v2.1	4.65993	5.42664	2	Gorai.006G254400	___NoMatchedTerm___
Gorai.006G251800-JGI_221_v2.1	4.65993	3.23911	2	Gorai.006G251800	gi|50313463|gb|AY574038.1|_Gossypium_hirsutum_cyclopropane_fatty_acid_synthase_(CPA-FAS-3)_mRNA,_complete_cds
Gorai.006G237800-JGI_221_v2.1	3.36456	3.7262	2	Gorai.006G237800	___NoMatchedTerm___
Gorai.006G233200-JGI_221_v2.1	5.065	3.00464	2	Gorai.006G233200	gi|519746270|gb|JX614511.1|_Gossypium_hirsutum_clone_NBRI_GE57945_microsatellite_sequence
Gorai.006G226700-JGI_221_v2.1	5.5344	4.31116	2	Gorai.006G226700	___NoMatchedTerm___
Gorai.006G220200-JGI_221_v2.1	3.27145	4.3095	2	Gorai.006G220200	___NoMatchedTerm___
Gorai.006G202500-JGI_221_v2.1	5.16243	4.97413	2	Gorai.006G202500	___NoMatchedTerm___
Gorai.006G202300-JGI_221_v2.1	5.32289	4.3095	2	Gorai.006G202300	___NoMatchedTerm___
Gorai.006G179100-JGI_221_v2.1	3.75687	3.91718	2	Gorai.006G179100	gi|317174458|gb|HQ526677.1|_Gossypium_herbaceum_clone_NBRI_A_7330_simple_sequence_repeat_marker,_mRNA_sequence
Gorai.006G178200-JGI_221_v2.1	5.32289	2.50214	2	Gorai.006G178200	___NoMatchedTerm___
Gorai.006G173900-JGI_221_v2.1	4.39689	4.31116	2	Gorai.006G173900	___NoMatchedTerm___
Gorai.006G173200-JGI_221_v2.1	3.17191	4.89613	2	Gorai.006G173200	gi|529062533|gb|JX963963.1|_Gossypium_hirsutum_clone_NBRI_TRANS-232_microsatellite_sequence
Gorai.006G171500-JGI_221_v2.1	4.65993	3.0871	2	Gorai.006G171500	___NoMatchedTerm___
Gorai.006G159900-JGI_221_v2.1	4.98185	2.50214	2	Gorai.006G159900	gi|114795679|gb|DQ908412.1|_Gossypium_hirsutum_clone_LIB5327-024-A1-N1-F12_P_S_Gh473_microsatellite_sequence
Gorai.006G158800-JGI_221_v2.1	2.94952	5.58418	2	Gorai.006G158800	___NoMatchedTerm___
Gorai.006G152300-JGI_221_v2.1	4.39689	1.91718	2	Gorai.006G152300	___NoMatchedTerm___
Gorai.006G104800-JGI_221_v2.1	2.82399	3.89613	2	Gorai.006G104800	___NoMatchedTerm___
Gorai.006G098100-JGI_221_v2.1	4.61248	4.42664	2	Gorai.006G098100	gi|4545230|gb|AF116243.1|AF116243_Gossypium_hirsutum_RAS-related_GTP-binding_protein_(Rab7)_mRNA,_complete_cds
Gorai.006G093200-JGI_221_v2.1	4.24489	3.89613	2	Gorai.006G093200	___NoMatchedTerm___
Gorai.006G057600-JGI_221_v2.1	3.68648	3.89613	2	Gorai.006G057600	___NoMatchedTerm___
Gorai.006G055900-JGI_221_v2.1	3.68648	2.91718	2	Gorai.006G055900	___NoMatchedTerm___
Gorai.006G015500-JGI_221_v2.1	4.53448	4.31116	2	Gorai.006G015500	gi|39652086|emb|AJ567176.1|_Gossypium_hirsutum_microsatellite_DNA_mGhCIR230,_clone_CIR230
Gorai.005G261000-JGI_221_v2.1	4.27145	4.31116	2	Gorai.005G261000	___NoMatchedTerm___
Gorai.005G256500-JGI_221_v2.1	4.5344	3.89613	2	Gorai.005G256500	___NoMatchedTerm___
Gorai.005G251600-JGI_221_v2.1	4.65993	3.7262	2	Gorai.005G251600	___NoMatchedTerm___
Gorai.005G246100-JGI_221_v2.1	3.27145	5.18563	2	Gorai.005G246100	___NoMatchedTerm___
Gorai.005G245800-JGI_221_v2.1	5.7754	1.91718	2	Gorai.005G245800	gi|317175828|gb|HQ528047.1|_Gossypium_herbaceum_clone_NBRI_B2_616_simple_sequence_repeat_marker,_mRNA_sequence
Gorai.005G239500-JGI_221_v2.1	4.39689	3.89613	2	Gorai.005G239500	___NoMatchedTerm___
Gorai.005G228200-JGI_221_v2.1	4.79082	4.81367	2	Gorai.005G228200	___NoMatchedTerm___
Gorai.005G224800-JGI_221_v2.1	3.27145	6.65694	2	Gorai.005G224800	gi|119887997|gb|EF095704.1|_Gossypium_hirsutum_proline-rich_protein_(PRP3)_mRNA,_complete_cds
Gorai.005G210200-JGI_221_v2.1	3.27145	4.42664	2	Gorai.005G210200	___NoMatchedTerm___
Gorai.005G202300-JGI_221_v2.1	3.39689	4.53356	2	Gorai.005G202300	___NoMatchedTerm___
Gorai.005G197700-JGI_221_v2.1	2.36456	5.67207	2	Gorai.005G197700	gi|519683074|gb|JX576969.1|_Gossypium_hirsutum_clone_NBRI_GE8700_microsatellite_sequence
Gorai.005G196000-JGI_221_v2.1	2.36456	5.48109	2	Gorai.005G196000	gi|327344120|gb|JF421229.1|_Gossypium_barbadense_putative_PDF1-interacting_protein_3_mRNA,_partial_cds
Gorai.005G186200-JGI_221_v2.1	5.24489	3.00464	2	Gorai.005G186200	___NoMatchedTerm___
Gorai.005G183300-JGI_221_v2.1	5.07496	4.87138	2	Gorai.005G183300	___NoMatchedTerm___
Gorai.005G168800-JGI_221_v2.1	4.98185	3.72453	2	Gorai.005G168800	___NoMatchedTerm___
Gorai.005G152300-JGI_221_v2.1	5.39689	4.50214	2	Gorai.005G152300	___NoMatchedTerm___
Gorai.005G147800-JGI_221_v2.1	4.98185	4.44074	2	Gorai.005G147800	___NoMatchedTerm___
Gorai.005G112700-JGI_221_v2.1	4.85641	4.50214	2	Gorai.005G112700	___NoMatchedTerm___
Gorai.005G062100-JGI_221_v2.1	4.07496	2.72453	2	Gorai.005G062100	___NoMatchedTerm___
Gorai.005G029500-JGI_221_v2.1	5.88232	3.7262	2	Gorai.005G029500	___NoMatchedTerm___
Gorai.005G027700-JGI_221_v2.1	5.5143	4.04813	2	Gorai.005G027700	gi|211905340|gb|FJ372980.1|_Gossypium_hirsutum_S-adenosyl-L-homocystein_hydrolase_mRNA,_complete_cds
Gorai.005G001800-JGI_221_v2.1	3.88232	4.0871	2	Gorai.005G001800	___NoMatchedTerm___
Gorai.004G290100-JGI_221_v2.1	2.68648	3.53356	2	Gorai.004G290100	___NoMatchedTerm___
Gorai.004G286800-JGI_221_v2.1	4.7754	4.63309	2	Gorai.004G286800	gi|519747851|gb|JX615167.1|_Gossypium_hirsutum_clone_NBRI_GE59016_microsatellite_sequence
Gorai.004G281600-JGI_221_v2.1	3.07496	3.50214	2	Gorai.004G281600	___NoMatchedTerm___
Gorai.004G272000-JGI_221_v2.1	6.16243	2.23911	2	Gorai.004G272000	gi|317174797|gb|HQ527016.1|_Gossypium_herbaceum_clone_NBRI_B_4585_simple_sequence_repeat_marker,_mRNA_sequence
Gorai.004G265700-JGI_221_v2.1	3.82399	3.89613	2	Gorai.004G265700	___NoMatchedTerm___
Gorai.004G259100-JGI_221_v2.1	4.07496	3.7262	2	Gorai.004G259100	___NoMatchedTerm___
Gorai.004G244800-JGI_221_v2.1	2.17191	4.04813	2	Gorai.004G244800	___NoMatchedTerm___
Gorai.004G234400-JGI_221_v2.1	4.5344	4.89613	2	Gorai.004G234400	___NoMatchedTerm___
Gorai.004G224700-JGI_221_v2.1	6.24489	2.7262	2	Gorai.004G224700	___NoMatchedTerm___
Gorai.004G213300-JGI_221_v2.1	3.77959	4.3095	2	Gorai.004G213300	___NoMatchedTerm___
Gorai.004G209500-JGI_221_v2.1	5.39689	4.50214	2	Gorai.004G209500	___NoMatchedTerm___
Gorai.004G206800-JGI_221_v2.1	4.39689	5.81367	2	Gorai.004G206800	___NoMatchedTerm___
Gorai.004G194700-JGI_221_v2.1	3.45202	4.89613	2	Gorai.004G194700	gi|170674553|gb|EU532236.1|_Gossypium_barbadense_clone_I2-11_ISSR_marker_genomic_sequence
Gorai.004G185800-JGI_221_v2.1	2.65993	4.7262	2	Gorai.004G185800	gi|519749256|gb|JX615954.1|_Gossypium_hirsutum_clone_NBRI_GE60252_microsatellite_sequence
Gorai.004G161800-JGI_221_v2.1	3.65993	3.53356	2	Gorai.004G161800	___NoMatchedTerm___
Gorai.004G161100-JGI_221_v2.1	3.39689	4.53356	2	Gorai.004G161100	gi|519747046|gb|JX614833.1|_Gossypium_hirsutum_clone_NBRI_GE58502_microsatellite_sequence
Gorai.004G142500-JGI_221_v2.1	4.45202	5.11852	2	Gorai.004G142500	___NoMatchedTerm___
Gorai.004G140100-JGI_221_v2.1	4.45202	4.00464	2	Gorai.004G140100	gi|256536318|gb|GQ393373.1|_Gossypium_hirsutum_cultivar_Deltapine_33_B_clone_MONCS0338_SSR_marker_CGR5260_genomic_sequence
Gorai.004G138200-JGI_221_v2.1	3.53448	4.04813	2	Gorai.004G138200	gi|519695211|gb|JX589106.1|_Gossypium_hirsutum_clone_NBRI_GE23731_microsatellite_sequence
Gorai.004G135500-JGI_221_v2.1	4.88232	1.65415	2	Gorai.004G135500	gi|519691739|gb|JX585634.1|_Gossypium_hirsutum_clone_NBRI_GE19259_microsatellite_sequence
Gorai.004G133400-JGI_221_v2.1	3.07496	3.61762	2	Gorai.004G133400	gi|519695615|gb|JX589510.1|_Gossypium_hirsutum_clone_NBRI_GE24228_microsatellite_sequence
Gorai.004G131800-JGI_221_v2.1	3.17191	4.3095	2	Gorai.004G131800	gi|519683606|gb|JX577501.1|_Gossypium_hirsutum_clone_NBRI_GE9340_microsatellite_sequence
Gorai.004G110400-JGI_221_v2.1	4.5344	4.53356	2	Gorai.004G110400	gi|519762895|gb|JX622555.1|_Gossypium_hirsutum_clone_NBRI_GE69334_microsatellite_sequence
Gorai.004G098900-JGI_221_v2.1	4.5344	2.50214	2	Gorai.004G098900	___NoMatchedTerm___
Gorai.004G084000-JGI_221_v2.1	4.51836	4.42664	2	Gorai.004G084000	gi|519690744|gb|JX584639.1|_Gossypium_hirsutum_clone_NBRI_GE17994_microsatellite_sequence
Gorai.004G064000-JGI_221_v2.1	4.65993	5.24976	2	Gorai.004G064000	gi|519685413|gb|JX579308.1|_Gossypium_hirsutum_clone_NBRI_GE11517_microsatellite_sequence
Gorai.004G031300-JGI_221_v2.1	4.65993	4.53356	2	Gorai.004G031300	gi|519754615|gb|JX618542.1|_Gossypium_hirsutum_clone_NBRI_GE64060_microsatellite_sequence
Gorai.004G026300-JGI_221_v2.1	5.07496	4.53356	2	Gorai.004G026300	___NoMatchedTerm___
Gorai.004G026100-JGI_221_v2.1	6.20425	3.0871	2	Gorai.004G026100	___NoMatchedTerm___
Gorai.004G018300-JGI_221_v2.1	3.65993	3.0871	2	Gorai.004G018300	___NoMatchedTerm___
Gorai.004G016200-JGI_221_v2.1	4.07496	2.31116	2	Gorai.004G016200	gi|519698543|gb|JX592438.1|_Gossypium_hirsutum_clone_NBRI_GE27878_microsatellite_sequence
Gorai.004G007000-JGI_221_v2.1	5.11944	3.75848	2	Gorai.004G007000	___NoMatchedTerm___
Gorai.003G165600-JGI_221_v2.1	2.90061	4.3095	2	Gorai.003G165600	___NoMatchedTerm___
Gorai.003G165500-JGI_221_v2.1	4.63134	3.50214	2	Gorai.003G165500	___NoMatchedTerm___
Gorai.003G151900-JGI_221_v2.1	3.75687	5.97413	2	Gorai.003G151900	___NoMatchedTerm___
Gorai.003G146300-JGI_221_v2.1	5.22254	3.91718	2	Gorai.003G146300	gi|519686983|gb|JX580878.1|_Gossypium_hirsutum_clone_NBRI_GE13391_microsatellite_sequence
Gorai.003G120500-JGI_221_v2.1	4.7754	4.23911	2	Gorai.003G120500	___NoMatchedTerm___
Gorai.003G100400-JGI_221_v2.1	3.27145	4.89613	2	Gorai.003G100400	___NoMatchedTerm___
Gorai.003G075900-JGI_221_v2.1	4.39689	4.89613	2	Gorai.003G075900	___NoMatchedTerm___
Gorai.003G043600-JGI_221_v2.1	4.65993	3.7262	2	Gorai.003G043600	___NoMatchedTerm___
Gorai.003G036500-JGI_221_v2.1	4.7754	4.31116	2	Gorai.003G036500	___NoMatchedTerm___
Gorai.003G034700-JGI_221_v2.1	4.65993	4.04813	2	Gorai.003G034700	___NoMatchedTerm___
Gorai.003G016100-JGI_221_v2.1	4.98185	4.89613	2	Gorai.003G016100	___NoMatchedTerm___
Gorai.003G004500-JGI_221_v2.1	4.07496	4.23911	2	Gorai.003G004500	___NoMatchedTerm___
Gorai.003G000900-JGI_221_v2.1	4.98185	4.23911	2	Gorai.003G000900	gi|519692427|gb|JX586322.1|_Gossypium_hirsutum_clone_NBRI_GE20118_microsatellite_sequence
Gorai.002G257100-JGI_221_v2.1	5.39689	2.0871	2	Gorai.002G257100	gi|519698046|gb|JX591941.1|_Gossypium_hirsutum_clone_NBRI_GE27228_microsatellite_sequence
Gorai.002G255700-JGI_221_v2.1	3.94952	2.91718	2	Gorai.002G255700	___NoMatchedTerm___
Gorai.002G246000-JGI_221_v2.1	3.065	3.85578	2	Gorai.002G246000	gi|39652055|emb|AJ567145.1|_Gossypium_hirsutum_microsatellite_DNA_mGhCIR199,_clone_CIR199
Gorai.002G228700-JGI_221_v2.1	4.7754	5.18563	2	Gorai.002G228700	___NoMatchedTerm___
Gorai.002G218800-JGI_221_v2.1	5.39689	1.44074	2	Gorai.002G218800	___NoMatchedTerm___
Gorai.002G212900-JGI_221_v2.1	3.17191	3.04813	2	Gorai.002G212900	___NoMatchedTerm___
Gorai.002G202500-JGI_221_v2.1	2.68648	4.44074	2	Gorai.002G202500	___NoMatchedTerm___
Gorai.002G159700-JGI_221_v2.1	3.53448	4.7262	2	Gorai.002G159700	___NoMatchedTerm___
Gorai.002G116600-JGI_221_v2.1	3.65993	4.18563	2	Gorai.002G116600	gi|519764893|gb|JX622949.1|_Gossypium_hirsutum_clone_NBRI_GE69913_microsatellite_sequence
Gorai.002G096400-JGI_221_v2.1	4.7754	2.31116	2	Gorai.002G096400	gi|519762661|gb|JX622422.1|_Gossypium_hirsutum_clone_NBRI_GE69148_microsatellite_sequence
Gorai.002G083900-JGI_221_v2.1	2.43495	5.7706	2	Gorai.002G083900	gi|529067108|gb|JX964289.1|_Gossypium_hirsutum_clone_NBRI_TRANS-558_microsatellite_sequence
Gorai.002G078000-JGI_221_v2.1	4.65993	4.97413	2	Gorai.002G078000	gi|312032583|gb|AC243151.1|_Gossypium_hirsutum_clone_MX094A13-jhn,_complete_sequence
Gorai.002G077100-JGI_221_v2.1	3.53448	3.37661	2	Gorai.002G077100	___NoMatchedTerm___
Gorai.002G063100-JGI_221_v2.1	4.07496	3.91718	2	Gorai.002G063100	___NoMatchedTerm___
Gorai.002G062200-JGI_221_v2.1	4.88232	4.04813	2	Gorai.002G062200	gi|317174511|gb|HQ526730.1|_Gossypium_herbaceum_clone_NBRI_A2_5487_simple_sequence_repeat_marker,_mRNA_sequence
Gorai.002G050500-JGI_221_v2.1	4.39689	4.63309	2	Gorai.002G050500	gi|519764986|gb|JX622985.1|_Gossypium_hirsutum_clone_NBRI_GE69961_microsatellite_sequence
Gorai.002G048200-JGI_221_v2.1	3.88232	3.04813	2	Gorai.002G048200	___NoMatchedTerm___
Gorai.002G039900-JGI_221_v2.1	3.65993	3.50214	2	Gorai.002G039900	___NoMatchedTerm___
Gorai.002G039400-JGI_221_v2.1	2.07496	5.18563	2	Gorai.002G039400	___NoMatchedTerm___
Gorai.002G024300-JGI_221_v2.1	5.39689	4.53356	2	Gorai.002G024300	___NoMatchedTerm___
Gorai.002G017400-JGI_221_v2.1	4.65993	4.3095	2	Gorai.002G017400	___NoMatchedTerm___
Gorai.002G010400-JGI_221_v2.1	3.68648	2.91718	2	Gorai.002G010400	___NoMatchedTerm___
Gorai.002G008300-JGI_221_v2.1	3.88232	4.81367	2	Gorai.002G008300	___NoMatchedTerm___
Gorai.002G003800-JGI_221_v2.1	5.72211	3.67207	2	Gorai.002G003800	gi|519697552|gb|JX591447.1|_Gossypium_hirsutum_clone_NBRI_GE26580_microsatellite_sequence
Gorai.002G002600-JGI_221_v2.1	4.7754	4.04813	2	Gorai.002G002600	___NoMatchedTerm___
Gorai.001G274000-JGI_221_v2.1	4.65993	2.72453	2	Gorai.001G274000	___NoMatchedTerm___
Gorai.001G263600-JGI_221_v2.1	2.65993	4.31116	2	Gorai.001G263600	gi|519748338|gb|JX615468.1|_Gossypium_hirsutum_clone_NBRI_GE59465_microsatellite_sequence
Gorai.001G250000-JGI_221_v2.1	4.45202	3.0871	2	Gorai.001G250000	gi|519692052|gb|JX585947.1|_Gossypium_hirsutum_clone_NBRI_GE19645_microsatellite_sequence
Gorai.001G235700-JGI_221_v2.1	4.39689	3.0871	2	Gorai.001G235700	___NoMatchedTerm___
Gorai.001G235200-JGI_221_v2.1	2.94952	3.7262	2	Gorai.001G235200	___NoMatchedTerm___
Gorai.001G231100-JGI_221_v2.1	4.5344	2.23911	2	Gorai.001G231100	gi|519691238|gb|JX585133.1|_Gossypium_hirsutum_clone_NBRI_GE18618_microsatellite_sequence
Gorai.001G221500-JGI_221_v2.1	3.79082	4.93955	2	Gorai.001G221500	___NoMatchedTerm___
Gorai.001G215400-JGI_221_v2.1	3.65993	4.04813	2	Gorai.001G215400	gi|256537375|gb|GQ394430.1|_Gossypium_hirsutum_cultivar_Deltapine_388_clone_MONCS2271_SSR_marker_DPL0920_genomic_sequence
Gorai.001G215300-JGI_221_v2.1	4.24489	4.53356	2	Gorai.001G215300	gi|256537375|gb|GQ394430.1|_Gossypium_hirsutum_cultivar_Deltapine_388_clone_MONCS2271_SSR_marker_DPL0920_genomic_sequence
Gorai.001G214800-JGI_221_v2.1	3.88232	2.61762	2	Gorai.001G214800	gi|519748982|gb|JX615813.1|_Gossypium_hirsutum_clone_NBRI_GE60031_microsatellite_sequence
Gorai.001G192500-JGI_221_v2.1	4.53448	4.37661	2	Gorai.001G192500	___NoMatchedTerm___
Gorai.001G189300-JGI_221_v2.1	4.65993	3.72453	2	Gorai.001G189300	gi|519693124|gb|JX587019.1|_Gossypium_hirsutum_clone_NBRI_GE21001_microsatellite_sequence
Gorai.001G156400-JGI_221_v2.1	5.39689	4.31116	2	Gorai.001G156400	___NoMatchedTerm___
Gorai.001G147900-JGI_221_v2.1	4.39689	3.0871	2	Gorai.001G147900	gi|529062355|gb|JX963932.1|_Gossypium_hirsutum_clone_NBRI_TRANS-201_microsatellite_sequence
Gorai.001G140400-JGI_221_v2.1	4.39689	4.53356	2	Gorai.001G140400	___NoMatchedTerm___
Gorai.001G123500-JGI_221_v2.1	1.84998	4.72453	2	Gorai.001G123500	___NoMatchedTerm___
Gorai.001G097500-JGI_221_v2.1	4.72211	5.3095	2	Gorai.001G097500	___NoMatchedTerm___
Gorai.001G079000-JGI_221_v2.1	4.65993	3.61762	2	Gorai.001G079000	gi|519747857|gb|JX615173.1|_Gossypium_hirsutum_clone_NBRI_GE59024_microsatellite_sequence
Gorai.001G054000-JGI_221_v2.1	4.7754	4.97413	2	Gorai.001G054000	___NoMatchedTerm___
Gorai.001G039700-JGI_221_v2.1	4.82399	3.04813	2	Gorai.001G039700	gi|256536247|gb|GQ393302.1|_Gossypium_hirsutum_cultivar_Deltapine_33_B_clone_MONCS0267_SSR_marker_CGR5177_genomic_sequence
Gorai.001G033100-JGI_221_v2.1	4.39689	3.0871	2	Gorai.001G033100	gi|519684477|gb|JX578372.1|_Gossypium_hirsutum_clone_NBRI_GE10378_microsatellite_sequence
Gorai.001G027500-JGI_221_v2.1	3.40895	5.7706	2	Gorai.001G027500	gi|519689232|gb|JX583127.1|_Gossypium_hirsutum_clone_NBRI_GE16095_microsatellite_sequence
Gorai.001G013600-JGI_221_v2.1	3.88232	6.15247	2	Gorai.001G013600	gi|356690045|gb|HQ828075.1|_Gossypium_hirsutum_MAPKK1_mRNA,_complete_cds
Gorai.001G006400-JGI_221_v2.1	4.68648	3.0871	2	Gorai.001G006400	gi|315419008|gb|HM462002.1|_Gossypium_hirsutum_MFP_mRNA,_complete_cds
Gorai.013G260500-JGI_221_v2.1	3.07496	3.31116	2	Gorai.013G260500	___NoMatchedTerm___
Gorai.013G245400-JGI_221_v2.1	4.07496	3.31116	2	Gorai.013G245400	gi|307752618|gb|HQ008720.1|_Gossypium_hirsutum_clone_A_AFLP_marker_genomic_sequence
Gorai.013G065900-JGI_221_v2.1	3.88232	3.04813	2	Gorai.013G065900	___NoMatchedTerm___
Gorai.012G152700-JGI_221_v2.1	3.39689	3.89613	2	Gorai.012G152700	___NoMatchedTerm___
Gorai.012G140100-JGI_221_v2.1	3.39689	3.53356	2	Gorai.012G140100	___NoMatchedTerm___
Gorai.011G117400-JGI_221_v2.1	4.07496	2.50214	2	Gorai.011G117400	gi|519689634|gb|JX583529.1|_Gossypium_hirsutum_clone_NBRI_GE16596_microsatellite_sequence
Gorai.011G029200-JGI_221_v2.1	3.07496	3.89613	2	Gorai.011G029200	gi|20377493|gb|AF351546.1|_Gossypium_hirsutum_clone_JESPR309_microsatellite_sequence
Gorai.010G229800-JGI_221_v2.1	3.65993	3.53356	2	Gorai.010G229800	___NoMatchedTerm___
Gorai.010G065500-JGI_221_v2.1	4.39689	3.04813	2	Gorai.010G065500	gi|519743885|gb|JX613611.1|_Gossypium_hirsutum_clone_NBRI_GE56603_microsatellite_sequence
Gorai.009G227200-JGI_221_v2.1	3.17191	3.04813	2	Gorai.009G227200	gi|519692835|gb|JX586730.1|_Gossypium_hirsutum_clone_NBRI_GE20627_microsatellite_sequence
Gorai.009G199900-JGI_221_v2.1	4.24489	2.23911	2	Gorai.009G199900	___NoMatchedTerm___
Gorai.009G087600-JGI_221_v2.1	3.88232	4.04813	2	Gorai.009G087600	___NoMatchedTerm___
Gorai.008G263800-JGI_221_v2.1	5.16243	1.91718	2	Gorai.008G263800	gi|519687741|gb|JX581636.1|_Gossypium_hirsutum_clone_NBRI_GE14307_microsatellite_sequence
Gorai.008G197000-JGI_221_v2.1	2.07496	4.18563	2	Gorai.008G197000	___NoMatchedTerm___
Gorai.008G166500-JGI_221_v2.1	3.07496	3.7262	2	Gorai.008G166500	gi|519702538|gb|JX596318.1|_Gossypium_hirsutum_clone_NBRI_GE32873_microsatellite_sequence
Gorai.008G162900-JGI_221_v2.1	3.65993	3.31116	2	Gorai.008G162900	___NoMatchedTerm___
Gorai.008G095300-JGI_221_v2.1	3.39689	3.31116	2	Gorai.008G095300	gi|2266946|gb|AF008939.1|AF008939_Gossypium_hirsutum_phosphoenolpyruvate_carboxylase_1_(PEPC1)_mRNA,_complete_cds
Gorai.008G026500-JGI_221_v2.1	3.07496	3.7262	2	Gorai.008G026500	___NoMatchedTerm___
Gorai.007G339000-JGI_221_v2.1	3.17191	3.04813	2	Gorai.007G339000	___NoMatchedTerm___
Gorai.007G336500-JGI_221_v2.1	3.07496	3.53356	2	Gorai.007G336500	___NoMatchedTerm___
Gorai.007G302800-JGI_221_v2.1	3.88232	2.91718	2	Gorai.007G302800	gi|519765951|gb|JX623451.1|_Gossypium_hirsutum_clone_NBRI_GE70694_microsatellite_sequence
Gorai.007G266800-JGI_221_v2.1	4.5344	2.7262	2	Gorai.007G266800	___NoMatchedTerm___
Gorai.007G092500-JGI_221_v2.1	2.65993	3.89613	2	Gorai.007G092500	gi|519696394|gb|JX590289.1|_Gossypium_hirsutum_clone_NBRI_GE25174_microsatellite_sequence
Gorai.006G219500-JGI_221_v2.1	3.53448	3.89613	2	Gorai.006G219500	___NoMatchedTerm___
Gorai.006G197500-JGI_221_v2.1	4.65993	2.7262	2	Gorai.006G197500	___NoMatchedTerm___
Gorai.006G194100-JGI_221_v2.1	4.7754	1.7262	2	Gorai.006G194100	___NoMatchedTerm___
Gorai.005G204900-JGI_221_v2.1	2.68648	3.53356	2	Gorai.005G204900	___NoMatchedTerm___
Gorai.005G143000-JGI_221_v2.1	4.5344	2.7262	2	Gorai.005G143000	gi|519747361|gb|JX614926.1|_Gossypium_hirsutum_clone_NBRI_GE58654_microsatellite_sequence
Gorai.004G248400-JGI_221_v2.1	2.65993	4.18563	2	Gorai.004G248400	___NoMatchedTerm___
Gorai.004G229000-JGI_221_v2.1	3.39689	3.04813	2	Gorai.004G229000	gi|256568428|gb|FJ646599.1|_Gossypium_hirsutum_PIP_protein_(PIP2;8)_mRNA,_complete_cds
Gorai.003G036300-JGI_221_v2.1	3.07496	3.53356	2	Gorai.003G036300	___NoMatchedTerm___
Gorai.001G210300-JGI_221_v2.1	1.94952	4.18563	2	Gorai.001G210300	___NoMatchedTerm___
Gorai.001G056100-JGI_221_v2.1	3.07496	4.04813	2	Gorai.001G056100	gi|519765456|gb|JX623210.1|_Gossypium_hirsutum_clone_NBRI_GE70305_microsatellite_sequence
Gorai.008G216800-JGI_221_v2.1	4.67623	4.5411	2	Gorai.008G216800	gi|229597363|gb|FJ915120.1|_Gossypium_hirsutum_vacuolar_invertase_mRNA,_complete_cds
Gorai.007G068800-JGI_221_v2.1	5.22599	4.25334	2	Gorai.007G068800	___NoMatchedTerm___
Gorai.N010300-JGI_221_v2.1	4.97927	4.33672	2	Gorai.N010300	gi|74273313|gb|DQ123838.1|_Gossypium_hirsutum_VDRG6_(Vdrg6)_mRNA,_complete_cds
Gorai.013G097200-JGI_221_v2.1	5.27864	4.23911	2	Gorai.013G097200	___NoMatchedTerm___
Gorai.012G054900-JGI_221_v2.1	4.63757	4.37661	2	Gorai.012G054900	___NoMatchedTerm___
Gorai.010G178900-JGI_221_v2.1	4.49384	4.83728	2	Gorai.010G178900	gi|312032542|gb|AC243109.1|_Gossypium_raimondii_clone_GR__Ba0023N14-hoj,_complete_sequence
Gorai.009G280600-JGI_221_v2.1	5.04638	4.48196	2	Gorai.009G280600	gi|519696646|gb|JX590541.1|_Gossypium_hirsutum_clone_NBRI_GE25469_microsatellite_sequence
Gorai.009G210300-JGI_221_v2.1	2.98347	4.39291	2	Gorai.009G210300	gi|62766605|gb|AY929163.1|_Gossypium_hirsutum_patatin-like_protein_(Pat1)_mRNA,_complete_cds
Gorai.009G107200-JGI_221_v2.1	3.6108	3.93319	2	Gorai.009G107200	gi|256568428|gb|FJ646599.1|_Gossypium_hirsutum_PIP_protein_(PIP2;8)_mRNA,_complete_cds
Gorai.008G281400-JGI_221_v2.1	4.31209	5.47177	2	Gorai.008G281400	___NoMatchedTerm___
Gorai.007G206100-JGI_221_v2.1	4.7367	4.17428	2	Gorai.007G206100	___NoMatchedTerm___
Gorai.007G114700-JGI_221_v2.1	4.04263	4.47177	2	Gorai.007G114700	___NoMatchedTerm___
Gorai.007G055900-JGI_221_v2.1	4.79082	5.37661	2	Gorai.007G055900	gi|519683400|gb|JX577295.1|_Gossypium_hirsutum_clone_NBRI_GE9087_microsatellite_sequence
Gorai.004G288200-JGI_221_v2.1	5.2472	3.46738	2	Gorai.004G288200	gi|39651942|emb|AJ567032.1|_Gossypium_hirsutum_microsatellite_DNA_mGhCIR083,_clone_CIR083
Gorai.004G138600-JGI_221_v2.1	4.65523	5.51213	2	Gorai.004G138600	gi|519696042|gb|JX589937.1|_Gossypium_hirsutum_clone_NBRI_GE24736_microsatellite_sequence
Gorai.001G067100-JGI_221_v2.1	5.15597	5.05559	2	Gorai.001G067100	gi|519692334|gb|JX586229.1|_Gossypium_hirsutum_clone_NBRI_GE20001_microsatellite_sequence
Gorai.013G211900-JGI_221_v2.1	4.5344	5.37006	2	Gorai.013G211900	___NoMatchedTerm___
Gorai.013G175200-JGI_221_v2.1	4.31875	5.75007	2	Gorai.013G175200	___NoMatchedTerm___
Gorai.013G007000-JGI_221_v2.1	5.27145	4.96157	2	Gorai.013G007000	gi|317172545|gb|HQ524764.1|_Gossypium_herbaceum_clone_NBRI_A_9189_simple_sequence_repeat_marker,_mRNA_sequence
Gorai.012G178700-JGI_221_v2.1	5.46728	4.0871	2	Gorai.012G178700	___NoMatchedTerm___
Gorai.012G113100-JGI_221_v2.1	6.20425	3.67207	2	Gorai.012G113100	___NoMatchedTerm___
Gorai.012G063200-JGI_221_v2.1	4.68648	4.31116	2	Gorai.012G063200	___NoMatchedTerm___
Gorai.011G292000-JGI_221_v2.1	5.77395	3.91718	2	Gorai.011G292000	gi|317172616|gb|HQ524835.1|_Gossypium_herbaceum_clone_NBRI_B2_150_simple_sequence_repeat_marker,_mRNA_sequence
Gorai.010G201500-JGI_221_v2.1	3.74307	6.37006	2	Gorai.010G201500	gi|317172056|gb|HQ524419.1|_Gossypium_herbaceum_clone_NBRI_F019_simple_sequence_repeat_marker,_genomic_sequence
Gorai.010G083400-JGI_221_v2.1	4.53448	5.04813	2	Gorai.010G083400	gi|223046126|gb|FJ644277.1|_Gossypium_hirsutum_cytokinin_oxidase/dehydrogenase_(CKX)_mRNA,_complete_cds
Gorai.010G022300-JGI_221_v2.1	4.49384	4.7262	2	Gorai.010G022300	___NoMatchedTerm___
Gorai.009G242500-JGI_221_v2.1	1.07496	7.16915	2	Gorai.009G242500	gi|2244737|dbj|D88416.1|_Gossypium_hirsutum_mRNA_for_endo-1,3-beta-glucanase,_clone_CF922,_partial_cds
Gorai.009G042000-JGI_221_v2.1	2.94952	4.7262	2	Gorai.009G042000	___NoMatchedTerm___
Gorai.008G102800-JGI_221_v2.1	5.47308	4.56104	2	Gorai.008G102800	___NoMatchedTerm___
Gorai.007G217000-JGI_221_v2.1	4.065	5.3095	2	Gorai.007G217000	___NoMatchedTerm___
Gorai.006G022800-JGI_221_v2.1	4.63757	5.04646	2	Gorai.006G022800	___NoMatchedTerm___
Gorai.005G043700-JGI_221_v2.1	3.17191	5.48109	2	Gorai.005G043700	___NoMatchedTerm___
Gorai.004G254300-JGI_221_v2.1	3.68648	4.72453	2	Gorai.004G254300	___NoMatchedTerm___
Gorai.004G065100-JGI_221_v2.1	3.82399	5.40903	2	Gorai.004G065100	gi|256538060|gb|GQ395115.1|_Gossypium_hirsutum_cultivar_Delta_Opal_clone_MONCS2138_SSR_marker_DPL0688_genomic_sequence
Gorai.001G239000-JGI_221_v2.1	4.75687	3.93955	2	Gorai.001G239000	gi|73761704|gb|DQ118243.1|_Gossypium_hirsutum_myb_transcription_factor_MYB30_mRNA,_complete_cds
Gorai.004G187500-JGI_221_v2.1	1.65406	1.56926	2	Gorai.004G187500	___NoMatchedTerm___
Gorai.004G139900-JGI_221_v2.1	1.36456	1.96157	2	Gorai.004G139900	___NoMatchedTerm___
Gorai.013G165000-JGI_221_v2.1	1.36456	1.91718	2	Gorai.013G165000	___NoMatchedTerm___
Gorai.011G001800-JGI_221_v2.1	1.36456	1.7262	2	Gorai.011G001800	___NoMatchedTerm___
Gorai.009G387200-JGI_221_v2.1	1.36456	2.23911	2	Gorai.009G387200	___NoMatchedTerm___
Gorai.009G214200-JGI_221_v2.1	2.65993	2.50214	2	Gorai.009G214200	___NoMatchedTerm___
Gorai.009G151500-JGI_221_v2.1	1.36456	1.7262	2	Gorai.009G151500	gi|519688011|gb|JX581906.1|_Gossypium_hirsutum_clone_NBRI_GE14640_microsatellite_sequence
Gorai.007G017900-JGI_221_v2.1	1.36456	1.7262	2	Gorai.007G017900	___NoMatchedTerm___
Gorai.007G009100-JGI_221_v2.1	2.07496	2.31116	2	Gorai.007G009100	___NoMatchedTerm___
Gorai.005G241900-JGI_221_v2.1	1.36456	2.31116	2	Gorai.005G241900	gi|312032578|gb|AC243145.1|_Gossypium_hirsutum_clone_MX069P09-jhk,_complete_sequence
Gorai.004G184300-JGI_221_v2.1	2.94952	1.50214	2	Gorai.004G184300	___NoMatchedTerm___
Gorai.002G065500-JGI_221_v2.1	1.94952	1.50214	2	Gorai.002G065500	___NoMatchedTerm___
Gorai.001G167300-JGI_221_v2.1	1.36456	1.91718	2	Gorai.001G167300	gi|397911863|gb|JX065074.1|_Gossypium_hirsutum_mitochondrion,_complete_genome
Gorai.001G025200-JGI_221_v2.1	1.68648	2.7262	2	Gorai.001G025200	___NoMatchedTerm___
Gorai.013G265000-JGI_221_v2.1	2.0594	1.73908	2	Gorai.013G265000	___NoMatchedTerm___
Gorai.013G253200-JGI_221_v2.1	2.03806	1.78117	2	Gorai.013G253200	___NoMatchedTerm___
Gorai.013G241600-JGI_221_v2.1	2.6144	1.74479	2	Gorai.013G241600	___NoMatchedTerm___
Gorai.013G201200-JGI_221_v2.1	3.09205	2.27453	2	Gorai.013G201200	___NoMatchedTerm___
Gorai.013G116900-JGI_221_v2.1	2.69349	2.23548	2	Gorai.013G116900	gi|1469929|gb|U48777.1|GHU48777_Gossypium_hirsutum_fiber-specific_acyl_carrier_protein_(ACP1)_mRNA,_complete_cds
Gorai.012G169700-JGI_221_v2.1	2.10048	1.38326	2	Gorai.012G169700	___NoMatchedTerm___
Gorai.012G073600-JGI_221_v2.1	3.30664	1.02509	2	Gorai.012G073600	gi|519690005|gb|JX583900.1|_Gossypium_hirsutum_clone_NBRI_GE17056_microsatellite_sequence
Gorai.012G028300-JGI_221_v2.1	2.50984	2.3199	2	Gorai.012G028300	___NoMatchedTerm___
Gorai.011G207900-JGI_221_v2.1	2.45822	2.19043	2	Gorai.011G207900	gi|74229680|gb|DQ088820.1|_Gossypium_hirsutum_MnSOD_mRNA,_complete_cds
Gorai.011G125300-JGI_221_v2.1	3.31582	2.85702	2	Gorai.011G125300	___NoMatchedTerm___
Gorai.011G087400-JGI_221_v2.1	2.32927	1.61805	2	Gorai.011G087400	___NoMatchedTerm___
Gorai.010G081200-JGI_221_v2.1	2.48142	1.67639	2	Gorai.010G081200	___NoMatchedTerm___
Gorai.009G316700-JGI_221_v2.1	2.11847	1.37385	2	Gorai.009G316700	___NoMatchedTerm___
Gorai.009G263400-JGI_221_v2.1	3.15407	2.09977	2	Gorai.009G263400	gi|317174039|gb|HQ526258.1|_Gossypium_herbaceum_clone_NBRI_B2_1937_simple_sequence_repeat_marker,_mRNA_sequence
Gorai.009G189100-JGI_221_v2.1	2.33837	2.65652	2	Gorai.009G189100	___NoMatchedTerm___
Gorai.009G162800-JGI_221_v2.1	2.24977	1.4836	2	Gorai.009G162800	gi|302122829|gb|GU451710.1|_Gossypium_hirsutum_14-3-3h_protein_mRNA,_complete_cds
Gorai.009G158000-JGI_221_v2.1	2.33766	1.39809	2	Gorai.009G158000	___NoMatchedTerm___
Gorai.009G099100-JGI_221_v2.1	2.218	1.86374	2	Gorai.009G099100	gi|317172852|gb|HQ525071.1|_Gossypium_herbaceum_clone_NBRI_A_6197_simple_sequence_repeat_marker,_mRNA_sequence
Gorai.008G298400-JGI_221_v2.1	2.36718	1.50434	2	Gorai.008G298400	___NoMatchedTerm___
Gorai.008G294500-JGI_221_v2.1	2.56356	1.69197	2	Gorai.008G294500	___NoMatchedTerm___
Gorai.008G262000-JGI_221_v2.1	2.02857	1.71035	2	Gorai.008G262000	___NoMatchedTerm___
Gorai.008G049800-JGI_221_v2.1	2.40775	1.89271	2	Gorai.008G049800	gi|39652031|emb|AJ567121.1|_Gossypium_hirsutum_microsatellite_DNA_mGhCIR174,_clone_CIR174
Gorai.007G301800-JGI_221_v2.1	2.14169	1.34937	2	Gorai.007G301800	gi|317173325|gb|HQ525544.1|_Gossypium_herbaceum_clone_NBRI_B_EYI1BW404JSFOL_simple_sequence_repeat_marker,_mRNA_sequence
Gorai.007G074000-JGI_221_v2.1	2.02575	1.4019	2	Gorai.007G074000	gi|211906517|gb|FJ415206.1|_Gossypium_hirsutum_clone_SpotX9_glyceraldehyde-3-phosphate_dehydrogenase_C_subunit_mRNA,_complete_cds
Gorai.007G067900-JGI_221_v2.1	2.51581	1.50214	2	Gorai.007G067900	___NoMatchedTerm___
Gorai.007G062700-JGI_221_v2.1	2.72329	1.66276	2	Gorai.007G062700	gi|330370813|gb|JF495594.1|_Gossypium_herbaceum_clone_NBRI_Gh_M103_simple_sequence_repeat_marker,_genomic_sequence
Gorai.006G257100-JGI_221_v2.1	2.16426	1.97287	2	Gorai.006G257100	___NoMatchedTerm___
Gorai.006G214900-JGI_221_v2.1	2.89548	1.5916	2	Gorai.006G214900	gi|4741895|gb|AF127042.1|AF127042_Gossypium_hirsutum_60S_ribosomal_protein_L37a_(RL37a)_mRNA,_complete_cds
Gorai.006G194700-JGI_221_v2.1	2.57974	2.0477	2	Gorai.006G194700	gi|317173162|gb|HQ525381.1|_Gossypium_herbaceum_clone_NBRI_D2_1782_simple_sequence_repeat_marker,_mRNA_sequence
Gorai.006G159400-JGI_221_v2.1	2.20769	1.40461	2	Gorai.006G159400	gi|317175446|gb|HQ527665.1|_Gossypium_herbaceum_clone_NBRI_E_4389_simple_sequence_repeat_marker,_mRNA_sequence
Gorai.006G112600-JGI_221_v2.1	3.01145	2.12493	2	Gorai.006G112600	___NoMatchedTerm___
Gorai.006G017600-JGI_221_v2.1	2.72164	2.26121	2	Gorai.006G017600	gi|317173455|gb|HQ525674.1|_Gossypium_herbaceum_clone_NBRI_C_5496_simple_sequence_repeat_marker,_mRNA_sequence
Gorai.005G167100-JGI_221_v2.1	2.86426	2.00129	2	Gorai.005G167100	___NoMatchedTerm___
Gorai.005G165800-JGI_221_v2.1	2.09361	1.71155	2	Gorai.005G165800	gi|317173701|gb|HQ525920.1|_Gossypium_herbaceum_clone_NBRI_A_3955_simple_sequence_repeat_marker,_mRNA_sequence
Gorai.005G051000-JGI_221_v2.1	2.24615	1.61444	2	Gorai.005G051000	gi|519691955|gb|JX585850.1|_Gossypium_hirsutum_clone_NBRI_GE19525_microsatellite_sequence
Gorai.005G014500-JGI_221_v2.1	2.35122	1.37977	2	Gorai.005G014500	___NoMatchedTerm___
Gorai.004G291400-JGI_221_v2.1	3.0348	2.1333	2	Gorai.004G291400	gi|35187451|gb|AY375336.1|_Gossypium_barbadense_fiber_NTGP1-related_protein_mRNA,_complete_cds
Gorai.004G280800-JGI_221_v2.1	2.01895	1.96086	2	Gorai.004G280800	gi|211906453|gb|FJ415174.1|_Gossypium_hirsutum_clone_Spot37_peroxiredoxin_mRNA,_complete_cds
Gorai.004G144400-JGI_221_v2.1	2.81849	1.81106	2	Gorai.004G144400	___NoMatchedTerm___
Gorai.003G136100-JGI_221_v2.1	2.52432	1.74177	2	Gorai.003G136100	___NoMatchedTerm___
Gorai.003G102000-JGI_221_v2.1	2.2531	1.45073	2	Gorai.003G102000	___NoMatchedTerm___
Gorai.002G186800-JGI_221_v2.1	1.92117	2.29853	2	Gorai.002G186800	gi|317173800|gb|HQ526019.1|_Gossypium_herbaceum_clone_NBRI_C2_2624_simple_sequence_repeat_marker,_mRNA_sequence
Gorai.002G025700-JGI_221_v2.1	2.33348	1.63417	2	Gorai.002G025700	gi|519691955|gb|JX585850.1|_Gossypium_hirsutum_clone_NBRI_GE19525_microsatellite_sequence
Gorai.002G001600-JGI_221_v2.1	2.68886	1.56473	2	Gorai.002G001600	___NoMatchedTerm___
Gorai.001G271600-JGI_221_v2.1	3.29181	2.54193	2	Gorai.001G271600	___NoMatchedTerm___
Gorai.001G267800-JGI_221_v2.1	2.69052	1.59481	2	Gorai.001G267800	gi|211906447|gb|FJ415171.1|_Gossypium_hirsutum_clone_Spot17_alpha-soluble_NSF_attachment_protein_mRNA,_complete_cds
Gorai.001G264800-JGI_221_v2.1	2.42385	1.77602	2	Gorai.001G264800	___NoMatchedTerm___
Gorai.001G244100-JGI_221_v2.1	2.42904	1.37513	2	Gorai.001G244100	___NoMatchedTerm___
Gorai.001G218400-JGI_221_v2.1	2.42859	2.20694	2	Gorai.001G218400	gi|519688196|gb|JX582091.1|_Gossypium_hirsutum_clone_NBRI_GE14869_microsatellite_sequence
Gorai.001G187200-JGI_221_v2.1	2.69251	1.81644	2	Gorai.001G187200	___NoMatchedTerm___
Gorai.001G095200-JGI_221_v2.1	2.48278	1.74301	2	Gorai.001G095200	gi|399963773|gb|JX096806.1|_Gossypium_hirsutum_SUMO_peptide_mRNA,_complete_cds
Gorai.001G083800-JGI_221_v2.1	2.02225	1.53453	2	Gorai.001G083800	gi|519683349|gb|JX577244.1|_Gossypium_hirsutum_clone_NBRI_GE9030_microsatellite_sequence
Gorai.001G072500-JGI_221_v2.1	2.37791	1.96868	2	Gorai.001G072500	gi|64213909|gb|AY972810.1|_Gossypium_hirsutum_putative_peptidyl-prolyl_cis-trans_isomerase_(PPI)_mRNA,_complete_cds
Gorai.001G015600-JGI_221_v2.1	2.35863	2.02249	2	Gorai.001G015600	___NoMatchedTerm___
Gorai.N024300-JGI_221_v2.1	2.77831	2.03932	2	Gorai.N024300	gi|317173089|gb|HQ525308.1|_Gossypium_herbaceum_clone_NBRI_A_EYI1BW401BC4EN_simple_sequence_repeat_marker,_mRNA_sequence
Gorai.N003400-JGI_221_v2.1	3.09517	2.16511	2	Gorai.N003400	___NoMatchedTerm___
Gorai.013G188800-JGI_221_v2.1	2.51492	1.67351	2	Gorai.013G188800	gi|529067176|gb|JX964300.1|_Gossypium_hirsutum_clone_NBRI_TRANS-569_microsatellite_sequence
Gorai.013G157000-JGI_221_v2.1	3.5266	2.54521	2	Gorai.013G157000	gi|529062511|gb|JX963958.1|_Gossypium_hirsutum_clone_NBRI_TRANS-227_microsatellite_sequence
Gorai.013G147400-JGI_221_v2.1	2.01847	1.54551	2	Gorai.013G147400	___NoMatchedTerm___
Gorai.013G027300-JGI_221_v2.1	2.27276	2.00529	2	Gorai.013G027300	gi|76009483|gb|DQ192017.1|_Gossypium_hirsutum_60S_ribosomal_protein_L12_mRNA,_partial_cds
Gorai.012G103800-JGI_221_v2.1	2.22795	1.56461	2	Gorai.012G103800	gi|223453029|gb|FJ594492.1|_Gossypium_hirsutum_truncated_cellulose_synthase_mRNA,_complete_cds
Gorai.012G083000-JGI_221_v2.1	2.12339	1.50463	2	Gorai.012G083000	___NoMatchedTerm___
Gorai.012G074300-JGI_221_v2.1	3.066	1.61044	2	Gorai.012G074300	___NoMatchedTerm___
Gorai.012G057800-JGI_221_v2.1	2.2969	1.34834	2	Gorai.012G057800	___NoMatchedTerm___
Gorai.011G246200-JGI_221_v2.1	2.44229	1.27785	2	Gorai.011G246200	gi|304367896|gb|HM635202.1|_Gossypium_hirsutum_fiber_dehydroascorbate_reductase_protein_(DHAR1)_mRNA,_complete_cds
Gorai.011G229600-JGI_221_v2.1	2.11312	1.54036	2	Gorai.011G229600	___NoMatchedTerm___
Gorai.011G163300-JGI_221_v2.1	2.24257	2.02706	2	Gorai.011G163300	gi|16973315|emb|AJ311660.1|_Gossypium_hirsutum_mRNA_for_hypothetical_protein_(F6_gene)
Gorai.011G125800-JGI_221_v2.1	2.79464	2.55935	2	Gorai.011G125800	___NoMatchedTerm___
Gorai.011G125000-JGI_221_v2.1	2.13224	1.62144	2	Gorai.011G125000	___NoMatchedTerm___
Gorai.010G002100-JGI_221_v2.1	2.01161	1.44578	2	Gorai.010G002100	___NoMatchedTerm___
Gorai.009G388200-JGI_221_v2.1	2.47892	1.76669	2	Gorai.009G388200	gi|57231727|gb|AY857933.1|_Gossypium_hirsutum_metallothionein-like_mRNA,_complete_cds
Gorai.009G010100-JGI_221_v2.1	2.33718	1.4976	2	Gorai.009G010100	gi|519750215|gb|JX616468.1|_Gossypium_hirsutum_clone_NBRI_GE61166_microsatellite_sequence
Gorai.008G224000-JGI_221_v2.1	2.57726	1.25462	2	Gorai.008G224000	gi|299855522|gb|HM140490.1|_Gossypium_hirsutum_cultivar_CCRI10_defender_against_cell_death_1_mRNA,_complete_cds
Gorai.008G211900-JGI_221_v2.1	2.78025	2.4615	2	Gorai.008G211900	___NoMatchedTerm___
Gorai.008G049900-JGI_221_v2.1	2.28793	1.76722	2	Gorai.008G049900	___NoMatchedTerm___
Gorai.007G263500-JGI_221_v2.1	3.14263	2.1942	2	Gorai.007G263500	___NoMatchedTerm___
Gorai.007G238600-JGI_221_v2.1	2.28209	1.71236	2	Gorai.007G238600	___NoMatchedTerm___
Gorai.007G191900-JGI_221_v2.1	2.79253	1.42704	2	Gorai.007G191900	___NoMatchedTerm___
Gorai.007G064100-JGI_221_v2.1	2.69569	1.4782	2	Gorai.007G064100	___NoMatchedTerm___
Gorai.007G012600-JGI_221_v2.1	2.11507	2.02297	2	Gorai.007G012600	gi|317174464|gb|HQ526683.1|_Gossypium_herbaceum_clone_NBRI_A_2823_simple_sequence_repeat_marker,_mRNA_sequence
Gorai.007G004200-JGI_221_v2.1	2.04012	1.42619	2	Gorai.007G004200	___NoMatchedTerm___
Gorai.006G174200-JGI_221_v2.1	2.64238	1.30247	2	Gorai.006G174200	___NoMatchedTerm___
Gorai.005G243700-JGI_221_v2.1	2.58323	1.51537	2	Gorai.005G243700	___NoMatchedTerm___
Gorai.005G131800-JGI_221_v2.1	2.09946	2.01709	2	Gorai.005G131800	___NoMatchedTerm___
Gorai.005G070100-JGI_221_v2.1	2.14769	1.72955	2	Gorai.005G070100	___NoMatchedTerm___
Gorai.005G061200-JGI_221_v2.1	2.49609	2.05104	2	Gorai.005G061200	gi|519691206|gb|JX585101.1|_Gossypium_hirsutum_clone_NBRI_GE18577_microsatellite_sequence
Gorai.004G279300-JGI_221_v2.1	2.05934	1.57118	2	Gorai.004G279300	gi|4104241|gb|AF034266.1|AF034266_Gossypium_hirsutum_palmitoyl-acyl_carrier_protein_thioesterase_(FatB1)_mRNA,_partial_cds
Gorai.004G200300-JGI_221_v2.1	2.88469	2.02854	2	Gorai.004G200300	___NoMatchedTerm___
Gorai.004G114500-JGI_221_v2.1	2.06002	1.47717	2	Gorai.004G114500	gi|29164795|gb|AY185519.1|_Gossypium_barbadense_clone_2__2_putative_vacuolar_ATP_synthase_gene,_partial_cds
Gorai.004G096800-JGI_221_v2.1	2.86513	1.85257	2	Gorai.004G096800	___NoMatchedTerm___
Gorai.004G089700-JGI_221_v2.1	2.19495	2.00264	2	Gorai.004G089700	gi|30841445|gb|AY271664.1|_Gossypium_barbadense_fiber_protein_Fb14_mRNA,_complete_cds
Gorai.004G068200-JGI_221_v2.1	2.35329	2.16872	2	Gorai.004G068200	___NoMatchedTerm___
Gorai.004G067700-JGI_221_v2.1	2.01511	1.74591	2	Gorai.004G067700	___NoMatchedTerm___
Gorai.004G040200-JGI_221_v2.1	2.1022	1.42474	2	Gorai.004G040200	gi|519748385|gb|JX615498.1|_Gossypium_hirsutum_clone_NBRI_GE59511_microsatellite_sequence
Gorai.003G171000-JGI_221_v2.1	2.07905	1.65647	2	Gorai.003G171000	___NoMatchedTerm___
Gorai.002G068700-JGI_221_v2.1	2.34934	1.63339	2	Gorai.002G068700	___NoMatchedTerm___
Gorai.001G178400-JGI_221_v2.1	2.9677	2.21948	2	Gorai.001G178400	gi|130775701|gb|EF440361.1|_Gossypium_hirsutum_unknown_mRNA
Gorai.001G177700-JGI_221_v2.1	2.47543	1.66232	2	Gorai.001G177700	___NoMatchedTerm___
Gorai.001G144400-JGI_221_v2.1	3.17559	2.47993	2	Gorai.001G144400	___NoMatchedTerm___
Gorai.012G069200-JGI_221_v2.1	2.13323	1.66925	2	Gorai.012G069200	___NoMatchedTerm___
Gorai.013G260000-JGI_221_v2.1	2.61937	1.88861	2	Gorai.013G260000	gi|519695220|gb|JX589115.1|_Gossypium_hirsutum_clone_NBRI_GE23741_microsatellite_sequence
Gorai.013G010600-JGI_221_v2.1	2.37708	1.47868	2	Gorai.013G010600	___NoMatchedTerm___
Gorai.012G119700-JGI_221_v2.1	2.03535	1.56354	2	Gorai.012G119700	___NoMatchedTerm___
Gorai.012G107900-JGI_221_v2.1	1.60356	2.13675	2	Gorai.012G107900	gi|519689386|gb|JX583281.1|_Gossypium_hirsutum_clone_NBRI_GE16286_microsatellite_sequence
Gorai.012G086400-JGI_221_v2.1	2.55998	1.77808	2	Gorai.012G086400	___NoMatchedTerm___
Gorai.011G143000-JGI_221_v2.1	2.19913	1.65415	2	Gorai.011G143000	___NoMatchedTerm___
Gorai.011G123100-JGI_221_v2.1	2.94952	1.29157	2	Gorai.011G123100	gi|519700043|gb|JX593921.1|_Gossypium_hirsutum_clone_NBRI_GE29741_microsatellite_sequence
Gorai.011G026300-JGI_221_v2.1	2.03344	1.88644	2	Gorai.011G026300	gi|519690133|gb|JX584028.1|_Gossypium_hirsutum_clone_NBRI_GE17217_microsatellite_sequence
Gorai.010G252500-JGI_221_v2.1	2.42817	1.33941	2	Gorai.010G252500	gi|256537582|gb|GQ394637.1|_Gossypium_hirsutum_cultivar_Deltapine_90_clone_MONCS1660_SSR_marker_DC40140_genomic_sequence
Gorai.010G251300-JGI_221_v2.1	2.084	1.48153	2	Gorai.010G251300	___NoMatchedTerm___
Gorai.010G218800-JGI_221_v2.1	2.29674	1.34012	2	Gorai.010G218800	___NoMatchedTerm___
Gorai.010G205400-JGI_221_v2.1	2.14034	1.40978	2	Gorai.010G205400	___NoMatchedTerm___
Gorai.010G109500-JGI_221_v2.1	2.23674	1.49313	2	Gorai.010G109500	___NoMatchedTerm___
Gorai.010G104000-JGI_221_v2.1	2.27633	1.41738	2	Gorai.010G104000	___NoMatchedTerm___
Gorai.009G305900-JGI_221_v2.1	2.48925	2.23344	2	Gorai.009G305900	___NoMatchedTerm___
Gorai.009G259800-JGI_221_v2.1	2.20543	1.37831	2	Gorai.009G259800	gi|519746864|gb|JX614772.1|_Gossypium_hirsutum_clone_NBRI_GE58406_microsatellite_sequence
Gorai.009G218800-JGI_221_v2.1	2.14806	2.1011	2	Gorai.009G218800	___NoMatchedTerm___
Gorai.008G271100-JGI_221_v2.1	2.26677	1.90392	2	Gorai.008G271100	___NoMatchedTerm___
Gorai.008G234300-JGI_221_v2.1	2.02118	2.28283	2	Gorai.008G234300	___NoMatchedTerm___
Gorai.008G224800-JGI_221_v2.1	1.91635	2.05895	2	Gorai.008G224800	gi|312032563|gb|AC243130.1|_Gossypium_raimondii_clone_GR__Ba0240C19-hnz,_complete_sequence
Gorai.008G172400-JGI_221_v2.1	2.55809	1.21974	2	Gorai.008G172400	gi|529062785|gb|JX964005.1|_Gossypium_hirsutum_clone_NBRI_TRANS-274_microsatellite_sequence
Gorai.008G117900-JGI_221_v2.1	2.80663	1.17468	2	Gorai.008G117900	___NoMatchedTerm___
Gorai.008G068000-JGI_221_v2.1	2.55347	1.38256	2	Gorai.008G068000	___NoMatchedTerm___
Gorai.007G362100-JGI_221_v2.1	2.08258	1.82232	2	Gorai.007G362100	___NoMatchedTerm___
Gorai.007G189300-JGI_221_v2.1	2.00501	1.93955	2	Gorai.007G189300	___NoMatchedTerm___
Gorai.007G185900-JGI_221_v2.1	2.02881	1.63766	2	Gorai.007G185900	___NoMatchedTerm___
Gorai.007G166800-JGI_221_v2.1	2.47308	1.60307	2	Gorai.007G166800	gi|519710885|gb|JX603174.1|_Gossypium_hirsutum_clone_NBRI_GE42009_microsatellite_sequence
Gorai.007G152200-JGI_221_v2.1	2.51699	1.23911	2	Gorai.007G152200	___NoMatchedTerm___
Gorai.006G141500-JGI_221_v2.1	2.1039	1.53252	2	Gorai.006G141500	___NoMatchedTerm___
Gorai.005G265800-JGI_221_v2.1	3.24607	2.54564	2	Gorai.005G265800	___NoMatchedTerm___
Gorai.005G211900-JGI_221_v2.1	2.31673	1.69029	2	Gorai.005G211900	gi|256536439|gb|GQ393494.1|_Gossypium_hirsutum_cultivar_Deltapine_33_B_clone_MONCS0459_SSR_marker_CGR5482_genomic_sequence
Gorai.005G205300-JGI_221_v2.1	2.74703	1.98087	2	Gorai.005G205300	gi|519759267|gb|JX620930.1|_Gossypium_hirsutum_clone_NBRI_GE67307_microsatellite_sequence
Gorai.005G169000-JGI_221_v2.1	2.0677	2.00757	2	Gorai.005G169000	___NoMatchedTerm___
Gorai.005G160900-JGI_221_v2.1	3.02752	2.21416	2	Gorai.005G160900	gi|519684317|gb|JX578212.1|_Gossypium_hirsutum_clone_NBRI_GE10188_microsatellite_sequence
Gorai.005G093200-JGI_221_v2.1	2.69303	2.5232	2	Gorai.005G093200	gi|312032554|gb|AC243121.1|_Gossypium_raimondii_clone_GR__Ba0142D21-hnv,_complete_sequence
Gorai.005G092200-JGI_221_v2.1	2.38183	1.32781	2	Gorai.005G092200	gi|519750612|gb|JX616673.1|_Gossypium_hirsutum_clone_NBRI_GE61507_microsatellite_sequence
Gorai.005G031100-JGI_221_v2.1	2.2568	1.50214	2	Gorai.005G031100	___NoMatchedTerm___
Gorai.004G190400-JGI_221_v2.1	2.01609	1.69721	2	Gorai.004G190400	___NoMatchedTerm___
Gorai.004G124200-JGI_221_v2.1	2.71248	1.61232	2	Gorai.004G124200	___NoMatchedTerm___
Gorai.003G185400-JGI_221_v2.1	2.05587	2.25505	2	Gorai.003G185400	gi|299855522|gb|HM140490.1|_Gossypium_hirsutum_cultivar_CCRI10_defender_against_cell_death_1_mRNA,_complete_cds
Gorai.003G134600-JGI_221_v2.1	2.05934	1.47466	2	Gorai.003G134600	gi|38016528|gb|AY429442.1|_Gossypium_barbadense_fiber_dTDP-glucose_4-6-dehydratase_mRNA,_partial_cds
Gorai.002G227000-JGI_221_v2.1	2.2375	1.64786	2	Gorai.002G227000	gi|529070737|gb|JX964615.1|_Gossypium_hirsutum_clone_NBRI_TRANS-884_microsatellite_sequence
Gorai.002G192600-JGI_221_v2.1	2.46259	1.7277	2	Gorai.002G192600	___NoMatchedTerm___
Gorai.002G129500-JGI_221_v2.1	2.05106	2.0006	2	Gorai.002G129500	gi|114795580|gb|DQ908313.1|_Gossypium_hirsutum_clone_LIB5327-031-A1-N1-A10_Gh374_microsatellite_sequence
Gorai.002G114400-JGI_221_v2.1	2.63873	1.43757	2	Gorai.002G114400	___NoMatchedTerm___
Gorai.002G087500-JGI_221_v2.1	2.04263	1.40622	2	Gorai.002G087500	___NoMatchedTerm___
Gorai.002G003400-JGI_221_v2.1	2.45767	1.90637	2	Gorai.002G003400	___NoMatchedTerm___
Gorai.001G157900-JGI_221_v2.1	2.109	1.3891	2	Gorai.001G157900	___NoMatchedTerm___
Gorai.001G100500-JGI_221_v2.1	3.10495	1.94519	2	Gorai.001G100500	___NoMatchedTerm___
Gorai.001G063000-JGI_221_v2.1	2.32649	1.8999	2	Gorai.001G063000	gi|256536367|gb|GQ393422.1|_Gossypium_hirsutum_cultivar_Deltapine_33_B_clone_MONCS0387_SSR_marker_CGR5336_genomic_sequence
Gorai.009G281400-JGI_221_v2.1	2.45202	1.47357	2	Gorai.009G281400	___NoMatchedTerm___
Gorai.001G161000-JGI_221_v2.1	3.28209	1.2253	2	Gorai.001G161000	gi|397911863|gb|JX065074.1|_Gossypium_hirsutum_mitochondrion,_complete_genome
Gorai.013G159400-JGI_221_v2.1	2.50345	1.96781	2	Gorai.013G159400	___NoMatchedTerm___
Gorai.013G018100-JGI_221_v2.1	2.34184	1.95982	2	Gorai.013G018100	___NoMatchedTerm___
Gorai.012G054500-JGI_221_v2.1	2.09325	1.91718	2	Gorai.012G054500	gi|73761704|gb|DQ118243.1|_Gossypium_hirsutum_myb_transcription_factor_MYB30_mRNA,_complete_cds
Gorai.011G256200-JGI_221_v2.1	2.10872	1.43424	2	Gorai.011G256200	gi|519704015|gb|JX597795.1|_Gossypium_hirsutum_clone_NBRI_GE34787_microsatellite_sequence
Gorai.011G039400-JGI_221_v2.1	2.17779	2.35902	2	Gorai.011G039400	gi|16611996|gb|AF430070.1|AF430070_Gossypium_hirsutum_peroxisomal_targeting_signal_2_receptor_mRNA,_complete_cds
Gorai.010G243600-JGI_221_v2.1	2.419	1.78225	2	Gorai.010G243600	gi|519704145|gb|JX597925.1|_Gossypium_hirsutum_clone_NBRI_GE34967_microsatellite_sequence
Gorai.010G237900-JGI_221_v2.1	2.23557	1.32598	2	Gorai.010G237900	___NoMatchedTerm___
Gorai.010G214100-JGI_221_v2.1	2.59337	1.70378	2	Gorai.010G214100	___NoMatchedTerm___
Gorai.010G072500-JGI_221_v2.1	3.09636	1.8153	2	Gorai.010G072500	gi|4741895|gb|AF127042.1|AF127042_Gossypium_hirsutum_60S_ribosomal_protein_L37a_(RL37a)_mRNA,_complete_cds
Gorai.010G001200-JGI_221_v2.1	2.38446	1.56488	2	Gorai.010G001200	___NoMatchedTerm___
Gorai.009G412800-JGI_221_v2.1	2.38392	2.01029	2	Gorai.009G412800	___NoMatchedTerm___
Gorai.009G357800-JGI_221_v2.1	2.77959	2.13441	2	Gorai.009G357800	___NoMatchedTerm___
Gorai.008G285700-JGI_221_v2.1	2.8075	1.31311	2	Gorai.008G285700	___NoMatchedTerm___
Gorai.008G132600-JGI_221_v2.1	2.07825	1.86204	2	Gorai.008G132600	___NoMatchedTerm___
Gorai.008G067100-JGI_221_v2.1	1.86706	2.02409	2	Gorai.008G067100	___NoMatchedTerm___
Gorai.006G227300-JGI_221_v2.1	3.22254	2.67617	2	Gorai.006G227300	___NoMatchedTerm___
Gorai.005G204700-JGI_221_v2.1	2.32503	1.79689	2	Gorai.005G204700	___NoMatchedTerm___
Gorai.005G164200-JGI_221_v2.1	2.29465	1.66373	2	Gorai.005G164200	___NoMatchedTerm___
Gorai.005G140900-JGI_221_v2.1	4.44635	1.67207	2	Gorai.005G140900	___NoMatchedTerm___
Gorai.005G112900-JGI_221_v2.1	2.34184	1.3709	2	Gorai.005G112900	___NoMatchedTerm___
Gorai.004G271800-JGI_221_v2.1	1.46077	2.01672	2	Gorai.004G271800	___NoMatchedTerm___
Gorai.003G159100-JGI_221_v2.1	1.8824	2.19571	2	Gorai.003G159100	gi|37529497|gb|AY345609.1|_Gossypium_hirsutum_beta-tubulin_7_mRNA,_complete_cds
Gorai.003G104000-JGI_221_v2.1	1.83849	2.41361	2	Gorai.003G104000	gi|312032510|gb|AC243077.1|_Gossypium_arboreum_clone_GAH115B19-jlz,_complete_sequence
Gorai.002G252200-JGI_221_v2.1	1.88698	2.03266	2	Gorai.002G252200	gi|317174496|gb|HQ526715.1|_Gossypium_herbaceum_clone_NBRI_D_433_simple_sequence_repeat_marker,_mRNA_sequence
Gorai.002G214400-JGI_221_v2.1	2.08892	1.47517	2	Gorai.002G214400	___NoMatchedTerm___
Gorai.002G103200-JGI_221_v2.1	2.08702	1.62244	2	Gorai.002G103200	gi|317173041|gb|HQ525260.1|_Gossypium_herbaceum_clone_NBRI_E_EYT27PB03GH2SF_simple_sequence_repeat_marker,_mRNA_sequence
Gorai.002G070100-JGI_221_v2.1	2.02277	1.53385	2	Gorai.002G070100	___NoMatchedTerm___
Gorai.002G068800-JGI_221_v2.1	2.3086	1.38573	2	Gorai.002G068800	gi|519707542|gb|JX601000.1|_Gossypium_hirsutum_clone_NBRI_GE39051_microsatellite_sequence
Gorai.002G031100-JGI_221_v2.1	1.58695	2.77778	2	Gorai.002G031100	___NoMatchedTerm___
Gorai.001G272800-JGI_221_v2.1	1.52894	2.27266	2	Gorai.001G272800	___NoMatchedTerm___
Gorai.001G259000-JGI_221_v2.1	2.1767	1.33222	2	Gorai.001G259000	___NoMatchedTerm___
Gorai.001G231600-JGI_221_v2.1	2.06116	1.86147	2	Gorai.001G231600	gi|519684144|gb|JX578039.1|_Gossypium_hirsutum_clone_NBRI_GE9978_microsatellite_sequence
Gorai.001G228300-JGI_221_v2.1	2.20106	1.6877	2	Gorai.001G228300	___NoMatchedTerm___
Gorai.001G013800-JGI_221_v2.1	2.69386	2.34602	2	Gorai.001G013800	gi|519690160|gb|JX584055.1|_Gossypium_hirsutum_clone_NBRI_GE17251_microsatellite_sequence
Gorai.003G005600-JGI_221_v2.1	2.04263	3.00464	2	Gorai.003G005600	gi|519747096|gb|JX614849.1|_Gossypium_hirsutum_clone_NBRI_GE58532_microsatellite_sequence
Gorai.002G072500-JGI_221_v2.1	1.36456	2.23911	2	Gorai.002G072500	gi|312032569|gb|AC243136.1|_Gossypium_hirsutum_clone_MX024H02-jor,_complete_sequence
Gorai.002G006900-JGI_221_v2.1	2.58695	1.59525	2	Gorai.002G006900	gi|519727395|gb|JX610566.1|_Gossypium_hirsutum_clone_NBRI_GE52330_microsatellite_sequence
Gorai.001G165700-JGI_221_v2.1	1.77959	2.11881	2	Gorai.001G165700	gi|397911863|gb|JX065074.1|_Gossypium_hirsutum_mitochondrion,_complete_genome
Gorai.013G255500-JGI_221_v2.1	3.11179	1.58703	2	Gorai.013G255500	___NoMatchedTerm___
Gorai.013G246000-JGI_221_v2.1	2.01663	1.68271	2	Gorai.013G246000	___NoMatchedTerm___
Gorai.013G157800-JGI_221_v2.1	3.20106	1.35775	2	Gorai.013G157800	___NoMatchedTerm___
Gorai.013G017500-JGI_221_v2.1	2.13009	3.61762	2	Gorai.013G017500	___NoMatchedTerm___
Gorai.011G202200-JGI_221_v2.1	2.20106	2.6451	2	Gorai.011G202200	gi|312032565|gb|AC243132.1|_Gossypium_hirsutum_clone_MX008C17-jmb,_complete_sequence
Gorai.011G194000-JGI_221_v2.1	2.61248	1.19729	2	Gorai.011G194000	gi|519683696|gb|JX577591.1|_Gossypium_hirsutum_clone_NBRI_GE9445_microsatellite_sequence
Gorai.010G245100-JGI_221_v2.1	2.23903	2.00464	2	Gorai.010G245100	___NoMatchedTerm___
Gorai.010G175100-JGI_221_v2.1	2.17191	1.91718	2	Gorai.010G175100	___NoMatchedTerm___
Gorai.010G160700-JGI_221_v2.1	2.13009	1.72453	2	Gorai.010G160700	gi|317175326|gb|HQ527545.1|_Gossypium_herbaceum_clone_NBRI_B_5476_simple_sequence_repeat_marker,_mRNA_sequence
Gorai.010G098600-JGI_221_v2.1	2.33654	1.43175	2	Gorai.010G098600	___NoMatchedTerm___
Gorai.009G446700-JGI_221_v2.1	2.10152	2.50214	2	Gorai.009G446700	gi|312032594|gb|AC243162.1|_Gossypium_hirsutum_clone_MX169F24-jhp,_complete_sequence
Gorai.009G414800-JGI_221_v2.1	1.51656	2.54945	2	Gorai.009G414800	___NoMatchedTerm___
Gorai.009G368100-JGI_221_v2.1	3.22705	2.27473	2	Gorai.009G368100	___NoMatchedTerm___
Gorai.009G089600-JGI_221_v2.1	2.60556	1.37661	2	Gorai.009G089600	___NoMatchedTerm___
Gorai.009G017700-JGI_221_v2.1	2.6016	1.33222	2	Gorai.009G017700	___NoMatchedTerm___
Gorai.008G211100-JGI_221_v2.1	2.27145	2.86471	2	Gorai.008G211100	gi|519684616|gb|JX578511.1|_Gossypium_hirsutum_clone_NBRI_GE10553_microsatellite_sequence
Gorai.008G141700-JGI_221_v2.1	2.50206	2.13957	2	Gorai.008G141700	___NoMatchedTerm___
Gorai.008G135300-JGI_221_v2.1	2.29056	2.05468	2	Gorai.008G135300	___NoMatchedTerm___
Gorai.008G080300-JGI_221_v2.1	2.41518	2.50214	2	Gorai.008G080300	___NoMatchedTerm___
Gorai.007G367600-JGI_221_v2.1	2.98905	2.37661	2	Gorai.007G367600	___NoMatchedTerm___
Gorai.007G362900-JGI_221_v2.1	1.44256	2.02152	2	Gorai.007G362900	gi|519743963|gb|JX613668.1|_Gossypium_hirsutum_clone_NBRI_GE56680_microsatellite_sequence
Gorai.007G005700-JGI_221_v2.1	2.56619	1.82407	2	Gorai.007G005700	gi|519699456|gb|JX593351.1|_Gossypium_hirsutum_clone_NBRI_GE29020_microsatellite_sequence
Gorai.006G108200-JGI_221_v2.1	1.43495	2.0871	2	Gorai.006G108200	gi|440494818|gb|KC342635.1|_Gossypium_hirsutum_lipid_transfer_protein_(LTP4)_gene,_complete_cds
Gorai.004G276300-JGI_221_v2.1	1.5114	2.55461	2	Gorai.004G276300	gi|529066995|gb|JX964271.1|_Gossypium_hirsutum_clone_NBRI_TRANS-540_microsatellite_sequence
Gorai.004G252600-JGI_221_v2.1	3.08702	1.91718	2	Gorai.004G252600	___NoMatchedTerm___
Gorai.004G133800-JGI_221_v2.1	2.62759	1.76518	2	Gorai.004G133800	gi|519687731|gb|JX581626.1|_Gossypium_hirsutum_clone_NBRI_GE14296_microsatellite_sequence
Gorai.003G149900-JGI_221_v2.1	1.64466	2.50214	2	Gorai.003G149900	___NoMatchedTerm___
Gorai.003G071500-JGI_221_v2.1	2.76665	1.37661	2	Gorai.003G071500	___NoMatchedTerm___
Gorai.003G066700-JGI_221_v2.1	1.8918	2.23911	2	Gorai.003G066700	___NoMatchedTerm___
Gorai.002G097200-JGI_221_v2.1	2.63757	1.96157	2	Gorai.002G097200	___NoMatchedTerm___
Gorai.002G073900-JGI_221_v2.1	1.65734	2.36196	2	Gorai.002G073900	gi|20377212|gb|AF351265.1|_Gossypium_hirsutum_clone_JESPR23_microsatellite_sequence
Gorai.002G065200-JGI_221_v2.1	2.14216	1.52861	2	Gorai.002G065200	gi|519750652|gb|JX616713.1|_Gossypium_hirsutum_clone_NBRI_GE61569_microsatellite_sequence
Gorai.002G018200-JGI_221_v2.1	3.29056	2.0965	2	Gorai.002G018200	___NoMatchedTerm___
Gorai.001G051100-JGI_221_v2.1	1.72713	4.00464	2	Gorai.001G051100	gi|37730468|gb|AY181251.1|_Gossypium_hirsutum_ethylene-responsive_element_binding_factor_mRNA,_complete_cds
Gorai.007G220000-JGI_221_v2.1	2.36456	1.50214	2	Gorai.007G220000	___NoMatchedTerm___
Gorai.012G155700-JGI_221_v2.1	2.07496	1.50214	2	Gorai.012G155700	___NoMatchedTerm___
Gorai.012G081000-JGI_221_v2.1	2.07496	1.7262	2	Gorai.012G081000	___NoMatchedTerm___
Gorai.010G027800-JGI_221_v2.1	2.65993	2.7262	2	Gorai.010G027800	gi|312032596|gb|AC243164.1|_Gossypium_hirsutum_clone_MX177F15-jon,_complete_sequence
Gorai.009G013200-JGI_221_v2.1	2.65993	1.50214	2	Gorai.009G013200	___NoMatchedTerm___
Gorai.008G122500-JGI_221_v2.1	2.65993	1.7262	2	Gorai.008G122500	gi|114795474|gb|DQ908207.1|_Gossypium_hirsutum_clone_LIB5327-021-A1-N1-G5_Gh267_microsatellite_sequence
Gorai.007G248000-JGI_221_v2.1	1.36456	2.31116	2	Gorai.007G248000	gi|519750482|gb|JX616603.1|_Gossypium_hirsutum_clone_NBRI_GE61389_microsatellite_sequence
Gorai.007G007300-JGI_221_v2.1	3.07496	2.7262	2	Gorai.007G007300	gi|519720873|gb|JX607619.1|_Gossypium_hirsutum_clone_NBRI_GE48121_microsatellite_sequence
Gorai.004G107100-JGI_221_v2.1	2.65993	1.7262	2	Gorai.004G107100	gi|519686164|gb|JX580059.1|_Gossypium_hirsutum_clone_NBRI_GE12419_microsatellite_sequence
Gorai.003G170400-JGI_221_v2.1	2.65993	1.7262	2	Gorai.003G170400	___NoMatchedTerm___
Gorai.002G230300-JGI_221_v2.1	2.65993	2.23911	2	Gorai.002G230300	gi|312032560|gb|AC243127.1|_Gossypium_raimondii_clone_GR__Ba0222F01-hob,_complete_sequence
Gorai.001G030500-JGI_221_v2.1	1.36456	2.31116	2	Gorai.001G030500	___NoMatchedTerm___
Gorai.001G026600-JGI_221_v2.1	2.07496	1.7262	2	Gorai.001G026600	gi|57282616|emb|AJ606072.1|_Gossypium_hirsutum_mRNA_for_putative_papain-like_cysteine_proteinase_(paC1_gene),_strain_Xuzhou_142
Gorai.013G249300-JGI_221_v2.1	3.58695	1.50214	2	Gorai.013G249300	___NoMatchedTerm___
Gorai.013G219400-JGI_221_v2.1	2.56619	2.50214	2	Gorai.013G219400	___NoMatchedTerm___
Gorai.013G177100-JGI_221_v2.1	1.94952	2.0871	2	Gorai.013G177100	gi|316926550|gb|HM145908.1|_Gossypium_hirsutum_9-cis-epoxygenase-like_(NCED2)_mRNA,_complete_sequence
Gorai.013G145400-JGI_221_v2.1	2.10152	1.40261	2	Gorai.013G145400	gi|519703517|gb|JX597297.1|_Gossypium_hirsutum_clone_NBRI_GE34140_microsatellite_sequence
Gorai.012G180400-JGI_221_v2.1	3.10152	1.91718	2	Gorai.012G180400	gi|519691255|gb|JX585150.1|_Gossypium_hirsutum_clone_NBRI_GE18639_microsatellite_sequence
Gorai.012G161100-JGI_221_v2.1	1.56619	2.7262	2	Gorai.012G161100	___NoMatchedTerm___
Gorai.012G077500-JGI_221_v2.1	2.17191	2.23911	2	Gorai.012G077500	___NoMatchedTerm___
Gorai.011G292100-JGI_221_v2.1	1.72713	2.44074	2	Gorai.011G292100	___NoMatchedTerm___
Gorai.011G214300-JGI_221_v2.1	1.94952	2.0871	2	Gorai.011G214300	___NoMatchedTerm___
Gorai.011G136600-JGI_221_v2.1	2.10152	2.50214	2	Gorai.011G136600	gi|519696616|gb|JX590511.1|_Gossypium_hirsutum_clone_NBRI_GE25436_microsatellite_sequence
Gorai.011G105800-JGI_221_v2.1	2.17191	2.05468	2	Gorai.011G105800	___NoMatchedTerm___
Gorai.011G065400-JGI_221_v2.1	3.65993	1.13957	2	Gorai.011G065400	gi|519686876|gb|JX580771.1|_Gossypium_hirsutum_clone_NBRI_GE13269_microsatellite_sequence
Gorai.011G036800-JGI_221_v2.1	2.53448	1.72453	2	Gorai.011G036800	gi|188509935|gb|EU626442.1|_Gossypium_raimondii_clone_BAC_031J10,_complete_sequence
Gorai.010G242200-JGI_221_v2.1	2.68648	1.79165	2	Gorai.010G242200	gi|519699288|gb|JX593183.1|_Gossypium_hirsutum_clone_NBRI_GE28799_microsatellite_sequence
Gorai.010G207900-JGI_221_v2.1	1.82399	3.50214	2	Gorai.010G207900	___NoMatchedTerm___
Gorai.009G388600-JGI_221_v2.1	4.27145	0.917179	2	Gorai.009G388600	gi|57231727|gb|AY857933.1|_Gossypium_hirsutum_metallothionein-like_mRNA,_complete_cds
Gorai.009G302800-JGI_221_v2.1	3.17191	1.72453	2	Gorai.009G302800	___NoMatchedTerm___
Gorai.009G272400-JGI_221_v2.1	1.94952	2.3095	2	Gorai.009G272400	___NoMatchedTerm___
Gorai.009G139100-JGI_221_v2.1	1.48003	2.97607	2	Gorai.009G139100	___NoMatchedTerm___
Gorai.009G133600-JGI_221_v2.1	2.68648	1.72453	2	Gorai.009G133600	___NoMatchedTerm___
Gorai.008G137900-JGI_221_v2.1	1.68648	3.00464	2	Gorai.008G137900	gi|256537908|gb|GQ394963.1|_Gossypium_hirsutum_cultivar_Delta_Opal_clone_MONCS1986_SSR_marker_DPL0352_genomic_sequence
Gorai.008G131300-JGI_221_v2.1	2.94952	1.18021	2	Gorai.008G131300	gi|317175274|gb|HQ527493.1|_Gossypium_herbaceum_clone_NBRI_C_EYT27PB01CFT7R_simple_sequence_repeat_marker,_mRNA_sequence
Gorai.008G115800-JGI_221_v2.1	1.62759	3.53356	2	Gorai.008G115800	gi|519689778|gb|JX583673.1|_Gossypium_hirsutum_clone_NBRI_GE16774_microsatellite_sequence
Gorai.008G088500-JGI_221_v2.1	2.23903	1.56926	2	Gorai.008G088500	___NoMatchedTerm___
Gorai.008G085700-JGI_221_v2.1	2.68648	1.50214	2	Gorai.008G085700	gi|519758790|gb|JX620712.1|_Gossypium_hirsutum_clone_NBRI_GE67023_microsatellite_sequence
Gorai.008G075000-JGI_221_v2.1	1.50206	4.16511	2	Gorai.008G075000	___NoMatchedTerm___
Gorai.007G296600-JGI_221_v2.1	2.065	2.61762	2	Gorai.007G296600	___NoMatchedTerm___
Gorai.007G149200-JGI_221_v2.1	4.00841	1.79165	2	Gorai.007G149200	gi|519690087|gb|JX583982.1|_Gossypium_hirsutum_clone_NBRI_GE17161_microsatellite_sequence
Gorai.006G100300-JGI_221_v2.1	3.65993	1.91718	2	Gorai.006G100300	___NoMatchedTerm___
Gorai.006G091000-JGI_221_v2.1	2.75687	3.0871	2	Gorai.006G091000	gi|519709626|gb|JX602538.1|_Gossypium_hirsutum_clone_NBRI_GE41133_microsatellite_sequence
Gorai.006G069100-JGI_221_v2.1	2.17191	1.91718	2	Gorai.006G069100	___NoMatchedTerm___
Gorai.006G007600-JGI_221_v2.1	2.10152	1.50214	2	Gorai.006G007600	___NoMatchedTerm___
Gorai.005G264000-JGI_221_v2.1	2.23903	1.72453	2	Gorai.005G264000	___NoMatchedTerm___
Gorai.005G245100-JGI_221_v2.1	2.94952	2.50214	2	Gorai.005G245100	gi|519685008|gb|JX578903.1|_Gossypium_hirsutum_clone_NBRI_GE11029_microsatellite_sequence
Gorai.005G233200-JGI_221_v2.1	1.36456	3.67207	2	Gorai.005G233200	___NoMatchedTerm___
Gorai.005G212800-JGI_221_v2.1	1.58695	3.31116	2	Gorai.005G212800	___NoMatchedTerm___
Gorai.005G212600-JGI_221_v2.1	2.68648	1.23911	2	Gorai.005G212600	___NoMatchedTerm___
Gorai.005G052500-JGI_221_v2.1	1.48003	2.45323	2	Gorai.005G052500	gi|519702595|gb|JX596375.1|_Gossypium_hirsutum_clone_NBRI_GE32948_microsatellite_sequence
Gorai.005G011300-JGI_221_v2.1	3.065	2.65415	2	Gorai.005G011300	gi|317175560|gb|HQ527779.1|_Gossypium_herbaceum_clone_NBRI_E_1310_simple_sequence_repeat_marker,_mRNA_sequence
Gorai.005G010600-JGI_221_v2.1	2.68648	1.79165	2	Gorai.005G010600	___NoMatchedTerm___
Gorai.004G289800-JGI_221_v2.1	2.17191	1.50214	2	Gorai.004G289800	___NoMatchedTerm___
Gorai.004G119800-JGI_221_v2.1	2.36456	1.33222	2	Gorai.004G119800	gi|312032550|gb|AC243117.1|_Gossypium_raimondii_clone_GR__Ba0078D06-hnx,_complete_sequence
Gorai.004G032400-JGI_221_v2.1	2.36456	1.33222	2	Gorai.004G032400	gi|519690468|gb|JX584363.1|_Gossypium_hirsutum_clone_NBRI_GE17650_microsatellite_sequence
Gorai.004G012800-JGI_221_v2.1	1.36456	2.0871	2	Gorai.004G012800	___NoMatchedTerm___
Gorai.003G116800-JGI_221_v2.1	1.62759	2.82407	2	Gorai.003G116800	___NoMatchedTerm___
Gorai.002G189400-JGI_221_v2.1	2.36456	1.91718	2	Gorai.002G189400	___NoMatchedTerm___
Gorai.002G181600-JGI_221_v2.1	2.36456	1.68271	2	Gorai.002G181600	___NoMatchedTerm___
Gorai.002G013200-JGI_221_v2.1	1.77959	2.33222	2	Gorai.002G013200	___NoMatchedTerm___
Gorai.002G009600-JGI_221_v2.1	2.36456	2.23911	2	Gorai.002G009600	___NoMatchedTerm___
Gorai.002G009000-JGI_221_v2.1	2.48003	3.23911	2	Gorai.002G009000	___NoMatchedTerm___
Gorai.001G219600-JGI_221_v2.1	2.29056	2.13957	2	Gorai.001G219600	gi|317174529|gb|HQ526748.1|_Gossypium_herbaceum_clone_NBRI_D2_759_simple_sequence_repeat_marker,_mRNA_sequence
Gorai.001G201000-JGI_221_v2.1	3.065	1.13957	2	Gorai.001G201000	gi|519749442|gb|JX616059.1|_Gossypium_hirsutum_clone_NBRI_GE60439_microsatellite_sequence
Gorai.001G152600-JGI_221_v2.1	2.77959	1.37661	2	Gorai.001G152600	___NoMatchedTerm___
Gorai.001G090600-JGI_221_v2.1	1.62759	3.31116	2	Gorai.001G090600	gi|317173119|gb|HQ525338.1|_Gossypium_herbaceum_clone_NBRI_B_EYI1BW404HZQQJ_simple_sequence_repeat_marker,_mRNA_sequence
Gorai.001G083600-JGI_221_v2.1	1.42345	3.0871	2	Gorai.001G083600	___NoMatchedTerm___
Gorai.001G042300-JGI_221_v2.1	1.53448	2.03266	2	Gorai.001G042300	___NoMatchedTerm___
Gorai.001G030000-JGI_221_v2.1	2.94952	3.0871	2	Gorai.001G030000	gi|529068912|gb|JX964509.1|_Gossypium_hirsutum_clone_NBRI_TRANS-778_microsatellite_sequence
Gorai.N015200-JGI_221_v2.1	2.07496	2.31116	2	Gorai.N015200	___NoMatchedTerm___
Gorai.013G270700-JGI_221_v2.1	2.07496	2.50214	2	Gorai.013G270700	gi|519684489|gb|JX578384.1|_Gossypium_hirsutum_clone_NBRI_GE10396_microsatellite_sequence
Gorai.013G267600-JGI_221_v2.1	2.07496	3.0871	2	Gorai.013G267600	gi|118505363|gb|EF062813.1|_Gossypium_hirsutum_clone_de-Met-HMTAT-EACA_methylation-senstive_fragment_genomic_sequence
Gorai.013G249900-JGI_221_v2.1	1.36456	2.31116	2	Gorai.013G249900	___NoMatchedTerm___
Gorai.013G221400-JGI_221_v2.1	1.94952	3.31116	2	Gorai.013G221400	gi|330370548|gb|HQ229655.1|_Gossypium_hirsutum_ribonuclease_III_family_protein_DCL3_mRNA,_complete_cds
Gorai.013G107500-JGI_221_v2.1	3.36456	1.91718	2	Gorai.013G107500	gi|256536652|gb|GQ393707.1|_Gossypium_hirsutum_cultivar_Deltapine_33_B_clone_MONCS0672_SSR_marker_CGR5737_genomic_sequence
Gorai.013G028600-JGI_221_v2.1	2.07496	1.50214	2	Gorai.013G028600	___NoMatchedTerm___
Gorai.012G179600-JGI_221_v2.1	1.36456	2.31116	2	Gorai.012G179600	___NoMatchedTerm___
Gorai.012G098200-JGI_221_v2.1	4.07496	1.7262	2	Gorai.012G098200	gi|529062822|gb|JX964011.1|_Gossypium_hirsutum_clone_NBRI_TRANS-280_microsatellite_sequence
Gorai.012G094200-JGI_221_v2.1	1.36456	2.7262	2	Gorai.012G094200	___NoMatchedTerm___
Gorai.012G065900-JGI_221_v2.1	2.53448	3.31116	2	Gorai.012G065900	gi|519683916|gb|JX577811.1|_Gossypium_hirsutum_clone_NBRI_GE9711_microsatellite_sequence
Gorai.012G028700-JGI_221_v2.1	1.36456	2.91718	2	Gorai.012G028700	gi|519689457|gb|JX583352.1|_Gossypium_hirsutum_clone_NBRI_GE16375_microsatellite_sequence
Gorai.011G230600-JGI_221_v2.1	2.65993	1.7262	2	Gorai.011G230600	___NoMatchedTerm___
Gorai.011G228700-JGI_221_v2.1	2.36456	2.35014	2	Gorai.011G228700	___NoMatchedTerm___
Gorai.011G132100-JGI_221_v2.1	2.36456	1.91718	2	Gorai.011G132100	gi|519685717|gb|JX579612.1|_Gossypium_hirsutum_clone_NBRI_GE11885_microsatellite_sequence
Gorai.011G076000-JGI_221_v2.1	2.65993	1.7262	2	Gorai.011G076000	___NoMatchedTerm___
Gorai.010G190000-JGI_221_v2.1	1.94952	2.50214	2	Gorai.010G190000	gi|519688432|gb|JX582327.1|_Gossypium_hirsutum_clone_NBRI_GE15142_microsatellite_sequence
Gorai.010G058900-JGI_221_v2.1	2.65993	1.7262	2	Gorai.010G058900	___NoMatchedTerm___
Gorai.010G021900-JGI_221_v2.1	3.07496	1.7262	2	Gorai.010G021900	gi|519695417|gb|JX589312.1|_Gossypium_hirsutum_clone_NBRI_GE23985_microsatellite_sequence
Gorai.010G014800-JGI_221_v2.1	2.07496	1.7262	2	Gorai.010G014800	gi|519703979|gb|JX597759.1|_Gossypium_hirsutum_clone_NBRI_GE34739_microsatellite_sequence
Gorai.010G014300-JGI_221_v2.1	2.07496	1.50214	2	Gorai.010G014300	gi|519703979|gb|JX597759.1|_Gossypium_hirsutum_clone_NBRI_GE34739_microsatellite_sequence
Gorai.009G370300-JGI_221_v2.1	2.07496	2.31116	2	Gorai.009G370300	___NoMatchedTerm___
Gorai.009G369800-JGI_221_v2.1	2.07496	1.91718	2	Gorai.009G369800	gi|519715866|gb|JX605522.1|_Gossypium_hirsutum_clone_NBRI_GE45208_microsatellite_sequence
Gorai.009G297100-JGI_221_v2.1	2.07496	1.91718	2	Gorai.009G297100	___NoMatchedTerm___
Gorai.009G131400-JGI_221_v2.1	2.07496	1.50214	2	Gorai.009G131400	___NoMatchedTerm___
Gorai.009G079900-JGI_221_v2.1	2.68648	2.23911	2	Gorai.009G079900	___NoMatchedTerm___
Gorai.008G277200-JGI_221_v2.1	2.65993	1.23911	2	Gorai.008G277200	___NoMatchedTerm___
Gorai.008G134000-JGI_221_v2.1	2.36456	2.31116	2	Gorai.008G134000	gi|519694513|gb|JX588408.1|_Gossypium_hirsutum_clone_NBRI_GE22828_microsatellite_sequence
Gorai.008G093700-JGI_221_v2.1	2.68648	1.50214	2	Gorai.008G093700	___NoMatchedTerm___
Gorai.008G043700-JGI_221_v2.1	3.65993	1.91718	2	Gorai.008G043700	___NoMatchedTerm___
Gorai.007G377400-JGI_221_v2.1	2.94952	1.50214	2	Gorai.007G377400	gi|519689097|gb|JX582992.1|_Gossypium_hirsutum_clone_NBRI_GE15931_microsatellite_sequence
Gorai.007G322400-JGI_221_v2.1	2.36456	2.7262	2	Gorai.007G322400	___NoMatchedTerm___
Gorai.007G144500-JGI_221_v2.1	2.07496	1.91718	2	Gorai.007G144500	___NoMatchedTerm___
Gorai.007G117600-JGI_221_v2.1	1.94952	2.31116	2	Gorai.007G117600	___NoMatchedTerm___
Gorai.007G110500-JGI_221_v2.1	2.07496	1.50214	2	Gorai.007G110500	gi|519684048|gb|JX577943.1|_Gossypium_hirsutum_clone_NBRI_GE9865_microsatellite_sequence
Gorai.006G251900-JGI_221_v2.1	2.68648	3.04813	2	Gorai.006G251900	___NoMatchedTerm___
Gorai.006G251000-JGI_221_v2.1	3.88232	0.917179	2	Gorai.006G251000	___NoMatchedTerm___
Gorai.006G094500-JGI_221_v2.1	2.36456	2.50214	2	Gorai.006G094500	gi|519683229|gb|JX577124.1|_Gossypium_hirsutum_clone_NBRI_GE8891_microsatellite_sequence
Gorai.006G015400-JGI_221_v2.1	2.07496	1.50214	2	Gorai.006G015400	gi|39652086|emb|AJ567176.1|_Gossypium_hirsutum_microsatellite_DNA_mGhCIR230,_clone_CIR230
Gorai.005G224000-JGI_221_v2.1	1.68648	2.31116	2	Gorai.005G224000	gi|519750599|gb|JX616660.1|_Gossypium_hirsutum_clone_NBRI_GE61478_microsatellite_sequence
Gorai.005G096900-JGI_221_v2.1	2.65993	1.7262	2	Gorai.005G096900	___NoMatchedTerm___
Gorai.005G065000-JGI_221_v2.1	1.94952	3.31116	2	Gorai.005G065000	___NoMatchedTerm___
Gorai.004G257400-JGI_221_v2.1	2.68648	1.23911	2	Gorai.004G257400	___NoMatchedTerm___
Gorai.004G086400-JGI_221_v2.1	3.07496	1.7262	2	Gorai.004G086400	___NoMatchedTerm___
Gorai.003G152800-JGI_221_v2.1	2.65993	1.7262	2	Gorai.003G152800	___NoMatchedTerm___
Gorai.003G077900-JGI_221_v2.1	1.36456	2.23911	2	Gorai.003G077900	___NoMatchedTerm___
Gorai.003G030600-JGI_221_v2.1	2.65993	2.31116	2	Gorai.003G030600	gi|519750222|gb|JX616471.1|_Gossypium_hirsutum_clone_NBRI_GE61172_microsatellite_sequence
Gorai.002G196600-JGI_221_v2.1	1.94952	1.50214	2	Gorai.002G196600	___NoMatchedTerm___
Gorai.002G155800-JGI_221_v2.1	3.17191	2.7262	2	Gorai.002G155800	gi|519697080|gb|JX590975.1|_Gossypium_hirsutum_clone_NBRI_GE25995_microsatellite_sequence
Gorai.002G135700-JGI_221_v2.1	2.36456	3.04813	2	Gorai.002G135700	___NoMatchedTerm___
Gorai.002G076900-JGI_221_v2.1	2.36456	1.91718	2	Gorai.002G076900	___NoMatchedTerm___
Gorai.002G054200-JGI_221_v2.1	2.65993	1.7262	2	Gorai.002G054200	gi|256537041|gb|GQ394096.1|_Gossypium_hirsutum_cultivar_Deltapine_33_B_clone_MONCS1061_SSR_marker_CGR6529_genomic_sequence
Gorai.002G033400-JGI_221_v2.1	4.88812	0.917179	2	Gorai.002G033400	___NoMatchedTerm___
Gorai.001G215000-JGI_221_v2.1	1.94952	2.31116	2	Gorai.001G215000	___NoMatchedTerm___
Gorai.001G184100-JGI_221_v2.1	3.39689	1.72453	2	Gorai.001G184100	___NoMatchedTerm___
Gorai.001G093900-JGI_221_v2.1	2.07496	1.91718	2	Gorai.001G093900	gi|519718802|gb|JX606834.1|_Gossypium_hirsutum_clone_NBRI_GE47032_microsatellite_sequence
Gorai.001G093600-JGI_221_v2.1	2.65993	1.7262	2	Gorai.001G093600	___NoMatchedTerm___
Gorai.001G091600-JGI_221_v2.1	1.36456	2.31116	2	Gorai.001G091600	gi|519690215|gb|JX584110.1|_Gossypium_hirsutum_clone_NBRI_GE17318_microsatellite_sequence
Gorai.001G078700-JGI_221_v2.1	1.68648	3.04813	2	Gorai.001G078700	___NoMatchedTerm___
Gorai.001G065300-JGI_221_v2.1	2.65993	1.50214	2	Gorai.001G065300	gi|519694250|gb|JX588145.1|_Gossypium_hirsutum_clone_NBRI_GE22486_microsatellite_sequence
Gorai.001G045300-JGI_221_v2.1	2.07496	1.50214	2	Gorai.001G045300	___NoMatchedTerm___
Gorai.009G037800-JGI_221_v2.1	2.07496	1.7262	2	Gorai.009G037800	___NoMatchedTerm___
Gorai.007G345700-JGI_221_v2.1	2.07496	1.7262	2	Gorai.007G345700	___NoMatchedTerm___
Gorai.005G257100-JGI_221_v2.1	2.07496	1.7262	2	Gorai.005G257100	___NoMatchedTerm___
Gorai.005G018300-JGI_221_v2.1	2.07496	1.7262	2	Gorai.005G018300	___NoMatchedTerm___
Gorai.001G246800-JGI_221_v2.1	2.07496	1.7262	2	Gorai.001G246800	___NoMatchedTerm___
Gorai.011G053900-JGI_221_v2.1	1.65502	1.55475	2	Gorai.011G053900	gi|2911802|gb|AF009566.1|AF009566_Gossypium_hirsutum_plasma_membrane_H+-ATPase_(PMA)_mRNA,_partial_cds
Gorai.010G159600-JGI_221_v2.1	1.61099	1.56893	2	Gorai.010G159600	gi|27728674|gb|AY171099.1|_Gossypium_hirsutum_cysteine_protease_mRNA,_complete_cds
Gorai.003G152300-JGI_221_v2.1	1.40879	2.04832	2	Gorai.003G152300	___NoMatchedTerm___
Gorai.011G228300-JGI_221_v2.1	1.51983	1.70445	2	Gorai.011G228300	gi|157273663|gb|EF672641.1|_Gossypium_hirsutum_fasciclin-like_arabinogalactan_protein_15_(FLA15)_mRNA,_complete_cds
Gorai.011G064000-JGI_221_v2.1	1.78969	1.49153	2	Gorai.011G064000	gi|256537535|gb|GQ394590.1|_Gossypium_hirsutum_cultivar_Deltapine_90_clone_MONCS1613_SSR_marker_DC40079_genomic_sequence
Gorai.010G090300-JGI_221_v2.1	1.76565	1.59377	2	Gorai.010G090300	___NoMatchedTerm___
Gorai.009G425600-JGI_221_v2.1	1.91665	1.41437	2	Gorai.009G425600	___NoMatchedTerm___
Gorai.009G404800-JGI_221_v2.1	1.61694	1.61618	2	Gorai.009G404800	___NoMatchedTerm___
Gorai.008G113500-JGI_221_v2.1	1.49288	1.72091	2	Gorai.008G113500	gi|317173689|gb|HQ525908.1|_Gossypium_herbaceum_clone_NBRI_A2_2760_simple_sequence_repeat_marker,_mRNA_sequence
Gorai.007G050000-JGI_221_v2.1	1.70851	1.52705	2	Gorai.007G050000	gi|297748110|gb|FJ966888.1|_Gossypium_hirsutum_mitogen-activated_protein_kinase_7_(MPK7)_mRNA,_complete_cds
Gorai.007G044600-JGI_221_v2.1	1.25764	1.63339	2	Gorai.007G044600	___NoMatchedTerm___
Gorai.005G112200-JGI_221_v2.1	1.47745	1.571	2	Gorai.005G112200	___NoMatchedTerm___
Gorai.004G074000-JGI_221_v2.1	1.36456	2.07907	2	Gorai.004G074000	___NoMatchedTerm___
Gorai.001G200900-JGI_221_v2.1	1.72032	1.49337	2	Gorai.001G200900	___NoMatchedTerm___
Gorai.001G108800-JGI_221_v2.1	1.59389	1.59068	2	Gorai.001G108800	gi|529061635|gb|JX963809.1|_Gossypium_hirsutum_clone_NBRI_TRANS-1035_microsatellite_sequence
Gorai.010G004700-JGI_221_v2.1	1.48386	1.5771	2	Gorai.010G004700	gi|519683123|gb|JX577018.1|_Gossypium_hirsutum_clone_NBRI_GE8761_microsatellite_sequence
Gorai.009G225300-JGI_221_v2.1	1.41186	1.60168	2	Gorai.009G225300	___NoMatchedTerm___
Gorai.008G070600-JGI_221_v2.1	1.45202	1.71132	2	Gorai.008G070600	___NoMatchedTerm___
Gorai.005G106400-JGI_221_v2.1	1.33856	1.62767	2	Gorai.005G106400	gi|519764818|gb|JX622918.1|_Gossypium_hirsutum_clone_NBRI_GE69868_microsatellite_sequence
Gorai.004G017900-JGI_221_v2.1	2.00438	1.39996	2	Gorai.004G017900	___NoMatchedTerm___
Gorai.002G154600-JGI_221_v2.1	1.36456	2.07013	2	Gorai.002G154600	___NoMatchedTerm___
Gorai.001G204800-JGI_221_v2.1	1.71101	1.50214	2	Gorai.001G204800	___NoMatchedTerm___
Gorai.002G064700-JGI_221_v2.1	1.36456	1.63707	2	Gorai.002G064700	gi|519691893|gb|JX585788.1|_Gossypium_hirsutum_clone_NBRI_GE19452_microsatellite_sequence
Gorai.010G138900-JGI_221_v2.1	1.27145	1.65415	2	Gorai.010G138900	gi|312032544|gb|AC243111.1|_Gossypium_raimondii_clone_GR__Ba0033O07-hvk,_complete_sequence
Gorai.008G080500-JGI_221_v2.1	1.36456	2.03266	2	Gorai.008G080500	___NoMatchedTerm___
Gorai.006G211700-JGI_221_v2.1	1.27145	2.03266	2	Gorai.006G211700	___NoMatchedTerm___
Gorai.005G061000-JGI_221_v2.1	1.36456	1.72453	2	Gorai.005G061000	___NoMatchedTerm___
Gorai.010G121900-JGI_221_v2.1	1.36456	1.91718	2	Gorai.010G121900	gi|519726002|gb|JX609801.1|_Gossypium_hirsutum_clone_NBRI_GE51203_microsatellite_sequence
Gorai.007G067600-JGI_221_v2.1	1.36456	1.7262	2	Gorai.007G067600	gi|519684085|gb|JX577980.1|_Gossypium_hirsutum_clone_NBRI_GE9908_microsatellite_sequence
Gorai.013G269700-JGI_221_v2.1	2.72864	2.38361	2	Gorai.013G269700	___NoMatchedTerm___
Gorai.013G243200-JGI_221_v2.1	2.67357	2.11007	2	Gorai.013G243200	gi|30841447|gb|AY271665.1|_Gossypium_barbadense_fiber_protein_Fb15_mRNA,_complete_cds
Gorai.013G221500-JGI_221_v2.1	1.99229	2.19729	2	Gorai.013G221500	gi|18447764|gb|AY072823.1|_Gossypium_hirsutum_fiddlehead-like_protein_(FDH)_mRNA,_complete_cds
Gorai.013G209400-JGI_221_v2.1	2.95513	2.45045	2	Gorai.013G209400	___NoMatchedTerm___
Gorai.013G205000-JGI_221_v2.1	3.36125	2.42095	2	Gorai.013G205000	gi|317173880|gb|HQ526099.1|_Gossypium_herbaceum_clone_NBRI_D2_561_simple_sequence_repeat_marker,_mRNA_sequence
Gorai.013G195300-JGI_221_v2.1	2.66206	3.03461	2	Gorai.013G195300	gi|317175689|gb|HQ527908.1|_Gossypium_herbaceum_clone_NBRI_D2_14_simple_sequence_repeat_marker,_mRNA_sequence
Gorai.013G195000-JGI_221_v2.1	1.76638	2.96061	2	Gorai.013G195000	gi|519696039|gb|JX589934.1|_Gossypium_hirsutum_clone_NBRI_GE24732_microsatellite_sequence
Gorai.013G163500-JGI_221_v2.1	2.13604	1.5085	2	Gorai.013G163500	gi|187729697|gb|EU604080.1|_Gossypium_hirsutum_ubiquitin_(UBI1)_mRNA,_complete_cds
Gorai.013G091400-JGI_221_v2.1	2.34621	1.63667	2	Gorai.013G091400	gi|529067765|gb|JX964373.1|_Gossypium_hirsutum_clone_NBRI_TRANS-642_microsatellite_sequence
Gorai.013G036800-JGI_221_v2.1	2.30517	2.22087	2	Gorai.013G036800	gi|211906473|gb|FJ415184.1|_Gossypium_hirsutum_clone_Spot3-10w18_glycine-rich_RNA-binding_protein_mRNA,_complete_cds
Gorai.012G175400-JGI_221_v2.1	2.05976	1.47437	2	Gorai.012G175400	___NoMatchedTerm___
Gorai.012G153600-JGI_221_v2.1	2.82927	1.92097	2	Gorai.012G153600	gi|295687230|gb|GU295064.1|_Gossypium_hirsutum_triosephosphate_isomerase_mRNA,_complete_cds
Gorai.012G148600-JGI_221_v2.1	2.73692	2.53098	2	Gorai.012G148600	gi|445069049|gb|KC147717.1|_Gossypium_hirsutum_GA-stimulated_transcript-like_protein_3_(GASL3)_mRNA,_complete_cds
Gorai.012G147000-JGI_221_v2.1	2.67304	2.68715	2	Gorai.012G147000	gi|37529487|gb|AY345604.1|_Gossypium_hirsutum_alpha-tubulin_2_mRNA,_complete_cds
Gorai.012G142600-JGI_221_v2.1	2.14216	2.55772	2	Gorai.012G142600	gi|211906457|gb|FJ415176.1|_Gossypium_hirsutum_clone_Spot39_2-nitropropane_dioxygenase_mRNA,_complete_cds
Gorai.012G123700-JGI_221_v2.1	2.16737	1.7808	2	Gorai.012G123700	gi|242129045|gb|FJ870998.1|_Gossypium_hirsutum_ATP_synthase_beta_subunit_1_mRNA,_complete_cds
Gorai.012G027100-JGI_221_v2.1	2.89721	2.30785	2	Gorai.012G027100	gi|211906463|gb|FJ415179.1|_Gossypium_hirsutum_clone_Spot46_dimethylmenaquinone_methyltransferase_mRNA,_complete_cds
Gorai.012G020400-JGI_221_v2.1	3.30093	2.47824	2	Gorai.012G020400	___NoMatchedTerm___
Gorai.011G261700-JGI_221_v2.1	2.6098	1.69235	2	Gorai.011G261700	gi|211906459|gb|FJ415177.1|_Gossypium_hirsutum_clone_Spot40_triosephosphate_isomerase_mRNA,_complete_cds
Gorai.011G260500-JGI_221_v2.1	2.66986	2.27749	2	Gorai.011G260500	gi|157673579|gb|EU001743.1|_Gossypium_hirsutum_trans-2-enoyl-CoA_reductase_(ECR2)_mRNA,_complete_cds
Gorai.011G198800-JGI_221_v2.1	2.97584	2.13472	2	Gorai.011G198800	gi|130775701|gb|EF440361.1|_Gossypium_hirsutum_unknown_mRNA
Gorai.011G154000-JGI_221_v2.1	2.83826	2.59479	2	Gorai.011G154000	gi|211905340|gb|FJ372980.1|_Gossypium_hirsutum_S-adenosyl-L-homocystein_hydrolase_mRNA,_complete_cds
Gorai.011G153900-JGI_221_v2.1	2.53959	3.19489	2	Gorai.011G153900	gi|211906465|gb|FJ415180.1|_Gossypium_hirsutum_clone_Spot48_serine_hydroxymethyltransferase_mRNA,_complete_cds
Gorai.011G142200-JGI_221_v2.1	2.30407	2.43064	2	Gorai.011G142200	___NoMatchedTerm___
Gorai.011G083000-JGI_221_v2.1	1.43856	2.15525	2	Gorai.011G083000	gi|257815664|gb|GQ452358.1|_Gossypium_raimondii_phospholipase_D_mRNA,_complete_cds,_alternatively_spliced
Gorai.011G002600-JGI_221_v2.1	2.29573	1.98624	2	Gorai.011G002600	gi|167312|gb|L03186.1|COTATPASE_Gossypium_hirsutum_vacuolar_H+-ATPase_catalytic_subunit_mRNA,_complete_cds
Gorai.010G244800-JGI_221_v2.1	2.44318	1.89656	2	Gorai.010G244800	gi|519750111|gb|JX616416.1|_Gossypium_hirsutum_clone_NBRI_GE61060_microsatellite_sequence
Gorai.010G231600-JGI_221_v2.1	3.13219	2.02333	2	Gorai.010G231600	gi|89258490|gb|DQ372570.1|_Gossypium_hirsutum_putative_ribosomal_protein_L28_(rpl28)_mRNA,_complete_cds
Gorai.010G219300-JGI_221_v2.1	2.98862	2.18266	2	Gorai.010G219300	___NoMatchedTerm___
Gorai.010G182400-JGI_221_v2.1	2.23967	2.79507	2	Gorai.010G182400	gi|519696429|gb|JX590324.1|_Gossypium_hirsutum_clone_NBRI_GE25215_microsatellite_sequence
Gorai.010G125700-JGI_221_v2.1	1.87018	1.86958	2	Gorai.010G125700	gi|134035493|gb|EF151301.1|_Gossypium_hirsutum_alpha-tubulin_(TUA5)_mRNA,_complete_cds
Gorai.010G092300-JGI_221_v2.1	2.14338	1.61661	2	Gorai.010G092300	gi|341579388|gb|JN376125.1|_Gossypium_hirsutum_cultivar_Coker_315_sucrose_synthase_isoform_B_mRNA,_complete_cds
Gorai.010G080200-JGI_221_v2.1	2.67306	2.30149	2	Gorai.010G080200	___NoMatchedTerm___
Gorai.010G066100-JGI_221_v2.1	2.7274	2.02876	2	Gorai.010G066100	gi|317175018|gb|HQ527237.1|_Gossypium_herbaceum_clone_NBRI_A2_372_simple_sequence_repeat_marker,_mRNA_sequence
Gorai.009G434500-JGI_221_v2.1	2.95045	2.95626	2	Gorai.009G434500	___NoMatchedTerm___
Gorai.009G424300-JGI_221_v2.1	2.10266	2.06467	2	Gorai.009G424300	gi|519752670|gb|JX617578.1|_Gossypium_hirsutum_clone_NBRI_GE62760_microsatellite_sequence
Gorai.009G372600-JGI_221_v2.1	1.94341	1.51704	2	Gorai.009G372600	___NoMatchedTerm___
Gorai.009G351900-JGI_221_v2.1	3.06605	2.40233	2	Gorai.009G351900	gi|6983689|emb|AJ132636.1|_Gossypium_hirsutum_sad1_gene,_exons_1-3
Gorai.009G351800-JGI_221_v2.1	3.19191	2.12077	2	Gorai.009G351800	___NoMatchedTerm___
Gorai.009G323300-JGI_221_v2.1	3.24213	2.64779	2	Gorai.009G323300	___NoMatchedTerm___
Gorai.009G293300-JGI_221_v2.1	2.92596	2.05444	2	Gorai.009G293300	gi|74229680|gb|DQ088820.1|_Gossypium_hirsutum_MnSOD_mRNA,_complete_cds
Gorai.009G263300-JGI_221_v2.1	3.18783	2.19195	2	Gorai.009G263300	gi|317174039|gb|HQ526258.1|_Gossypium_herbaceum_clone_NBRI_B2_1937_simple_sequence_repeat_marker,_mRNA_sequence
Gorai.009G258700-JGI_221_v2.1	2.7625	2.32956	2	Gorai.009G258700	gi|39652095|emb|AJ567185.1|_Gossypium_hirsutum_microsatellite_DNA_mGhCIR240,_clone_CIR240
Gorai.009G224800-JGI_221_v2.1	2.82403	2.91021	2	Gorai.009G224800	gi|223453025|gb|FJ594490.1|_Gossypium_hirsutum_alpha-tubulin_10_mRNA,_complete_cds
Gorai.009G217500-JGI_221_v2.1	2.95438	2.20965	2	Gorai.009G217500	___NoMatchedTerm___
Gorai.009G172600-JGI_221_v2.1	2.91675	2.62972	2	Gorai.009G172600	gi|317175725|gb|HQ527944.1|_Gossypium_herbaceum_clone_NBRI_C_EYT27PB01AT6SB_simple_sequence_repeat_marker,_mRNA_sequence
Gorai.009G111700-JGI_221_v2.1	2.31066	2.20769	2	Gorai.009G111700	___NoMatchedTerm___
Gorai.009G095700-JGI_221_v2.1	3.17521	2.74071	2	Gorai.009G095700	gi|519689594|gb|JX583489.1|_Gossypium_hirsutum_clone_NBRI_GE16541_microsatellite_sequence
Gorai.009G047400-JGI_221_v2.1	2.02906	2.02814	2	Gorai.009G047400	___NoMatchedTerm___
Gorai.009G042100-JGI_221_v2.1	2.49585	2.69121	2	Gorai.009G042100	gi|159138938|gb|EU223834.1|_Gossypium_hirsutum_low_molecular_weight_heat_shock_protein_(LMWHSP3)_mRNA,_complete_cds
Gorai.009G037300-JGI_221_v2.1	2.98581	2.97666	2	Gorai.009G037300	gi|529066742|gb|JX964230.1|_Gossypium_hirsutum_clone_NBRI_TRANS-499_microsatellite_sequence
Gorai.009G032000-JGI_221_v2.1	2.0271	1.40597	2	Gorai.009G032000	gi|317175204|gb|HQ527423.1|_Gossypium_herbaceum_clone_NBRI_B2_619_simple_sequence_repeat_marker,_mRNA_sequence
Gorai.009G029700-JGI_221_v2.1	2.41574	2.55898	2	Gorai.009G029700	gi|529066711|gb|JX964225.1|_Gossypium_hirsutum_clone_NBRI_TRANS-494_microsatellite_sequence
Gorai.009G028400-JGI_221_v2.1	2.97671	2.58871	2	Gorai.009G028400	gi|336318625|gb|HM543091.1|_Gossypium_raimondii_isolate_D5_profillin_(PRF2)_mRNA,_partial_cds
Gorai.008G285900-JGI_221_v2.1	1.94808	2.76682	2	Gorai.008G285900	___NoMatchedTerm___
Gorai.008G278100-JGI_221_v2.1	1.86376	2.08796	2	Gorai.008G278100	___NoMatchedTerm___
Gorai.008G266200-JGI_221_v2.1	2.38744	1.56843	2	Gorai.008G266200	___NoMatchedTerm___
Gorai.008G237600-JGI_221_v2.1	1.63481	2.21928	2	Gorai.008G237600	gi|110816008|gb|DQ825802.1|_Gossypium_hirsutum_HyPRP2_(HyPRP2)_mRNA,_complete_cds
Gorai.008G137100-JGI_221_v2.1	2.44548	2.46039	2	Gorai.008G137100	gi|519696044|gb|JX589939.1|_Gossypium_hirsutum_clone_NBRI_GE24738_microsatellite_sequence
Gorai.008G120500-JGI_221_v2.1	2.0003	2.24721	2	Gorai.008G120500	gi|326457281|gb|JF317354.1|_Gossypium_longicalyx_chloroplast,_complete_genome
Gorai.008G078300-JGI_221_v2.1	2.70247	2.55989	2	Gorai.008G078300	gi|57282618|emb|AJ606073.1|_Gossypium_hirsutum_mRNA_for_cysteine_proteinase_(cys1_gene),_strain_Xuzhou_142
Gorai.008G070200-JGI_221_v2.1	2.13114	2.20302	2	Gorai.008G070200	gi|317174914|gb|HQ527133.1|_Gossypium_herbaceum_clone_NBRI_E_4107_simple_sequence_repeat_marker,_mRNA_sequence
Gorai.007G376000-JGI_221_v2.1	2.72229	2.04391	2	Gorai.007G376000	___NoMatchedTerm___
Gorai.007G373300-JGI_221_v2.1	2.23655	2.42275	2	Gorai.007G373300	___NoMatchedTerm___
Gorai.007G346100-JGI_221_v2.1	1.38889	2.49355	2	Gorai.007G346100	___NoMatchedTerm___
Gorai.007G314500-JGI_221_v2.1	2.61813	1.75021	2	Gorai.007G314500	___NoMatchedTerm___
Gorai.007G308700-JGI_221_v2.1	2.91915	2.54704	2	Gorai.007G308700	gi|317175282|gb|HQ527501.1|_Gossypium_herbaceum_clone_NBRI_D2_2162_simple_sequence_repeat_marker,_mRNA_sequence
Gorai.007G308200-JGI_221_v2.1	2.11858	1.5896	2	Gorai.007G308200	___NoMatchedTerm___
Gorai.007G287400-JGI_221_v2.1	3.51564	2.60768	2	Gorai.007G287400	___NoMatchedTerm___
Gorai.007G239000-JGI_221_v2.1	2.00998	2.39705	2	Gorai.007G239000	gi|38194889|gb|AY351650.1|_Gossypium_hirsutum_Anx1_(Anx1)_mRNA,_complete_cds
Gorai.007G188400-JGI_221_v2.1	2.2408	1.77171	2	Gorai.007G188400	gi|308445438|gb|GU067484.1|_Gossypium_hirsutum_UDP-glucose_pyrophosphorylase_(UGPase)_mRNA,_complete_cds
Gorai.007G168500-JGI_221_v2.1	2.99417	2.75568	2	Gorai.007G168500	gi|317173678|gb|HQ525897.1|_Gossypium_herbaceum_clone_NBRI_D2_472-1_simple_sequence_repeat_marker,_mRNA_sequence_x0001_gi|317174896|gb|HQ527115.1|_Gossypium_herbaceum_clone_NBRI_D2_472-2_simple_sequence_repeat_marker,_mRNA_sequence
Gorai.007G128900-JGI_221_v2.1	2.94346	2.21739	2	Gorai.007G128900	gi|519763597|gb|JX622834.1|_Gossypium_hirsutum_clone_NBRI_GE69740_microsatellite_sequence
Gorai.007G109700-JGI_221_v2.1	2.82197	1.39768	2	Gorai.007G109700	gi|25992540|gb|AF531370.1|_Gossypium_barbadense_fiber_protein_Fb11_mRNA,_complete_cds
Gorai.007G100500-JGI_221_v2.1	2.57321	2.56613	2	Gorai.007G100500	gi|529067817|gb|JX964375.1|_Gossypium_hirsutum_clone_NBRI_TRANS-644_microsatellite_sequence
Gorai.007G063700-JGI_221_v2.1	2.77005	2.83195	2	Gorai.007G063700	gi|32186903|gb|AY305731.1|_Gossypium_hirsutum_actin_(ACT10)_mRNA,_complete_cds
Gorai.007G054600-JGI_221_v2.1	2.72382	2.12267	2	Gorai.007G054600	___NoMatchedTerm___
Gorai.007G029600-JGI_221_v2.1	2.45744	2.85425	2	Gorai.007G029600	gi|519693959|gb|JX587854.1|_Gossypium_hirsutum_clone_NBRI_GE22113_microsatellite_sequence
Gorai.007G016500-JGI_221_v2.1	2.65232	2.67147	2	Gorai.007G016500	gi|519688042|gb|JX581937.1|_Gossypium_hirsutum_clone_NBRI_GE14681_microsatellite_sequence
Gorai.007G014500-JGI_221_v2.1	2.86249	2.8227	2	Gorai.007G014500	___NoMatchedTerm___
Gorai.006G235100-JGI_221_v2.1	2.21545	2.38362	2	Gorai.006G235100	gi|38456072|gb|AY464060.1|_Gossypium_hirsutum_clone_OCF010D8_mRNA_sequence
Gorai.006G223900-JGI_221_v2.1	2.88871	2.48362	2	Gorai.006G223900	gi|211905340|gb|FJ372980.1|_Gossypium_hirsutum_S-adenosyl-L-homocystein_hydrolase_mRNA,_complete_cds
Gorai.006G223600-JGI_221_v2.1	2.33922	2.02123	2	Gorai.006G223600	___NoMatchedTerm___
Gorai.006G171900-JGI_221_v2.1	2.43973	2.38275	2	Gorai.006G171900	___NoMatchedTerm___
Gorai.006G156800-JGI_221_v2.1	2.34042	2.41164	2	Gorai.006G156800	___NoMatchedTerm___
Gorai.006G118800-JGI_221_v2.1	2.27443	2.40177	2	Gorai.006G118800	gi|519747802|gb|JX615118.1|_Gossypium_hirsutum_clone_NBRI_GE58946_microsatellite_sequence
Gorai.006G117500-JGI_221_v2.1	3.16289	2.24145	2	Gorai.006G117500	___NoMatchedTerm___
Gorai.006G106600-JGI_221_v2.1	2.65933	1.76051	2	Gorai.006G106600	gi|317174204|gb|HQ526423.1|_Gossypium_herbaceum_clone_NBRI_C_7119_simple_sequence_repeat_marker,_mRNA_sequence
Gorai.006G070600-JGI_221_v2.1	2.94579	2.37821	2	Gorai.006G070600	gi|519691605|gb|JX585500.1|_Gossypium_hirsutum_clone_NBRI_GE19085_microsatellite_sequence
Gorai.006G055700-JGI_221_v2.1	2.21798	1.83124	2	Gorai.006G055700	gi|256536781|gb|GQ393836.1|_Gossypium_hirsutum_cultivar_Deltapine_33_B_clone_MONCS0801_SSR_marker_CGR5929_genomic_sequence
Gorai.006G049000-JGI_221_v2.1	3.09663	2.79212	2	Gorai.006G049000	gi|166343824|gb|EU375993.1|_Gossypium_hirsutum_beta-tubulin_4_mRNA,_complete_cds
Gorai.006G039700-JGI_221_v2.1	2.92337	2.41331	2	Gorai.006G039700	___NoMatchedTerm___
Gorai.006G017000-JGI_221_v2.1	2.18745	1.37551	2	Gorai.006G017000	gi|445069047|gb|KC147716.1|_Gossypium_hirsutum_GA-stimulated_transcript-like_protein_2_(GASL2)_mRNA,_complete_cds
Gorai.005G247000-JGI_221_v2.1	2.37732	2.16024	2	Gorai.005G247000	gi|57282616|emb|AJ606072.1|_Gossypium_hirsutum_mRNA_for_putative_papain-like_cysteine_proteinase_(paC1_gene),_strain_Xuzhou_142
Gorai.005G244900-JGI_221_v2.1	2.30946	2.05539	2	Gorai.005G244900	___NoMatchedTerm___
Gorai.005G218700-JGI_221_v2.1	2.88128	3.06535	2	Gorai.005G218700	___NoMatchedTerm___
Gorai.005G195600-JGI_221_v2.1	2.50079	2.32817	2	Gorai.005G195600	___NoMatchedTerm___
Gorai.005G119100-JGI_221_v2.1	2.25628	2.02869	2	Gorai.005G119100	___NoMatchedTerm___
Gorai.005G116100-JGI_221_v2.1	2.76643	2.23487	2	Gorai.005G116100	gi|145910319|gb|EF534181.1|_Gossypium_hirsutum_chloroplast_biotin_carboxylase_(BC1)_mRNA,_complete_cds;_nuclear_gene_for_chloroplast_product
Gorai.005G099800-JGI_221_v2.1	3.07615	1.95389	2	Gorai.005G099800	gi|317174734|gb|HQ526953.1|_Gossypium_herbaceum_clone_NBRI_D2_498_simple_sequence_repeat_marker,_mRNA_sequence
Gorai.005G045400-JGI_221_v2.1	2.43445	1.85814	2	Gorai.005G045400	___NoMatchedTerm___
Gorai.005G043600-JGI_221_v2.1	2.63266	2.18466	2	Gorai.005G043600	___NoMatchedTerm___
Gorai.005G028000-JGI_221_v2.1	2.2293	2.45349	2	Gorai.005G028000	gi|283488496|gb|GQ292789.1|_Gossypium_hirsutum_UDP-D-glucuronic_acid_4-epimerase_(GAE3)_mRNA,_complete_cds
Gorai.005G007500-JGI_221_v2.1	2.38293	1.95832	2	Gorai.005G007500	___NoMatchedTerm___
Gorai.004G278300-JGI_221_v2.1	2.50835	2.26151	2	Gorai.004G278300	gi|317175021|gb|HQ527240.1|_Gossypium_herbaceum_clone_NBRI_B_EYI1BW404H3N8R_simple_sequence_repeat_marker,_mRNA_sequence
Gorai.004G263400-JGI_221_v2.1	2.52012	2.17132	2	Gorai.004G263400	___NoMatchedTerm___
Gorai.004G240700-JGI_221_v2.1	2.4441	2.04075	2	Gorai.004G240700	gi|317173880|gb|HQ526099.1|_Gossypium_herbaceum_clone_NBRI_D2_561_simple_sequence_repeat_marker,_mRNA_sequence
Gorai.004G212800-JGI_221_v2.1	1.76701	2.04759	2	Gorai.004G212800	gi|317174386|gb|HQ526605.1|_Gossypium_herbaceum_clone_NBRI_A2_2843_simple_sequence_repeat_marker,_mRNA_sequence
Gorai.004G153400-JGI_221_v2.1	2.05377	1.69171	2	Gorai.004G153400	___NoMatchedTerm___
Gorai.004G146100-JGI_221_v2.1	3.12936	2.42278	2	Gorai.004G146100	gi|29028257|gb|AY217756.1|_Gossypium_hirsutum_ADP-ribosylation_factor_1_(ARF1)_mRNA,_complete_cds
Gorai.004G065500-JGI_221_v2.1	2.11867	2.0657	2	Gorai.004G065500	gi|2463663|gb|AF006489.1|AF006489_Gossypium_hirsutum_adenine_nucleotide_translocator_1_(CANT1)_mRNA,_complete_cds
Gorai.004G056700-JGI_221_v2.1	2.6942	2.00372	2	Gorai.004G056700	___NoMatchedTerm___
Gorai.004G047800-JGI_221_v2.1	2.6463	2.40538	2	Gorai.004G047800	___NoMatchedTerm___
Gorai.004G044400-JGI_221_v2.1	2.96113	2.44982	2	Gorai.004G044400	gi|529069980|gb|JX964574.1|_Gossypium_hirsutum_clone_NBRI_TRANS-843_microsatellite_sequence
Gorai.004G037200-JGI_221_v2.1	2.65091	2.25184	2	Gorai.004G037200	gi|2463663|gb|AF006489.1|AF006489_Gossypium_hirsutum_adenine_nucleotide_translocator_1_(CANT1)_mRNA,_complete_cds
Gorai.004G031800-JGI_221_v2.1	2.26988	1.91601	2	Gorai.004G031800	___NoMatchedTerm___
Gorai.004G011900-JGI_221_v2.1	2.58367	2.15873	2	Gorai.004G011900	___NoMatchedTerm___
Gorai.003G186500-JGI_221_v2.1	2.51538	1.64198	2	Gorai.003G186500	gi|317174410|gb|HQ526629.1|_Gossypium_herbaceum_clone_NBRI_D_4463_simple_sequence_repeat_marker,_mRNA_sequence
Gorai.003G159300-JGI_221_v2.1	2.78442	2.56104	2	Gorai.003G159300	gi|166343836|gb|EU375999.1|_Gossypium_hirsutum_beta-tubulin_15_mRNA,_complete_cds
Gorai.003G154200-JGI_221_v2.1	2.93774	2.5114	2	Gorai.003G154200	___NoMatchedTerm___
Gorai.003G145600-JGI_221_v2.1	2.03796	2.05183	2	Gorai.003G145600	___NoMatchedTerm___
Gorai.003G135600-JGI_221_v2.1	3.30468	2.59472	2	Gorai.003G135600	___NoMatchedTerm___
Gorai.003G134400-JGI_221_v2.1	3.04316	2.60859	2	Gorai.003G134400	gi|256536379|gb|GQ393434.1|_Gossypium_hirsutum_cultivar_Deltapine_33_B_clone_MONCS0399_SSR_marker_CGR5358_genomic_sequence
Gorai.003G084400-JGI_221_v2.1	2.97083	1.94712	2	Gorai.003G084400	gi|317172976|gb|HQ525195.1|_Gossypium_herbaceum_clone_NBRI_D2_2330_simple_sequence_repeat_marker,_mRNA_sequence
Gorai.003G049600-JGI_221_v2.1	2.11999	2.41928	2	Gorai.003G049600	gi|211906487|gb|FJ415191.1|_Gossypium_hirsutum_clone_Spotp8_mannitol_dehydrogenase_mRNA,_complete_cds
Gorai.003G034000-JGI_221_v2.1	2.55792	1.78399	2	Gorai.003G034000	___NoMatchedTerm___
Gorai.002G268600-JGI_221_v2.1	2.44831	2.13258	2	Gorai.002G268600	gi|312032507|gb|AC243074.1|_Gossypium_arboreum_clone_GAH006G07-jlu,_complete_sequence
Gorai.002G268400-JGI_221_v2.1	2.67762	2.26052	2	Gorai.002G268400	gi|312032507|gb|AC243074.1|_Gossypium_arboreum_clone_GAH006G07-jlu,_complete_sequence
Gorai.002G262600-JGI_221_v2.1	2.40246	2.69118	2	Gorai.002G262600	gi|529071312|gb|JX964629.1|_Gossypium_hirsutum_clone_NBRI_TRANS-898_microsatellite_sequence
Gorai.002G254800-JGI_221_v2.1	2.71268	2.58209	2	Gorai.002G254800	gi|89276302|gb|DQ402083.1|_Gossypium_hirsutum_actin_depolymerizing_factor_6_(ADF6)_mRNA,_complete_cds
Gorai.002G254700-JGI_221_v2.1	2.96569	2.95634	2	Gorai.002G254700	gi|89276296|gb|DQ402080.1|_Gossypium_hirsutum_actin_depolymerizing_factor_3_(ADF3)_mRNA,_complete_cds
Gorai.002G250200-JGI_221_v2.1	2.98764	2.54859	2	Gorai.002G250200	gi|519685070|gb|JX578965.1|_Gossypium_hirsutum_clone_NBRI_GE11106_microsatellite_sequence
Gorai.002G241300-JGI_221_v2.1	2.15128	1.9309	2	Gorai.002G241300	___NoMatchedTerm___
Gorai.002G236600-JGI_221_v2.1	2.36725	1.49937	2	Gorai.002G236600	gi|519697104|gb|JX590999.1|_Gossypium_hirsutum_clone_NBRI_GE26029_microsatellite_sequence
Gorai.002G192900-JGI_221_v2.1	2.31509	1.99821	2	Gorai.002G192900	gi|295687230|gb|GU295064.1|_Gossypium_hirsutum_triosephosphate_isomerase_mRNA,_complete_cds
Gorai.002G182000-JGI_221_v2.1	3.41738	2.64483	2	Gorai.002G182000	___NoMatchedTerm___
Gorai.002G154400-JGI_221_v2.1	2.80175	2.84446	2	Gorai.002G154400	___NoMatchedTerm___
Gorai.002G141300-JGI_221_v2.1	2.29195	2.78508	2	Gorai.002G141300	gi|317173558|gb|HQ525777.1|_Gossypium_herbaceum_clone_NBRI_B2_2498_simple_sequence_repeat_marker,_mRNA_sequence
Gorai.002G115900-JGI_221_v2.1	1.61072	2.11562	2	Gorai.002G115900	gi|211906479|gb|FJ415187.1|_Gossypium_hirsutum_clone_Spotp11_catalase_mRNA,_complete_cds
Gorai.002G081000-JGI_221_v2.1	2.11506	1.37891	2	Gorai.002G081000	___NoMatchedTerm___
Gorai.002G037500-JGI_221_v2.1	2.55488	2.50273	2	Gorai.002G037500	gi|16973323|emb|AJ311664.1|_Gossypium_hirsutum_mRNA_for_hypothetical_protein_(f16_gene)
Gorai.002G005300-JGI_221_v2.1	2.9066	1.95026	2	Gorai.002G005300	gi|317174324|gb|HQ526543.1|_Gossypium_herbaceum_clone_NBRI_B_848_simple_sequence_repeat_marker,_mRNA_sequence
Gorai.002G003900-JGI_221_v2.1	3.16202	2.24897	2	Gorai.002G003900	gi|397746964|gb|JX122512.1|_Gossypium_hirsutum_cultivar_CRI_35_NADPH-dependent_mannose-6-phosphate_reductase_mRNA,_complete_cds
Gorai.001G261400-JGI_221_v2.1	2.56578	1.7117	2	Gorai.001G261400	___NoMatchedTerm___
Gorai.001G240600-JGI_221_v2.1	2.51696	2.52325	2	Gorai.001G240600	gi|317175384|gb|HQ527603.1|_Gossypium_herbaceum_clone_NBRI_B2_204_simple_sequence_repeat_marker,_mRNA_sequence
Gorai.001G230100-JGI_221_v2.1	2.90491	2.13074	2	Gorai.001G230100	___NoMatchedTerm___
Gorai.001G140300-JGI_221_v2.1	2.93782	2.26735	2	Gorai.001G140300	___NoMatchedTerm___
Gorai.001G137600-JGI_221_v2.1	1.92493	2.03077	2	Gorai.001G137600	gi|519747161|gb|JX614868.1|_Gossypium_hirsutum_clone_NBRI_GE58562_microsatellite_sequence
Gorai.001G121200-JGI_221_v2.1	2.97284	2.52874	2	Gorai.001G121200	___NoMatchedTerm___
Gorai.001G079900-JGI_221_v2.1	2.54283	1.78311	2	Gorai.001G079900	gi|164652941|gb|EU189224.1|_Gossypium_hirsutum_14-3-3e_protein_mRNA,_complete_cds
Gorai.001G050100-JGI_221_v2.1	2.12285	1.40633	2	Gorai.001G050100	gi|211905342|gb|FJ372981.1|_Gossypium_hirsutum_Ted2_mRNA,_complete_cds
Gorai.001G047700-JGI_221_v2.1	2.5774	2.3052	2	Gorai.001G047700	gi|317174589|gb|HQ526808.1|_Gossypium_herbaceum_clone_NBRI_C2_218_simple_sequence_repeat_marker,_mRNA_sequence
Gorai.001G023500-JGI_221_v2.1	2.94952	2.79745	2	Gorai.001G023500	___NoMatchedTerm___
Gorai.001G009500-JGI_221_v2.1	3.00691	2.96223	2	Gorai.001G009500	gi|317174182|gb|HQ526401.1|_Gossypium_herbaceum_clone_NBRI_B2_53_simple_sequence_repeat_marker,_mRNA_sequence
Gorai.013G261600-JGI_221_v2.1	2.22005	1.52742	2	Gorai.013G261600	gi|519725820|gb|JX609707.1|_Gossypium_hirsutum_clone_NBRI_GE51072_microsatellite_sequence
Gorai.013G165300-JGI_221_v2.1	2.31875	1.69725	2	Gorai.013G165300	___NoMatchedTerm___
Gorai.013G118100-JGI_221_v2.1	1.83947	2.22797	2	Gorai.013G118100	___NoMatchedTerm___
Gorai.013G080700-JGI_221_v2.1	2.43495	2.65678	2	Gorai.013G080700	gi|256537722|gb|GQ394777.1|_Gossypium_hirsutum_cultivar_Deltapine_90_clone_MONCS1800_SSR_marker_DC40387_genomic_sequence
Gorai.013G079300-JGI_221_v2.1	2.45261	2.21163	2	Gorai.013G079300	___NoMatchedTerm___
Gorai.012G137300-JGI_221_v2.1	2.53536	1.89836	2	Gorai.012G137300	gi|327344118|gb|JF421228.1|_Gossypium_barbadense_putative_PDF1-interacting_protein_2_mRNA,_partial_cds
Gorai.012G013200-JGI_221_v2.1	2.51711	2.35117	2	Gorai.012G013200	___NoMatchedTerm___
Gorai.011G009200-JGI_221_v2.1	2.84504	1.72961	2	Gorai.011G009200	gi|166977639|gb|EU373062.1|_Gossypium_hirsutum_gland_development_related_protein_72-like_mRNA,_complete_sequence
Gorai.010G125900-JGI_221_v2.1	1.36909	2.23911	2	Gorai.010G125900	gi|519695476|gb|JX589371.1|_Gossypium_hirsutum_clone_NBRI_GE24055_microsatellite_sequence
Gorai.010G072900-JGI_221_v2.1	2.45321	2.11025	2	Gorai.010G072900	gi|366984545|gb|JN555755.1|_Gossypium_hirsutum_putative_aspartate_aminotransferase_1_mRNA,_complete_cds
Gorai.010G025300-JGI_221_v2.1	2.54549	2.01043	2	Gorai.010G025300	___NoMatchedTerm___
Gorai.010G004600-JGI_221_v2.1	3.21034	2.36148	2	Gorai.010G004600	gi|30983939|gb|AY273900.1|_Gossypium_barbadense_clathrin_coat_assembly_protein_mRNA,_complete_cds
Gorai.009G303500-JGI_221_v2.1	2.40018	1.6844	2	Gorai.009G303500	gi|519703423|gb|JX597203.1|_Gossypium_hirsutum_clone_NBRI_GE34021_microsatellite_sequence
Gorai.009G280300-JGI_221_v2.1	1.86628	1.68947	2	Gorai.009G280300	___NoMatchedTerm___
Gorai.009G278400-JGI_221_v2.1	2.35806	1.75449	2	Gorai.009G278400	___NoMatchedTerm___
Gorai.009G167800-JGI_221_v2.1	2.14517	1.49007	2	Gorai.009G167800	___NoMatchedTerm___
Gorai.009G152500-JGI_221_v2.1	2.54639	2.92868	2	Gorai.009G152500	gi|317173799|gb|HQ526018.1|_Gossypium_herbaceum_clone_NBRI_C2_1655_simple_sequence_repeat_marker,_mRNA_sequence
Gorai.009G142000-JGI_221_v2.1	1.683	1.93594	2	Gorai.009G142000	gi|519697174|gb|JX591069.1|_Gossypium_hirsutum_clone_NBRI_GE26113_microsatellite_sequence
Gorai.009G116600-JGI_221_v2.1	2.3703	2.20779	2	Gorai.009G116600	___NoMatchedTerm___
Gorai.008G266400-JGI_221_v2.1	3.09892	2.55341	2	Gorai.008G266400	gi|519765312|gb|JX623147.1|_Gossypium_hirsutum_clone_NBRI_GE70212_microsatellite_sequence
Gorai.008G259300-JGI_221_v2.1	2.01538	2.2631	2	Gorai.008G259300	gi|317173002|gb|HQ525221.1|_Gossypium_herbaceum_clone_NBRI_D_EYT27PB02C3DZ6_simple_sequence_repeat_marker,_mRNA_sequence
Gorai.008G207000-JGI_221_v2.1	2.42054	2.1163	2	Gorai.008G207000	___NoMatchedTerm___
Gorai.008G094500-JGI_221_v2.1	2.2856	2.47754	2	Gorai.008G094500	___NoMatchedTerm___
Gorai.007G361600-JGI_221_v2.1	2.18606	2.03702	2	Gorai.007G361600	gi|256536654|gb|GQ393709.1|_Gossypium_hirsutum_cultivar_Deltapine_33_B_clone_MONCS0674_SSR_marker_CGR5739_genomic_sequence
Gorai.007G233000-JGI_221_v2.1	2.72332	2.62421	2	Gorai.007G233000	gi|558553866|gb|KF542906.1|_Gossypium_hirsutum_3-hydroxyacyl-CoA_dehydratase_PASTICCINO_2_(PAS2-1)_mRNA,_complete_cds
Gorai.007G185300-JGI_221_v2.1	2.16206	2.18989	2	Gorai.007G185300	gi|211906507|gb|FJ415201.1|_Gossypium_hirsutum_clone_Spotx17_pyruvate_decarboxylase_mRNA,_complete_cds
Gorai.007G157500-JGI_221_v2.1	2.92207	1.83302	2	Gorai.007G157500	___NoMatchedTerm___
Gorai.007G031400-JGI_221_v2.1	2.51245	1.99035	2	Gorai.007G031400	___NoMatchedTerm___
Gorai.006G223800-JGI_221_v2.1	2.75139	2.38132	2	Gorai.006G223800	gi|211906465|gb|FJ415180.1|_Gossypium_hirsutum_clone_Spot48_serine_hydroxymethyltransferase_mRNA,_complete_cds
Gorai.006G214500-JGI_221_v2.1	2.04325	2.09815	2	Gorai.006G214500	___NoMatchedTerm___
Gorai.006G176900-JGI_221_v2.1	1.89047	2.92462	2	Gorai.006G176900	gi|256536628|gb|GQ393683.1|_Gossypium_hirsutum_cultivar_Deltapine_33_B_clone_MONCS0648_SSR_marker_CGR5707_genomic_sequence
Gorai.006G155200-JGI_221_v2.1	3.28409	1.82115	2	Gorai.006G155200	___NoMatchedTerm___
Gorai.006G085600-JGI_221_v2.1	2.5325	2.72453	2	Gorai.006G085600	___NoMatchedTerm___
Gorai.006G075100-JGI_221_v2.1	1.72713	1.94743	2	Gorai.006G075100	___NoMatchedTerm___
Gorai.005G266300-JGI_221_v2.1	2.53919	2.1894	2	Gorai.005G266300	___NoMatchedTerm___
Gorai.005G251900-JGI_221_v2.1	2.96164	1.84154	2	Gorai.005G251900	___NoMatchedTerm___
Gorai.005G165500-JGI_221_v2.1	2.46634	2.28295	2	Gorai.005G165500	___NoMatchedTerm___
Gorai.005G051100-JGI_221_v2.1	1.79036	2.16145	2	Gorai.005G051100	___NoMatchedTerm___
Gorai.004G237900-JGI_221_v2.1	2.32803	1.65784	2	Gorai.004G237900	gi|519686224|gb|JX580119.1|_Gossypium_hirsutum_clone_NBRI_GE12486_microsatellite_sequence
Gorai.004G235800-JGI_221_v2.1	2.12095	2.03325	2	Gorai.004G235800	___NoMatchedTerm___
Gorai.004G215500-JGI_221_v2.1	2.80348	2.51247	2	Gorai.004G215500	___NoMatchedTerm___
Gorai.004G188200-JGI_221_v2.1	2.36653	1.41661	2	Gorai.004G188200	___NoMatchedTerm___
Gorai.004G019800-JGI_221_v2.1	2.65852	1.46123	2	Gorai.004G019800	___NoMatchedTerm___
Gorai.003G138100-JGI_221_v2.1	2.93457	2.39807	2	Gorai.003G138100	gi|159138944|gb|EU223837.1|_Gossypium_hirsutum_low_molecular_weight_heat_shock_protein_(LMWHSP6)_mRNA,_complete_cds
Gorai.003G113300-JGI_221_v2.1	2.34003	1.99904	2	Gorai.003G113300	gi|170674552|gb|EU532235.1|_Gossypium_barbadense_clone_I2-10_ISSR_marker_genomic_sequence
Gorai.003G097400-JGI_221_v2.1	1.61453	2.19597	2	Gorai.003G097400	gi|317174724|gb|HQ526943.1|_Gossypium_herbaceum_clone_NBRI_E_EYT27PB03G8KI0_simple_sequence_repeat_marker,_mRNA_sequence
Gorai.002G249300-JGI_221_v2.1	2.51114	2.0924	2	Gorai.002G249300	___NoMatchedTerm___
Gorai.002G119300-JGI_221_v2.1	2.26403	2.17199	2	Gorai.002G119300	___NoMatchedTerm___
Gorai.002G088100-JGI_221_v2.1	2.25124	1.72338	2	Gorai.002G088100	___NoMatchedTerm___
Gorai.002G012500-JGI_221_v2.1	2.55281	2.33169	2	Gorai.002G012500	gi|335356250|gb|JF320796.1|_Gossypium_hirsutum_isolate_R1_14-3-3-like_protein_2_mRNA,_complete_cds
Gorai.001G057800-JGI_221_v2.1	1.73154	2.10063	2	Gorai.001G057800	___NoMatchedTerm___
Gorai.001G010600-JGI_221_v2.1	3.01545	2.22286	2	Gorai.001G010600	gi|519684133|gb|JX578028.1|_Gossypium_hirsutum_clone_NBRI_GE9967_microsatellite_sequence
Gorai.N021300-JGI_221_v2.1	2.21922	2.07433	2	Gorai.N021300	gi|317172985|gb|HQ525204.1|_Gossypium_herbaceum_clone_NBRI_D_5698_simple_sequence_repeat_marker,_mRNA_sequence
Gorai.N017400-JGI_221_v2.1	2.30797	2.46292	2	Gorai.N017400	gi|32186913|gb|AY305736.1|_Gossypium_hirsutum_actin_(ACT15)_mRNA,_complete_cds
Gorai.013G264800-JGI_221_v2.1	2.96601	2.22825	2	Gorai.013G264800	___NoMatchedTerm___
Gorai.013G264100-JGI_221_v2.1	2.59216	2.32292	2	Gorai.013G264100	gi|32186909|gb|AY305734.1|_Gossypium_hirsutum_actin_(ACT13)_mRNA,_complete_cds
Gorai.013G261900-JGI_221_v2.1	2.00964	2.11532	2	Gorai.013G261900	gi|27448144|gb|AF352575.1|_Gossypium_arboreum_putative_sterol_4-alpha-methyl-oxidase_mRNA,_complete_cds
Gorai.013G246700-JGI_221_v2.1	3.20362	2.79012	2	Gorai.013G246700	gi|519719044|gb|JX606957.1|_Gossypium_hirsutum_clone_NBRI_GE47209_microsatellite_sequence
Gorai.013G237500-JGI_221_v2.1	2.91475	2.84318	2	Gorai.013G237500	gi|519693330|gb|JX587225.1|_Gossypium_hirsutum_clone_NBRI_GE21259_microsatellite_sequence
Gorai.013G229100-JGI_221_v2.1	2.49167	1.69041	2	Gorai.013G229100	___NoMatchedTerm___
Gorai.013G229000-JGI_221_v2.1	2.89954	2.89933	2	Gorai.013G229000	___NoMatchedTerm___
Gorai.013G214400-JGI_221_v2.1	2.94522	2.67474	2	Gorai.013G214400	gi|519684200|gb|JX578095.1|_Gossypium_hirsutum_clone_NBRI_GE10045_microsatellite_sequence
Gorai.013G214100-JGI_221_v2.1	2.16722	2.44253	2	Gorai.013G214100	gi|519690743|gb|JX584638.1|_Gossypium_hirsutum_clone_NBRI_GE17992_microsatellite_sequence
[truncated: 11,387 more rows]
