# Supplementary material for: Flavonoid biosynthesis controls fiber color in naturally colored cotton
Source: PeerJ. 2018 Apr 18;6:e4537. doi: 10.7717/peerj.4537 (PMC5910794; doi:10.7717/peerj.4537)
Supplement: Table S6 — A comparison between #5 and #24 indicated that the significantly differentially expression genes were divided into nine clusters. [file peerj-06-4537-s007.xls]

## Sheet: Sheet1
Supplementary Table 6. Clustering of the transcripts that are differentially expressed in #5 and #24 between 0 and 12 DPA.
	#5 (log2(fold change))	#24 (log2(fold change))	category	JGI_gene_ID	NCBI_gene_ID
Gorai.001G168300-JGI_221_v2.1	5.70308	5.75269	1	Gorai.001G168300	gi|397911863|gb|JX065074.1|_Gossypium_hirsutum_mitochondrion,_complete_genome
Gorai.001G242900-JGI_221_v2.1	5.78866	4.96667	1	Gorai.001G242900	gi|332167930|gb|HQ452482.1|_Gossypium_hirsutum_auxin-responsive_protein_(Aux2)_mRNA,_complete_cds
Gorai.007G277000-JGI_221_v2.1	5.39114	5.91081	1	Gorai.007G277000	gi|519690395|gb|JX584290.1|_Gossypium_hirsutum_clone_NBRI_GE17559_microsatellite_sequence
Gorai.005G044000-JGI_221_v2.1	6.66587	3.93922	1	Gorai.005G044000	___NoMatchedTerm___
Gorai.013G215700-JGI_221_v2.1	5.89976	5.97508	1	Gorai.013G215700	gi|519686487|gb|JX580382.1|_Gossypium_hirsutum_clone_NBRI_GE12794_microsatellite_sequence
Gorai.012G153300-JGI_221_v2.1	6.46389	3.88528	1	Gorai.012G153300	gi|519685242|gb|JX579137.1|_Gossypium_hirsutum_clone_NBRI_GE11320_microsatellite_sequence
Gorai.011G043500-JGI_221_v2.1	6.36605	4.32585	1	Gorai.011G043500	gi|519750052|gb|JX616391.1|_Gossypium_hirsutum_clone_NBRI_GE61013_microsatellite_sequence
Gorai.010G161500-JGI_221_v2.1	6.53316	4.90469	1	Gorai.010G161500	___NoMatchedTerm___
Gorai.010G065800-JGI_221_v2.1	5.99259	4.44049	1	Gorai.010G065800	gi|519746509|gb|JX614617.1|_Gossypium_hirsutum_clone_NBRI_GE58146_microsatellite_sequence
Gorai.009G359100-JGI_221_v2.1	6.19137	5.16539	1	Gorai.009G359100	gi|519697015|gb|JX590910.1|_Gossypium_hirsutum_clone_NBRI_GE25924_microsatellite_sequence
Gorai.009G251000-JGI_221_v2.1	7.05672	3.66289	1	Gorai.009G251000	___NoMatchedTerm___
Gorai.007G165800-JGI_221_v2.1	6.52184	4.92592	1	Gorai.007G165800	gi|29836526|gb|AY117091.1|_Gossypium_raimondii_putative_pollen_surface_protein_gene,_partial_cds
Gorai.007G049900-JGI_221_v2.1	8.76198	4.05775	1	Gorai.007G049900	gi|519683967|gb|JX577862.1|_Gossypium_hirsutum_clone_NBRI_GE9766_microsatellite_sequence
Gorai.006G257500-JGI_221_v2.1	6.17701	5.66289	1	Gorai.006G257500	___NoMatchedTerm___
Gorai.006G138800-JGI_221_v2.1	6.89976	3.13682	1	Gorai.006G138800	___NoMatchedTerm___
Gorai.005G215900-JGI_221_v2.1	6.11812	4.77836	1	Gorai.005G215900	gi|519746562|gb|JX614644.1|_Gossypium_hirsutum_clone_NBRI_GE58195_microsatellite_sequence
Gorai.005G129000-JGI_221_v2.1	6.05672	4.56335	1	Gorai.005G129000	gi|317174340|gb|HQ526559.1|_Gossypium_herbaceum_clone_NBRI_D_EYT27PB02ERZ9K_simple_sequence_repeat_marker,_mRNA_sequence
Gorai.004G290400-JGI_221_v2.1	6.53316	4.16539	1	Gorai.004G290400	___NoMatchedTerm___
Gorai.004G288200-JGI_221_v2.1	7.50383	3.27057	1	Gorai.004G288200	gi|39651942|emb|AJ567032.1|_Gossypium_hirsutum_microsatellite_DNA_mGhCIR083,_clone_CIR083
Gorai.004G201400-JGI_221_v2.1	7.08775	3.49296	1	Gorai.004G201400	___NoMatchedTerm___
Gorai.004G138600-JGI_221_v2.1	6.66656	4.96545	1	Gorai.004G138600	gi|519696042|gb|JX589937.1|_Gossypium_hirsutum_clone_NBRI_GE24736_microsatellite_sequence
Gorai.004G091600-JGI_221_v2.1	7.48735	2.81489	1	Gorai.004G091600	___NoMatchedTerm___
Gorai.002G061300-JGI_221_v2.1	7.66244	3.24785	1	Gorai.002G061300	gi|383932355|gb|JQ837706.1|_Gossypium_hirsutum_cultivar_ZM3_epidermis-specific_secreted_glycoprotein_EP1-like_protein_mRNA,_complete_cds
Gorai.001G221500-JGI_221_v2.1	6.95942	4.35094	1	Gorai.001G221500	___NoMatchedTerm___
Gorai.001G055500-JGI_221_v2.1	6.11388	4.66289	1	Gorai.001G055500	gi|519691450|gb|JX585345.1|_Gossypium_hirsutum_clone_NBRI_GE18879_microsatellite_sequence
Gorai.008G085100-JGI_221_v2.1	5.95634	6.10633	1	Gorai.008G085100	gi|519687570|gb|JX581465.1|_Gossypium_hirsutum_clone_NBRI_GE14104_microsatellite_sequence
Gorai.005G233500-JGI_221_v2.1	6.4959	4.20157	1	Gorai.005G233500	gi|256010121|gb|FJ600363.1|_Gossypium_hirsutum_H6-like_protein_(H6L)_mRNA,_complete_cds
Gorai.005G049400-JGI_221_v2.1	7.32306	4.13761	1	Gorai.005G049400	gi|14582307|gb|AF277673.1|_Gossypium_hirsutum_proline-rich_protein-1_(prp1)_gene,_complete_cds
Gorai.003G108300-JGI_221_v2.1	6.23286	4.43227	1	Gorai.003G108300	gi|68131791|gb|DQ073046.1|_Gossypium_hirsutum_pectate_lyase_mRNA,_complete_cds
Gorai.013G265400-JGI_221_v2.1	8.4699	6.75448	1	Gorai.013G265400	gi|150416574|gb|EF470294.1|_Gossypium_hirsutum_aquaporin_gamma-TIP_mRNA,_complete_cds
Gorai.013G210800-JGI_221_v2.1	6.61708	5.47102	1	Gorai.013G210800	gi|317175793|gb|HQ528012.1|_Gossypium_herbaceum_clone_NBRI_C_EYT27PB01B3TK0_simple_sequence_repeat_marker,_mRNA_sequence
Gorai.009G035800-JGI_221_v2.1	6.95533	6.74027	1	Gorai.009G035800	gi|217331644|gb|AY189968.2|_Gossypium_hirsutum_auxin_binding_protein_mRNA,_complete_cds
Gorai.008G169300-JGI_221_v2.1	7.04984	5.3956	1	Gorai.008G169300	gi|317173592|gb|HQ525811.1|_Gossypium_herbaceum_clone_NBRI_B_EYI1BW404JSNA9_simple_sequence_repeat_marker,_mRNA_sequence
Gorai.008G119400-JGI_221_v2.1	7.81782	4.97723	1	Gorai.008G119400	gi|256537718|gb|GQ394773.1|_Gossypium_hirsutum_cultivar_Deltapine_90_clone_MONCS1796_SSR_marker_DC40378_genomic_sequence
Gorai.007G057400-JGI_221_v2.1	9.10733	5.78169	1	Gorai.007G057400	gi|2244731|dbj|D88413.1|_Gossypium_hirsutum_mRNA_for_endo-xyloglucan_transferase,_clone_CF101,_partial_cds
Gorai.006G138900-JGI_221_v2.1	7.81782	5.17323	1	Gorai.006G138900	gi|25992548|gb|AF531374.1|_Gossypium_barbadense_fiber_protein_Fb10_mRNA,_partial_cds
Gorai.006G119900-JGI_221_v2.1	7.6334	5.07731	1	Gorai.006G119900	gi|30841337|gb|AY218846.1|_Gossypium_hirsutum_arabinogalactan_protein_mRNA,_complete_cds
Gorai.005G174100-JGI_221_v2.1	6.2647	5.93348	1	Gorai.005G174100	___NoMatchedTerm___
Gorai.004G286900-JGI_221_v2.1	7.11962	3.70105	1	Gorai.004G286900	gi|529067170|gb|JX964299.1|_Gossypium_hirsutum_clone_NBRI_TRANS-568_microsatellite_sequence
Gorai.004G211800-JGI_221_v2.1	7.66051	6.20078	1	Gorai.004G211800	gi|23452314|gb|AF521240.1|_Gossypium_hirsutum_Xu-142_beta-tubulin_1_(BTub1)_mRNA,_complete_cds
Gorai.003G009900-JGI_221_v2.1	7.83886	7.0689	1	Gorai.003G009900	___NoMatchedTerm___
Gorai.013G270600-JGI_221_v2.1	7.55429	4.76776	1	Gorai.013G270600	gi|317174029|gb|HQ526248.1|_Gossypium_herbaceum_clone_NBRI_B2_437_simple_sequence_repeat_marker,_mRNA_sequence
Gorai.013G048900-JGI_221_v2.1	7.36478	5.06661	1	Gorai.013G048900	___NoMatchedTerm___
Gorai.012G021600-JGI_221_v2.1	9.32188	6.56335	1	Gorai.012G021600	gi|57282620|emb|AJ606074.1|_Gossypium_hirsutum_mRNA_for_cytochrome_P450-like_protein_(cyP450_gene),_strain_Xuzhou_142
Gorai.012G006600-JGI_221_v2.1	6.61302	6.01773	1	Gorai.012G006600	___NoMatchedTerm___
Gorai.010G185300-JGI_221_v2.1	7.74817	5.56672	1	Gorai.010G185300	gi|519765497|gb|JX623233.1|_Gossypium_hirsutum_clone_NBRI_GE70337_microsatellite_sequence
Gorai.009G218500-JGI_221_v2.1	9.05802	6.94175	1	Gorai.009G218500	___NoMatchedTerm___
Gorai.009G141800-JGI_221_v2.1	6.93119	4.68208	1	Gorai.009G141800	___NoMatchedTerm___
Gorai.008G203900-JGI_221_v2.1	9.18922	5.42559	1	Gorai.008G203900	gi|68131791|gb|DQ073046.1|_Gossypium_hirsutum_pectate_lyase_mRNA,_complete_cds
Gorai.008G101600-JGI_221_v2.1	7.05148	5.39671	1	Gorai.008G101600	___NoMatchedTerm___
Gorai.008G035300-JGI_221_v2.1	6.88819	6.57206	1	Gorai.008G035300	gi|89276300|gb|DQ402082.1|_Gossypium_hirsutum_actin_depolymerizing_factor_5_(ADF5)_mRNA,_complete_cds
Gorai.007G372700-JGI_221_v2.1	7.26848	8.27338	1	Gorai.007G372700	gi|300793601|tpg|BK007054.1|_TPA_inf:_Gossypium_hirsutum_aquaporin_TIP1;4_mRNA,_complete_cds
Gorai.005G129500-JGI_221_v2.1	7.43077	4.28651	1	Gorai.005G129500	gi|519683443|gb|JX577338.1|_Gossypium_hirsutum_clone_NBRI_GE9139_microsatellite_sequence
Gorai.005G022500-JGI_221_v2.1	8.67125	5.80654	1	Gorai.005G022500	gi|153805693|gb|EF643506.1|_Gossypium_hirsutum_cysteine_proteinase_inhibitor_(CPI)_mRNA,_complete_cds
Gorai.004G183000-JGI_221_v2.1	6.1289	4.56455	1	Gorai.004G183000	gi|529067156|gb|JX964297.1|_Gossypium_hirsutum_clone_NBRI_TRANS-566_microsatellite_sequence
Gorai.004G020900-JGI_221_v2.1	7.32292	8.07631	1	Gorai.004G020900	gi|4877644|gb|AF114253.1|AF114253_Gossypium_hirsutum_pFS18_mRNA,_complete_cds
Gorai.003G085000-JGI_221_v2.1	6.21838	5.64182	1	Gorai.003G085000	___NoMatchedTerm___
Gorai.002G242100-JGI_221_v2.1	7.06099	5.6054	1	Gorai.002G242100	___NoMatchedTerm___
Gorai.002G125000-JGI_221_v2.1	8.11196	3.39429	1	Gorai.002G125000	___NoMatchedTerm___
Gorai.002G096100-JGI_221_v2.1	7.58028	6.30434	1	Gorai.002G096100	gi|30844108|gb|AY207316.1|_Gossypium_hirsutum_MAP_kinase-like_protein_mRNA,_complete_cds
Gorai.002G001100-JGI_221_v2.1	8.99804	4.704	1	Gorai.002G001100	gi|482679595|gb|KC160472.1|_Gossypium_raimondii_clone_Gr10018194_3-ketoacyl-CoA_synthase_12_(KCS12)_gene,_complete_cds
Gorai.012G145300-JGI_221_v2.1	5.36323	6.07341	1	Gorai.012G145300	___NoMatchedTerm___
Gorai.012G037200-JGI_221_v2.1	7.95312	5.11257	1	Gorai.012G037200	gi|519765494|gb|JX623231.1|_Gossypium_hirsutum_clone_NBRI_GE70331_microsatellite_sequence
Gorai.011G249200-JGI_221_v2.1	6.4786	5.15033	1	Gorai.011G249200	gi|482679605|gb|KC160477.1|_Gossypium_raimondii_clone_Gr10019659_3-ketoacyl-CoA_synthase_(KCS)_gene,_complete_cds
Gorai.009G293500-JGI_221_v2.1	6.51805	5.26994	1	Gorai.009G293500	gi|81230694|gb|DQ204496.1|_Gossypium_hirsutum_alpha-expansin_2_mRNA,_complete_cds
Gorai.006G174500-JGI_221_v2.1	5.65417	5.22767	1	Gorai.006G174500	___NoMatchedTerm___
Gorai.005G237600-JGI_221_v2.1	5.90472	5.87667	1	Gorai.005G237600	___NoMatchedTerm___
Gorai.002G197200-JGI_221_v2.1	6.54065	4.80375	1	Gorai.002G197200	gi|45758291|gb|AY438035.1|_Gossypium_hirsutum_beta-galactosidase_mRNA,_complete_cds
Gorai.002G191900-JGI_221_v2.1	6.58301	4.57333	1	Gorai.002G191900	gi|519687377|gb|JX581272.1|_Gossypium_hirsutum_clone_NBRI_GE13868_microsatellite_sequence
Gorai.N013700-JGI_221_v2.1	6.46535	4.60149	1	Gorai.N013700	gi|519694002|gb|JX587897.1|_Gossypium_hirsutum_clone_NBRI_GE22162_microsatellite_sequence
Gorai.N011800-JGI_221_v2.1	7.16279	4.39985	1	Gorai.N011800	gi|519693890|gb|JX587785.1|_Gossypium_hirsutum_clone_NBRI_GE22005_microsatellite_sequence
Gorai.N010300-JGI_221_v2.1	6.48735	6.31824	1	Gorai.N010300	gi|74273313|gb|DQ123838.1|_Gossypium_hirsutum_VDRG6_(Vdrg6)_mRNA,_complete_cds
Gorai.N008700-JGI_221_v2.1	6.30029	6.20721	1	Gorai.N008700	___NoMatchedTerm___
Gorai.013G253800-JGI_221_v2.1	6.74775	7.64885	1	Gorai.013G253800	___NoMatchedTerm___
Gorai.013G211900-JGI_221_v2.1	7.40565	8.33765	1	Gorai.013G211900	___NoMatchedTerm___
Gorai.013G194500-JGI_221_v2.1	8.11388	7.07792	1	Gorai.013G194500	___NoMatchedTerm___
Gorai.013G188900-JGI_221_v2.1	7.70308	7.76442	1	Gorai.013G188900	gi|161610919|gb|EU273289.1|_Gossypium_hirsutum_lipase_mRNA,_complete_cds
Gorai.013G184700-JGI_221_v2.1	7.44005	8.06282	1	Gorai.013G184700	___NoMatchedTerm___
Gorai.013G141100-JGI_221_v2.1	6.89948	4.91923	1	Gorai.013G141100	gi|529072845|gb|JX964704.1|_Gossypium_hirsutum_clone_NBRI_TRANS-973_microsatellite_sequence
Gorai.013G066000-JGI_221_v2.1	5.2559	7.10633	1	Gorai.013G066000	___NoMatchedTerm___
Gorai.013G045100-JGI_221_v2.1	6.2101	5.48965	1	Gorai.013G045100	gi|519696458|gb|JX590353.1|_Gossypium_hirsutum_clone_NBRI_GE25251_microsatellite_sequence
Gorai.013G031300-JGI_221_v2.1	6.30029	8.2832	1	Gorai.013G031300	___NoMatchedTerm___
Gorai.013G026900-JGI_221_v2.1	9.35919	6.70241	1	Gorai.013G026900	___NoMatchedTerm___
Gorai.013G016200-JGI_221_v2.1	7.30134	4.81816	1	Gorai.013G016200	gi|519687422|gb|JX581317.1|_Gossypium_hirsutum_clone_NBRI_GE13923_microsatellite_sequence
Gorai.013G009400-JGI_221_v2.1	6.28804	4.24785	1	Gorai.013G009400	___NoMatchedTerm___
Gorai.012G181400-JGI_221_v2.1	5.89976	6.03212	1	Gorai.012G181400	___NoMatchedTerm___
Gorai.012G180900-JGI_221_v2.1	6.98382	5.47024	1	Gorai.012G180900	___NoMatchedTerm___
Gorai.012G178800-JGI_221_v2.1	6.74775	5.75269	1	Gorai.012G178800	gi|519691820|gb|JX585715.1|_Gossypium_hirsutum_clone_NBRI_GE19365_microsatellite_sequence
Gorai.012G178700-JGI_221_v2.1	5.71533	5.48965	1	Gorai.012G178700	___NoMatchedTerm___
Gorai.012G176600-JGI_221_v2.1	4.99259	6.72178	1	Gorai.012G176600	___NoMatchedTerm___
Gorai.012G149100-JGI_221_v2.1	8.87061	5.53736	1	Gorai.012G149100	gi|211906485|gb|FJ415190.1|_Gossypium_hirsutum_clone_Spotp5_phosphoglycerate_dehydrogenase_mRNA,_complete_cds
Gorai.012G129600-JGI_221_v2.1	7.52751	5.5185	1	Gorai.012G129600	gi|74273311|gb|DQ123837.1|_Gossypium_hirsutum_epoxide_hydrolase_(GEPH)_mRNA,_complete_cds
Gorai.012G127500-JGI_221_v2.1	5.50383	5.60149	1	Gorai.012G127500	___NoMatchedTerm___
Gorai.012G118000-JGI_221_v2.1	6.01079	4.53736	1	Gorai.012G118000	___NoMatchedTerm___
Gorai.012G113100-JGI_221_v2.1	5.44005	6.9359	1	Gorai.012G113100	___NoMatchedTerm___
Gorai.012G077600-JGI_221_v2.1	7.31452	3.04316	1	Gorai.012G077600	___NoMatchedTerm___
Gorai.012G063200-JGI_221_v2.1	8.17476	8.13735	1	Gorai.012G063200	___NoMatchedTerm___
Gorai.012G055200-JGI_221_v2.1	5.42583	6.2832	1	Gorai.012G055200	___NoMatchedTerm___
Gorai.012G027700-JGI_221_v2.1	8.82576	8.87882	1	Gorai.012G027700	gi|256536428|gb|GQ393483.1|_Gossypium_hirsutum_cultivar_Deltapine_33_B_clone_MONCS0448_SSR_marker_CGR5451_genomic_sequence
Gorai.012G021700-JGI_221_v2.1	9.58572	5.99679	1	Gorai.012G021700	gi|57282620|emb|AJ606074.1|_Gossypium_hirsutum_mRNA_for_cytochrome_P450-like_protein_(cyP450_gene),_strain_Xuzhou_142
Gorai.012G021500-JGI_221_v2.1	6.11388	4.90469	1	Gorai.012G021500	gi|57282620|emb|AJ606074.1|_Gossypium_hirsutum_mRNA_for_cytochrome_P450-like_protein_(cyP450_gene),_strain_Xuzhou_142
Gorai.012G019500-JGI_221_v2.1	5.95634	5.56978	1	Gorai.012G019500	___NoMatchedTerm___
Gorai.011G272800-JGI_221_v2.1	6.42583	5.75269	1	Gorai.011G272800	___NoMatchedTerm___
Gorai.011G249000-JGI_221_v2.1	6.59925	3.43548	1	Gorai.011G249000	gi|482679607|gb|KC160478.1|_Gossypium_raimondii_clone_Gr10019657_3-ketoacyl-CoA_synthase_(KCS)_gene,_complete_cds
Gorai.011G246000-JGI_221_v2.1	7.04095	6.69263	1	Gorai.011G246000	___NoMatchedTerm___
Gorai.011G226400-JGI_221_v2.1	6.34336	3.90469	1	Gorai.011G226400	gi|519698842|gb|JX592737.1|_Gossypium_hirsutum_clone_NBRI_GE28251_microsatellite_sequence
Gorai.011G212700-JGI_221_v2.1	6.64822	4.66289	1	Gorai.011G212700	gi|459649444|gb|KC316008.1|_Gossypium_barbadense_annexin_AnxGb5_mRNA,_complete_cds
Gorai.011G199100-JGI_221_v2.1	6.26108	5.60149	1	Gorai.011G199100	gi|519693255|gb|JX587150.1|_Gossypium_hirsutum_clone_NBRI_GE21162_microsatellite_sequence
Gorai.011G142300-JGI_221_v2.1	6.17701	5.24785	1	Gorai.011G142300	___NoMatchedTerm___
Gorai.011G129000-JGI_221_v2.1	5.81856	5.50419	1	Gorai.011G129000	___NoMatchedTerm___
Gorai.011G109200-JGI_221_v2.1	5.89071	6.75035	1	Gorai.011G109200	gi|519750667|gb|JX616728.1|_Gossypium_hirsutum_clone_NBRI_GE61596_microsatellite_sequence
Gorai.011G103900-JGI_221_v2.1	8.82318	7.12959	1	Gorai.011G103900	___NoMatchedTerm___
Gorai.011G098500-JGI_221_v2.1	8.40558	6.65912	1	Gorai.011G098500	___NoMatchedTerm___
Gorai.011G079000-JGI_221_v2.1	8.17476	8.98364	1	Gorai.011G079000	___NoMatchedTerm___
Gorai.011G066300-JGI_221_v2.1	7.05672	4.60149	1	Gorai.011G066300	___NoMatchedTerm___
Gorai.011G031400-JGI_221_v2.1	5.75555	6.18645	1	Gorai.011G031400	gi|1087110|gb|S79308.1|_Rac13=21.8_kda_GTP-binding_protein_[Gossypium_hirsutum=cotton_plants,_cv._Acala_SJ-2,_boll_fibers,_mRNA_Partial,_913_nt]
Gorai.010G246700-JGI_221_v2.1	8.83333	8.13735	1	Gorai.010G246700	___NoMatchedTerm___
Gorai.010G223200-JGI_221_v2.1	7.46535	5.35094	1	Gorai.010G223200	gi|519765686|gb|JX623334.1|_Gossypium_hirsutum_clone_NBRI_GE70502_microsatellite_sequence
Gorai.010G211500-JGI_221_v2.1	7.52269	7.75269	1	Gorai.010G211500	___NoMatchedTerm___
Gorai.010G211300-JGI_221_v2.1	6.11388	6.16773	1	Gorai.010G211300	___NoMatchedTerm___
Gorai.010G201500-JGI_221_v2.1	7.01079	3.45644	1	Gorai.010G201500	gi|317172056|gb|HQ524419.1|_Gossypium_herbaceum_clone_NBRI_F019_simple_sequence_repeat_marker,_genomic_sequence
Gorai.010G152900-JGI_221_v2.1	9.16615	6.99081	1	Gorai.010G152900	___NoMatchedTerm___
Gorai.010G117600-JGI_221_v2.1	5.84086	4.98481	1	Gorai.010G117600	___NoMatchedTerm___
Gorai.010G083400-JGI_221_v2.1	5.89976	6.90469	1	Gorai.010G083400	gi|223046126|gb|FJ644277.1|_Gossypium_hirsutum_cytokinin_oxidase/dehydrogenase_(CKX)_mRNA,_complete_cds
Gorai.010G069000-JGI_221_v2.1	6.49894	4.54607	1	Gorai.010G069000	gi|317174572|gb|HQ526791.1|_Gossypium_herbaceum_clone_NBRI_A2_1000_simple_sequence_repeat_marker,_mRNA_sequence
Gorai.010G057900-JGI_221_v2.1	8.29471	6.68969	1	Gorai.010G057900	___NoMatchedTerm___
Gorai.010G045500-JGI_221_v2.1	5.95634	5.48965	1	Gorai.010G045500	gi|529062250|gb|JX963914.1|_Gossypium_hirsutum_clone_NBRI_TRANS-183_microsatellite_sequence
Gorai.010G045200-JGI_221_v2.1	8.03726	9.29701	1	Gorai.010G045200	gi|519750659|gb|JX616720.1|_Gossypium_hirsutum_clone_NBRI_GE61581_microsatellite_sequence
Gorai.010G023400-JGI_221_v2.1	8.08775	6.73613	1	Gorai.010G023400	___NoMatchedTerm___
Gorai.010G022300-JGI_221_v2.1	7.40565	5.90469	1	Gorai.010G022300	___NoMatchedTerm___
Gorai.010G022200-JGI_221_v2.1	8.8028	5.22088	1	Gorai.010G022200	___NoMatchedTerm___
Gorai.009G445500-JGI_221_v2.1	6.11812	5.98481	1	Gorai.009G445500	gi|519684109|gb|JX578004.1|_Gossypium_hirsutum_clone_NBRI_GE9938_microsatellite_sequence
Gorai.009G428400-JGI_221_v2.1	8.49605	7.25118	1	Gorai.009G428400	gi|8389328|gb|AF270425.1|_Gossypium_hirsutum_(+)-delta-cadinene_synthase_(cdn1-C4)_mRNA,_partial_cds
Gorai.009G410600-JGI_221_v2.1	8.28135	7.47024	1	Gorai.009G410600	___NoMatchedTerm___
Gorai.009G390100-JGI_221_v2.1	5.77946	5.56978	1	Gorai.009G390100	___NoMatchedTerm___
Gorai.009G380400-JGI_221_v2.1	6.2336	5.72178	1	Gorai.009G380400	gi|507308555|gb|GQ227428.1|_Gossypium_hirsutum_clone_GhRGA-GK-71_NBS-LRR_resistance_protein-like_protein_gene,_partial_cds
Gorai.009G340100-JGI_221_v2.1	5.2559	7.19747	1	Gorai.009G340100	___NoMatchedTerm___
Gorai.009G327000-JGI_221_v2.1	6.47567	9.0585	1	Gorai.009G327000	gi|519696529|gb|JX590424.1|_Gossypium_hirsutum_clone_NBRI_GE25329_microsatellite_sequence
Gorai.009G306100-JGI_221_v2.1	6.61345	5.77836	1	Gorai.009G306100	___NoMatchedTerm___
Gorai.009G281300-JGI_221_v2.1	7.72298	5.42842	1	Gorai.009G281300	gi|529066246|gb|JX964156.1|_Gossypium_hirsutum_clone_NBRI_TRANS-425_microsatellite_sequence
Gorai.009G276300-JGI_221_v2.1	7.08775	5.64271	1	Gorai.009G276300	___NoMatchedTerm___
Gorai.009G253300-JGI_221_v2.1	7.69884	6.97508	1	Gorai.009G253300	___NoMatchedTerm___
Gorai.009G244900-JGI_221_v2.1	8.68036	6.04755	1	Gorai.009G244900	gi|153805697|gb|EF643508.1|_Gossypium_hirsutum_nodulin_family_protein_(NLP)_mRNA,_complete_cds
Gorai.009G242500-JGI_221_v2.1	8.60997	6.22767	1	Gorai.009G242500	gi|2244737|dbj|D88416.1|_Gossypium_hirsutum_mRNA_for_endo-1,3-beta-glucanase,_clone_CF922,_partial_cds
Gorai.009G240900-JGI_221_v2.1	8.34051	6.14401	1	Gorai.009G240900	gi|256537715|gb|GQ394770.1|_Gossypium_hirsutum_cultivar_Deltapine_90_clone_MONCS1793_SSR_marker_DC40373_genomic_sequence
Gorai.009G234500-JGI_221_v2.1	8.02408	4.32585	1	Gorai.009G234500	gi|20377324|gb|AF351377.1|_Gossypium_hirsutum_clone_JESPR139_microsatellite_sequence
Gorai.009G210300-JGI_221_v2.1	7.519	6.8981	1	Gorai.009G210300	gi|62766605|gb|AY929163.1|_Gossypium_hirsutum_patatin-like_protein_(Pat1)_mRNA,_complete_cds
Gorai.009G205800-JGI_221_v2.1	6.46535	6.62716	1	Gorai.009G205800	___NoMatchedTerm___
Gorai.009G184400-JGI_221_v2.1	10.3774	8.64778	1	Gorai.009G184400	gi|119888001|gb|EF095706.1|_Gossypium_hirsutum_proline-rich_protein_(PRP5)_mRNA,_complete_cds
Gorai.009G179700-JGI_221_v2.1	7.07232	6.33845	1	Gorai.009G179700	___NoMatchedTerm___
Gorai.009G125500-JGI_221_v2.1	11.0208	6.03212	1	Gorai.009G125500	___NoMatchedTerm___
Gorai.009G115400-JGI_221_v2.1	7.05672	9.00903	1	Gorai.009G115400	___NoMatchedTerm___
Gorai.009G104800-JGI_221_v2.1	6.16279	8.07462	1	Gorai.009G104800	gi|256537771|gb|GQ394826.1|_Gossypium_hirsutum_cultivar_Delta_Opal_clone_MONCS1849_SSR_marker_DPL0056_genomic_sequence
Gorai.009G090700-JGI_221_v2.1	7.63119	7.12232	1	Gorai.009G090700	___NoMatchedTerm___
Gorai.009G089500-JGI_221_v2.1	6.33017	5.37254	1	Gorai.009G089500	gi|519692828|gb|JX586723.1|_Gossypium_hirsutum_clone_NBRI_GE20620_microsatellite_sequence
Gorai.009G081100-JGI_221_v2.1	7.2559	4.53736	1	Gorai.009G081100	___NoMatchedTerm___
Gorai.009G058900-JGI_221_v2.1	6.965	5.90235	1	Gorai.009G058900	___NoMatchedTerm___
Gorai.009G047800-JGI_221_v2.1	6.42583	7.43548	1	Gorai.009G047800	___NoMatchedTerm___
Gorai.009G028500-JGI_221_v2.1	10.9394	8.16539	1	Gorai.009G028500	gi|217331645|gb|AY189970.2|_Gossypium_hirsutum_profilin_mRNA,_complete_cds
Gorai.009G018700-JGI_221_v2.1	7.59575	5.9359	1	Gorai.009G018700	gi|317174869|gb|HQ527088.1|_Gossypium_herbaceum_clone_NBRI_D2_2480_simple_sequence_repeat_marker,_mRNA_sequence
Gorai.009G013100-JGI_221_v2.1	6.70308	5.98044	1	Gorai.009G013100	gi|317173716|gb|HQ525935.1|_Gossypium_herbaceum_clone_NBRI_A2_5191_simple_sequence_repeat_marker,_mRNA_sequence
Gorai.008G290600-JGI_221_v2.1	7.46979	8.14831	1	Gorai.008G290600	___NoMatchedTerm___
Gorai.008G281400-JGI_221_v2.1	7.32757	5.53736	1	Gorai.008G281400	___NoMatchedTerm___
Gorai.008G272900-JGI_221_v2.1	8.16978	5.21543	1	Gorai.008G272900	___NoMatchedTerm___
Gorai.008G259700-JGI_221_v2.1	6.06326	4.88528	1	Gorai.008G259700	gi|307159057|gb|GQ921837.1|_Gossypium_hirsutum_NAC_trascription_factor_3_(nst3)_mRNA,_complete_cds
Gorai.008G164100-JGI_221_v2.1	6.5413	9.25519	1	Gorai.008G164100	___NoMatchedTerm___
Gorai.008G157000-JGI_221_v2.1	5.6829	5.62636	1	Gorai.008G157000	___NoMatchedTerm___
Gorai.008G137400-JGI_221_v2.1	7.16279	5.23635	1	Gorai.008G137400	gi|519684436|gb|JX578331.1|_Gossypium_hirsutum_clone_NBRI_GE10330_microsatellite_sequence
Gorai.008G130500-JGI_221_v2.1	7.36443	6.12232	1	Gorai.008G130500	___NoMatchedTerm___
Gorai.008G099900-JGI_221_v2.1	6.77156	4.48392	1	Gorai.008G099900	___NoMatchedTerm___
Gorai.008G063700-JGI_221_v2.1	8.62222	8.67038	1	Gorai.008G063700	___NoMatchedTerm___
Gorai.008G063000-JGI_221_v2.1	6.46535	6.66289	1	Gorai.008G063000	gi|519749271|gb|JX615962.1|_Gossypium_hirsutum_clone_NBRI_GE60262_microsatellite_sequence
Gorai.008G057100-JGI_221_v2.1	6.4158	4.8981	1	Gorai.008G057100	gi|440494828|gb|KC342640.1|_Gossypium_hirsutum_lipid_transfer_protein_(LTP9)_gene,_complete_cds
Gorai.008G035500-JGI_221_v2.1	5.50383	6.45296	1	Gorai.008G035500	gi|519704002|gb|JX597782.1|_Gossypium_hirsutum_clone_NBRI_GE34769_microsatellite_sequence
Gorai.008G026100-JGI_221_v2.1	7.52269	5.48965	1	Gorai.008G026100	gi|57282620|emb|AJ606074.1|_Gossypium_hirsutum_mRNA_for_cytochrome_P450-like_protein_(cyP450_gene),_strain_Xuzhou_142
Gorai.007G339300-JGI_221_v2.1	6.46535	5.32585	1	Gorai.007G339300	___NoMatchedTerm___
Gorai.007G336400-JGI_221_v2.1	5.2559	8.42825	1	Gorai.007G336400	___NoMatchedTerm___
Gorai.007G318400-JGI_221_v2.1	7.08879	5.62224	1	Gorai.007G318400	___NoMatchedTerm___
Gorai.007G297500-JGI_221_v2.1	5.64822	7.69129	1	Gorai.007G297500	gi|519692247|gb|JX586142.1|_Gossypium_hirsutum_clone_NBRI_GE19887_microsatellite_sequence
Gorai.007G261500-JGI_221_v2.1	6.20558	5.24785	1	Gorai.007G261500	gi|519687871|gb|JX581766.1|_Gossypium_hirsutum_clone_NBRI_GE14471_microsatellite_sequence
Gorai.007G248500-JGI_221_v2.1	6.30029	5.07792	1	Gorai.007G248500	___NoMatchedTerm___
Gorai.007G235400-JGI_221_v2.1	6.6829	3.86452	1	Gorai.007G235400	___NoMatchedTerm___
Gorai.007G234600-JGI_221_v2.1	6.01428	7.28086	1	Gorai.007G234600	gi|317174103|gb|HQ526322.1|_Gossypium_herbaceum_clone_NBRI_D2_800_simple_sequence_repeat_marker,_mRNA_sequence
Gorai.007G225100-JGI_221_v2.1	7.16279	3.71019	1	Gorai.007G225100	___NoMatchedTerm___
Gorai.007G206800-JGI_221_v2.1	6.68217	4.98481	1	Gorai.007G206800	___NoMatchedTerm___
Gorai.007G186500-JGI_221_v2.1	6.37865	7.75388	1	Gorai.007G186500	___NoMatchedTerm___
Gorai.007G169400-JGI_221_v2.1	7.13307	4.44716	1	Gorai.007G169400	gi|317173715|gb|HQ525934.1|_Gossypium_herbaceum_clone_NBRI_A_EYI1BW401B8BGO_simple_sequence_repeat_marker,_mRNA_sequence
Gorai.007G167500-JGI_221_v2.1	8.79506	4.03212	1	Gorai.007G167500	___NoMatchedTerm___
Gorai.007G162300-JGI_221_v2.1	5.97056	6.35405	1	Gorai.007G162300	___NoMatchedTerm___
Gorai.007G138600-JGI_221_v2.1	9.03069	7.26775	1	Gorai.007G138600	___NoMatchedTerm___
Gorai.007G056400-JGI_221_v2.1	6.51044	4.62224	1	Gorai.007G056400	gi|519706674|gb|JX600132.1|_Gossypium_hirsutum_clone_NBRI_GE37847_microsatellite_sequence
Gorai.007G055900-JGI_221_v2.1	6.31452	6.20721	1	Gorai.007G055900	gi|519683400|gb|JX577295.1|_Gossypium_hirsutum_clone_NBRI_GE9087_microsatellite_sequence
Gorai.007G027400-JGI_221_v2.1	9.06326	8.94032	1	Gorai.007G027400	___NoMatchedTerm___
Gorai.007G009900-JGI_221_v2.1	6.74261	5.07792	1	Gorai.007G009900	gi|519683931|gb|JX577826.1|_Gossypium_hirsutum_clone_NBRI_GE9728_microsatellite_sequence
Gorai.006G255100-JGI_221_v2.1	4.37446	8.48306	1	Gorai.006G255100	___NoMatchedTerm___
Gorai.006G254400-JGI_221_v2.1	6.38518	4.88528	1	Gorai.006G254400	___NoMatchedTerm___
Gorai.006G249500-JGI_221_v2.1	6.89976	4.62224	1	Gorai.006G249500	___NoMatchedTerm___
Gorai.006G240600-JGI_221_v2.1	8.9319	6.39985	1	Gorai.006G240600	___NoMatchedTerm___
Gorai.006G240400-JGI_221_v2.1	5.84086	6.33765	1	Gorai.006G240400	___NoMatchedTerm___
Gorai.006G229400-JGI_221_v2.1	7.34051	6.17385	1	Gorai.006G229400	gi|519685332|gb|JX579227.1|_Gossypium_hirsutum_clone_NBRI_GE11429_microsatellite_sequence
Gorai.006G195700-JGI_221_v2.1	6.42583	5.75035	1	Gorai.006G195700	gi|151303114|gb|EF651783.1|_Gossypium_hirsutum_transcription_factor_TF1_(TF1)_mRNA,_complete_cds
Gorai.006G193900-JGI_221_v2.1	7.02501	4.34471	1	Gorai.006G193900	___NoMatchedTerm___
Gorai.006G150100-JGI_221_v2.1	6.9082	6.10472	1	Gorai.006G150100	gi|519694664|gb|JX588559.1|_Gossypium_hirsutum_clone_NBRI_GE23027_microsatellite_sequence
Gorai.006G146500-JGI_221_v2.1	6.02501	5.04219	1	Gorai.006G146500	___NoMatchedTerm___
Gorai.006G140800-JGI_221_v2.1	8.65986	4.53736	1	Gorai.006G140800	___NoMatchedTerm___
Gorai.006G135300-JGI_221_v2.1	6.57755	7.99215	1	Gorai.006G135300	gi|519695196|gb|JX589091.1|_Gossypium_hirsutum_clone_NBRI_GE23712_microsatellite_sequence
Gorai.006G100100-JGI_221_v2.1	9.26448	6.67038	1	Gorai.006G100100	___NoMatchedTerm___
Gorai.006G083000-JGI_221_v2.1	8.2474	6.47024	1	Gorai.006G083000	gi|383932361|gb|JQ837709.1|_Gossypium_hirsutum_cultivar_ZM3_glycine_rich_protein_mRNA,_complete_cds
Gorai.006G068400-JGI_221_v2.1	9.39734	8.85177	1	Gorai.006G068400	___NoMatchedTerm___
Gorai.006G066200-JGI_221_v2.1	7.30029	6.44074	1	Gorai.006G066200	___NoMatchedTerm___
Gorai.006G057800-JGI_221_v2.1	5.71533	5.97508	1	Gorai.006G057800	gi|529070584|gb|JX964580.1|_Gossypium_hirsutum_clone_NBRI_TRANS-849_microsatellite_sequence
Gorai.006G037000-JGI_221_v2.1	6.47176	6.11135	1	Gorai.006G037000	gi|529068110|gb|JX964423.1|_Gossypium_hirsutum_clone_NBRI_TRANS-692_microsatellite_sequence
Gorai.006G022800-JGI_221_v2.1	5.44005	6.86817	1	Gorai.006G022800	___NoMatchedTerm___
Gorai.006G022000-JGI_221_v2.1	7.16978	3.72178	1	Gorai.006G022000	gi|519746136|gb|JX614469.1|_Gossypium_hirsutum_clone_NBRI_GE57867_microsatellite_sequence
Gorai.005G267900-JGI_221_v2.1	6.30029	5.83069	1	Gorai.005G267900	___NoMatchedTerm___
Gorai.005G265100-JGI_221_v2.1	5.83694	5.97516	1	Gorai.005G265100	___NoMatchedTerm___
Gorai.005G256700-JGI_221_v2.1	5.95634	6.16773	1	Gorai.005G256700	___NoMatchedTerm___
Gorai.005G256600-JGI_221_v2.1	5.95634	5.77836	1	Gorai.005G256600	___NoMatchedTerm___
Gorai.005G251700-JGI_221_v2.1	5.79368	7.43548	1	Gorai.005G251700	___NoMatchedTerm___
Gorai.005G230200-JGI_221_v2.1	8.90384	4.41291	1	Gorai.005G230200	gi|519746592|gb|JX614660.1|_Gossypium_hirsutum_clone_NBRI_GE58220_microsatellite_sequence
Gorai.005G224900-JGI_221_v2.1	11.3916	5.25673	1	Gorai.005G224900	gi|119887997|gb|EF095704.1|_Gossypium_hirsutum_proline-rich_protein_(PRP3)_mRNA,_complete_cds
Gorai.005G203900-JGI_221_v2.1	6.77946	4.83281	1	Gorai.005G203900	___NoMatchedTerm___
Gorai.005G183300-JGI_221_v2.1	6.11388	5.04219	1	Gorai.005G183300	___NoMatchedTerm___
Gorai.005G172200-JGI_221_v2.1	6.46389	7.30674	1	Gorai.005G172200	___NoMatchedTerm___
Gorai.005G168800-JGI_221_v2.1	6.50383	6.10633	1	Gorai.005G168800	___NoMatchedTerm___
Gorai.005G160800-JGI_221_v2.1	5.25562	6.32585	1	Gorai.005G160800	gi|74273313|gb|DQ123838.1|_Gossypium_hirsutum_VDRG6_(Vdrg6)_mRNA,_complete_cds
Gorai.005G154500-JGI_221_v2.1	7.16279	5.88528	1	Gorai.005G154500	gi|519684399|gb|JX578294.1|_Gossypium_hirsutum_clone_NBRI_GE10289_microsatellite_sequence
Gorai.005G152300-JGI_221_v2.1	6.76198	5.97508	1	Gorai.005G152300	___NoMatchedTerm___
Gorai.005G138500-JGI_221_v2.1	5.89976	6.48965	1	Gorai.005G138500	gi|256536014|gb|GQ393069.1|_Gossypium_hirsutum_cultivar_Deltapine_20_clone_MONCS0050_SSR_marker_C2-0079_genomic_sequence
Gorai.005G064500-JGI_221_v2.1	5.57783	5.67023	1	Gorai.005G064500	gi|354620274|gb|JF261111.1|_Gossypium_barbadense_VdI2_mRNA,_complete_cds
Gorai.005G060400-JGI_221_v2.1	7.08775	5.83069	1	Gorai.005G060400	gi|55956973|emb|AJ864707.1|_Gossypium_raimondii_partial_mRNA_for_alpha-1,6-xylosyltransferase_(x34.1_gene)
Gorai.005G051700-JGI_221_v2.1	10.3565	2.32946	1	Gorai.005G051700	___NoMatchedTerm___
Gorai.005G043700-JGI_221_v2.1	6.50383	3.72178	1	Gorai.005G043700	___NoMatchedTerm___
Gorai.005G022600-JGI_221_v2.1	7.30134	5.22088	1	Gorai.005G022600	gi|153805693|gb|EF643506.1|_Gossypium_hirsutum_cysteine_proteinase_inhibitor_(CPI)_mRNA,_complete_cds
Gorai.004G257700-JGI_221_v2.1	6.77946	5.79217	1	Gorai.004G257700	___NoMatchedTerm___
Gorai.004G206800-JGI_221_v2.1	6.2559	4.16773	1	Gorai.004G206800	___NoMatchedTerm___
Gorai.004G201700-JGI_221_v2.1	7.82576	7.35405	1	Gorai.004G201700	gi|312032579|gb|AC243146.1|_Gossypium_hirsutum_clone_MX073K14-jni,_complete_sequence
Gorai.004G192500-JGI_221_v2.1	6.06326	4.90469	1	Gorai.004G192500	___NoMatchedTerm___
Gorai.004G192300-JGI_221_v2.1	6.89976	5.91081	1	Gorai.004G192300	gi|519688274|gb|JX582169.1|_Gossypium_hirsutum_clone_NBRI_GE14950_microsatellite_sequence
Gorai.004G164400-JGI_221_v2.1	6.76198	9.39654	1	Gorai.004G164400	___NoMatchedTerm___
Gorai.004G149700-JGI_221_v2.1	7.91411	6.32585	1	Gorai.004G149700	gi|529066835|gb|JX964244.1|_Gossypium_hirsutum_clone_NBRI_TRANS-513_microsatellite_sequence
Gorai.004G065100-JGI_221_v2.1	5.77946	5.90469	1	Gorai.004G065100	gi|256538060|gb|GQ395115.1|_Gossypium_hirsutum_cultivar_Delta_Opal_clone_MONCS2138_SSR_marker_DPL0688_genomic_sequence
Gorai.004G026500-JGI_221_v2.1	5.34336	6.94032	1	Gorai.004G026500	___NoMatchedTerm___
Gorai.004G026400-JGI_221_v2.1	4.57783	8.33765	1	Gorai.004G026400	___NoMatchedTerm___
Gorai.004G026200-JGI_221_v2.1	6.89976	9.24785	1	Gorai.004G026200	___NoMatchedTerm___
Gorai.004G019400-JGI_221_v2.1	6.34336	7.69129	1	Gorai.004G019400	___NoMatchedTerm___
Gorai.004G007200-JGI_221_v2.1	7.71307	5.62224	1	Gorai.004G007200	gi|519765524|gb|JX623246.1|_Gossypium_hirsutum_clone_NBRI_GE70357_microsatellite_sequence
Gorai.003G177400-JGI_221_v2.1	6.75233	5.52087	1	Gorai.003G177400	gi|317174251|gb|HQ526470.1|_Gossypium_herbaceum_clone_NBRI_E_EYT27PB03GTB56_simple_sequence_repeat_marker,_mRNA_sequence
Gorai.003G166100-JGI_221_v2.1	7.23318	7.07462	1	Gorai.003G166100	gi|14334056|gb|AF332974.1|AF332974_Gossypium_arboreum_P450_monooxygenase_mRNA,_complete_cds
Gorai.003G165800-JGI_221_v2.1	10.034	7.36794	1	Gorai.003G165800	gi|14334056|gb|AF332974.1|AF332974_Gossypium_arboreum_P450_monooxygenase_mRNA,_complete_cds
Gorai.003G147100-JGI_221_v2.1	8.46979	8.68525	1	Gorai.003G147100	___NoMatchedTerm___
Gorai.003G146300-JGI_221_v2.1	6.74775	5.36333	1	Gorai.003G146300	gi|519686983|gb|JX580878.1|_Gossypium_hirsutum_clone_NBRI_GE13391_microsatellite_sequence
Gorai.003G140500-JGI_221_v2.1	7.66529	4.98481	1	Gorai.003G140500	___NoMatchedTerm___
Gorai.003G090000-JGI_221_v2.1	6.53316	4.43548	1	Gorai.003G090000	gi|57282622|emb|AJ606075.1|_Gossypium_hirsutum_mRNA_for_peroxidase_(pox_gene),_strain_Xuzhou_142
Gorai.003G088700-JGI_221_v2.1	7.18664	5.98481	1	Gorai.003G088700	gi|57282622|emb|AJ606075.1|_Gossypium_hirsutum_mRNA_for_peroxidase_(pox_gene),_strain_Xuzhou_142
Gorai.003G071600-JGI_221_v2.1	6.01079	5.90469	1	Gorai.003G071600	___NoMatchedTerm___
Gorai.003G061200-JGI_221_v2.1	7.60462	6.50419	1	Gorai.003G061200	___NoMatchedTerm___
Gorai.003G007800-JGI_221_v2.1	5.92547	6.69263	1	Gorai.003G007800	gi|519685800|gb|JX579695.1|_Gossypium_hirsutum_clone_NBRI_GE11986_microsatellite_sequence
Gorai.003G007600-JGI_221_v2.1	6.75233	8.73613	1	Gorai.003G007600	___NoMatchedTerm___
Gorai.003G003400-JGI_221_v2.1	7.52269	5.66289	1	Gorai.003G003400	gi|519758711|gb|JX620675.1|_Gossypium_hirsutum_clone_NBRI_GE66973_microsatellite_sequence
Gorai.002G265300-JGI_221_v2.1	6.2101	7.14401	1	Gorai.002G265300	___NoMatchedTerm___
Gorai.002G254600-JGI_221_v2.1	5.44005	8.10633	1	Gorai.002G254600	___NoMatchedTerm___
Gorai.002G249500-JGI_221_v2.1	9.82195	7.51672	1	Gorai.002G249500	___NoMatchedTerm___
Gorai.002G248400-JGI_221_v2.1	5.77347	6.13103	1	Gorai.002G248400	gi|164668307|gb|EF079901.2|_Gossypium_hirsutum_PIP2_protein_(PIP2;1)_mRNA,_partial_cds
Gorai.002G228000-JGI_221_v2.1	9.27631	5.41777	1	Gorai.002G228000	gi|519749567|gb|JX616133.1|_Gossypium_hirsutum_clone_NBRI_GE60557_microsatellite_sequence
Gorai.002G219600-JGI_221_v2.1	8.17701	9.33059	1	Gorai.002G219600	gi|312032554|gb|AC243121.1|_Gossypium_raimondii_clone_GR__Ba0142D21-hnv,_complete_sequence
Gorai.002G200200-JGI_221_v2.1	6.44005	4.39985	1	Gorai.002G200200	gi|519758687|gb|JX620661.1|_Gossypium_hirsutum_clone_NBRI_GE66955_microsatellite_sequence
Gorai.002G199100-JGI_221_v2.1	7.51044	6.24211	1	Gorai.002G199100	gi|221185998|gb|FJ590955.1|_Gossypium_hirsutum_blue_copper-like_protein_(BCP3)_mRNA,_complete_cds
Gorai.002G197100-JGI_221_v2.1	8.45557	6.07792	1	Gorai.002G197100	gi|45758291|gb|AY438035.1|_Gossypium_hirsutum_beta-galactosidase_mRNA,_complete_cds
Gorai.002G174600-JGI_221_v2.1	9.28381	5.89384	1	Gorai.002G174600	___NoMatchedTerm___
Gorai.002G153600-JGI_221_v2.1	8.33272	5.53736	1	Gorai.002G153600	___NoMatchedTerm___
Gorai.002G144400-JGI_221_v2.1	8.46389	6.12745	1	Gorai.002G144400	gi|459354679|gb|KC246033.1|_Gossypium_arboreum_clone_GaSIM-1_cyclin-dependent_protein_kinase_inhibitor_Siamese_mRNA,_complete_cds
Gorai.002G132400-JGI_221_v2.1	5.42393	6.12232	1	Gorai.002G132400	___NoMatchedTerm___
Gorai.002G118700-JGI_221_v2.1	7.88526	4.39985	1	Gorai.002G118700	gi|519685735|gb|JX579630.1|_Gossypium_hirsutum_clone_NBRI_GE11905_microsatellite_sequence
Gorai.002G092000-JGI_221_v2.1	7.35334	4.76242	1	Gorai.002G092000	___NoMatchedTerm___
Gorai.002G078000-JGI_221_v2.1	6.2101	5.53736	1	Gorai.002G078000	gi|312032583|gb|AC243151.1|_Gossypium_hirsutum_clone_MX094A13-jhn,_complete_sequence
Gorai.002G016500-JGI_221_v2.1	6.17701	5.75035	1	Gorai.002G016500	___NoMatchedTerm___
Gorai.002G007800-JGI_221_v2.1	8.84086	4.10346	1	Gorai.002G007800	___NoMatchedTerm___
Gorai.001G270500-JGI_221_v2.1	6.95634	6.16539	1	Gorai.001G270500	gi|312032581|gb|AC243149.1|_Gossypium_hirsutum_clone_MX089E03-jhm,_complete_sequence
Gorai.001G224400-JGI_221_v2.1	6.11388	5.58276	1	Gorai.001G224400	___NoMatchedTerm___
Gorai.001G209500-JGI_221_v2.1	5.44005	5.80584	1	Gorai.001G209500	gi|519692530|gb|JX586425.1|_Gossypium_hirsutum_clone_NBRI_GE20248_microsatellite_sequence
Gorai.001G188400-JGI_221_v2.1	8.76077	7.10325	1	Gorai.001G188400	___NoMatchedTerm___
Gorai.001G118000-JGI_221_v2.1	6.53316	6.132	1	Gorai.001G118000	gi|519716149|gb|JX605613.1|_Gossypium_hirsutum_clone_NBRI_GE45338_microsatellite_sequence
Gorai.001G115700-JGI_221_v2.1	7.34336	3.88528	1	Gorai.001G115700	gi|519695204|gb|JX589099.1|_Gossypium_hirsutum_clone_NBRI_GE23724_microsatellite_sequence
Gorai.001G075600-JGI_221_v2.1	6.5413	4.03212	1	Gorai.001G075600	___NoMatchedTerm___
Gorai.001G064500-JGI_221_v2.1	5.79994	6.47024	1	Gorai.001G064500	___NoMatchedTerm___
Gorai.001G165500-JGI_221_v2.1	3.45599	6.28738	1	Gorai.001G165500	gi|397911863|gb|JX065074.1|_Gossypium_hirsutum_mitochondrion,_complete_genome
Gorai.001G167900-JGI_221_v2.1	3.90239	3.53736	1	Gorai.001G167900	gi|397911863|gb|JX065074.1|_Gossypium_hirsutum_mitochondrion,_complete_genome
Gorai.001G164900-JGI_221_v2.1	4.78108	4.39985	1	Gorai.001G164900	gi|397911863|gb|JX065074.1|_Gossypium_hirsutum_mitochondrion,_complete_genome
Gorai.001G162900-JGI_221_v2.1	3.34051	4.58276	1	Gorai.001G162900	gi|397911863|gb|JX065074.1|_Gossypium_hirsutum_mitochondrion,_complete_genome
Gorai.001G164400-JGI_221_v2.1	3.85508	4.58276	1	Gorai.001G164400	gi|397911863|gb|JX065074.1|_Gossypium_hirsutum_mitochondrion,_complete_genome
Gorai.001G160100-JGI_221_v2.1	4.84086	4.16773	1	Gorai.001G160100	gi|397911863|gb|JX065074.1|_Gossypium_hirsutum_mitochondrion,_complete_genome
Gorai.009G100400-JGI_221_v2.1	3.35762	5.34253	1	Gorai.009G100400	___NoMatchedTerm___
Gorai.009G042100-JGI_221_v2.1	3.52371	4.03574	1	Gorai.009G042100	gi|159138938|gb|EU223834.1|_Gossypium_hirsutum_low_molecular_weight_heat_shock_protein_(LMWHSP3)_mRNA,_complete_cds
Gorai.008G274600-JGI_221_v2.1	5.16873	4.78419	1	Gorai.008G274600	gi|529063346|gb|JX964096.1|_Gossypium_hirsutum_clone_NBRI_TRANS-365_microsatellite_sequence
Gorai.012G182000-JGI_221_v2.1	3.20101	3.95928	1	Gorai.012G182000	___NoMatchedTerm___
Gorai.008G274700-JGI_221_v2.1	3.47176	4.38373	1	Gorai.008G274700	___NoMatchedTerm___
Gorai.005G150600-JGI_221_v2.1	5.10084	3.48392	1	Gorai.005G150600	gi|211906535|gb|FJ415215.1|_Gossypium_hirsutum_clone_Ghpox4_class_III_peroxidase_(POX4)_mRNA,_complete_cds
Gorai.003G064000-JGI_221_v2.1	3.91398	3.95239	1	Gorai.003G064000	gi|292653542|gb|GU998837.1|_Gossypium_hirsutum_cultivar_TM-1_aquaporin_TIP2;3_mRNA,_complete_cds
Gorai.001G259200-JGI_221_v2.1	3.01428	4.46619	1	Gorai.001G259200	___NoMatchedTerm___
Gorai.010G037400-JGI_221_v2.1	3.17701	6.00866	1	Gorai.010G037400	gi|124502496|gb|EF222282.1|_Gossypium_hirsutum_blue_copper-like_protein_(BCP1)_mRNA,_complete_cds
Gorai.007G211900-JGI_221_v2.1	2.90239	4.34096	1	Gorai.007G211900	gi|317174692|gb|HQ526911.1|_Gossypium_herbaceum_clone_NBRI_C_EYT27PB01AO3QL_simple_sequence_repeat_marker,_mRNA_sequence
Gorai.006G230700-JGI_221_v2.1	4.48735	3.97409	1	Gorai.006G230700	gi|354620276|gb|JF261108.1|_Gossypium_barbadense_class_IV_chitinase_mRNA,_complete_cds
Gorai.012G129300-JGI_221_v2.1	3.2336	4.24785	1	Gorai.012G129300	gi|317174683|gb|HQ526902.1|_Gossypium_herbaceum_clone_NBRI_D_EYT27PB02DX5XB_simple_sequence_repeat_marker,_mRNA_sequence
Gorai.008G227800-JGI_221_v2.1	4.48735	3.88528	1	Gorai.008G227800	gi|586637254|gb|KC847232.1|_Gossypium_hirsutum_NAC_domain_protein_NAC55_mRNA,_complete_cds
Gorai.008G120400-JGI_221_v2.1	3.19612	3.66289	1	Gorai.008G120400	___NoMatchedTerm___
Gorai.008G010600-JGI_221_v2.1	3.19612	3.90469	1	Gorai.008G010600	gi|312032564|gb|AC243131.1|_Gossypium_hirsutum_clone_MX002H10-jne,_complete_sequence
Gorai.004G030600-JGI_221_v2.1	2.92547	4.90469	1	Gorai.004G030600	gi|40022232|gb|AY476737.1|_Gossypium_hirsutum_XET_mRNA,_partial_sequence
Gorai.002G205500-JGI_221_v2.1	4.95634	3.90469	1	Gorai.002G205500	gi|519750669|gb|JX616730.1|_Gossypium_hirsutum_clone_NBRI_GE61599_microsatellite_sequence
Gorai.013G095800-JGI_221_v2.1	4.92547	4.53736	1	Gorai.013G095800	___NoMatchedTerm___
Gorai.012G111700-JGI_221_v2.1	4.53316	4.07792	1	Gorai.012G111700	___NoMatchedTerm___
Gorai.002G202500-JGI_221_v2.1	5.28804	4.13682	1	Gorai.002G202500	___NoMatchedTerm___
Gorai.013G221200-JGI_221_v2.1	3.85508	4.07792	1	Gorai.013G221200	gi|519713970|gb|JX604772.1|_Gossypium_hirsutum_clone_NBRI_GE44158_microsatellite_sequence
Gorai.013G218200-JGI_221_v2.1	3.11812	3.90469	1	Gorai.013G218200	___NoMatchedTerm___
Gorai.012G147500-JGI_221_v2.1	3.11812	3.90469	1	Gorai.012G147500	___NoMatchedTerm___
Gorai.012G094200-JGI_221_v2.1	3.57783	3.90469	1	Gorai.012G094200	___NoMatchedTerm___
Gorai.011G126200-JGI_221_v2.1	4.84086	3.90469	1	Gorai.011G126200	gi|519687508|gb|JX581403.1|_Gossypium_hirsutum_clone_NBRI_GE14027_microsatellite_sequence
Gorai.009G080300-JGI_221_v2.1	4.06326	3.58276	1	Gorai.009G080300	___NoMatchedTerm___
Gorai.009G023800-JGI_221_v2.1	4.11812	4.16773	1	Gorai.009G023800	___NoMatchedTerm___
Gorai.008G232100-JGI_221_v2.1	3.57783	3.66289	1	Gorai.008G232100	___NoMatchedTerm___
Gorai.007G046000-JGI_221_v2.1	3.53316	4.07792	1	Gorai.007G046000	gi|376372997|gb|JN656957.1|_Gossypium_hirsutum_ERF8_mRNA,_complete_cds
Gorai.004G242500-JGI_221_v2.1	3.2559	3.58276	1	Gorai.004G242500	___NoMatchedTerm___
Gorai.004G233400-JGI_221_v2.1	2.85508	4.39012	1	Gorai.004G233400	___NoMatchedTerm___
Gorai.002G256300-JGI_221_v2.1	4.42583	3.90469	1	Gorai.002G256300	___NoMatchedTerm___
Gorai.002G228700-JGI_221_v2.1	3.84086	3.90469	1	Gorai.002G228700	___NoMatchedTerm___
Gorai.002G024800-JGI_221_v2.1	4.42583	3.90469	1	Gorai.002G024800	gi|519688392|gb|JX582287.1|_Gossypium_hirsutum_clone_NBRI_GE15096_microsatellite_sequence
Gorai.001G160900-JGI_221_v2.1	3.53316	5.67023	1	Gorai.001G160900	gi|397911863|gb|JX065074.1|_Gossypium_hirsutum_mitochondrion,_complete_genome
Gorai.001G045300-JGI_221_v2.1	3.53316	3.58276	1	Gorai.001G045300	___NoMatchedTerm___
Gorai.013G117200-JGI_221_v2.1	3.23286	3.74027	1	Gorai.013G117200	___NoMatchedTerm___
Gorai.013G014300-JGI_221_v2.1	3.26138	4.39635	1	Gorai.013G014300	___NoMatchedTerm___
Gorai.012G176200-JGI_221_v2.1	5.22197	3.95988	1	Gorai.012G176200	gi|38456074|gb|AY464062.1|_Gossypium_hirsutum_clone_ON033M19_mRNA_sequence
Gorai.012G153200-JGI_221_v2.1	3.62097	4.42099	1	Gorai.012G153200	___NoMatchedTerm___
Gorai.009G429200-JGI_221_v2.1	4.00863	5.05222	1	Gorai.009G429200	gi|124488473|gb|EF217319.1|_Gossypium_hirsutum_clone_BR2_benzoquinone_reductase_mRNA,_complete_cds
Gorai.009G200500-JGI_221_v2.1	3.5143	4.22675	1	Gorai.009G200500	gi|519684564|gb|JX578459.1|_Gossypium_hirsutum_clone_NBRI_GE10489_microsatellite_sequence
Gorai.009G138200-JGI_221_v2.1	4.41928	3.67977	1	Gorai.009G138200	___NoMatchedTerm___
Gorai.009G110500-JGI_221_v2.1	3.7496	3.97193	1	Gorai.009G110500	___NoMatchedTerm___
Gorai.009G052200-JGI_221_v2.1	5.05809	4.43988	1	Gorai.009G052200	gi|18447760|gb|AY072821.1|_Gossypium_hirsutum_dehydration-induced_protein_RD22-like_protein_(RDL)_mRNA,_complete_cds
Gorai.008G268500-JGI_221_v2.1	5.10733	4.17768	1	Gorai.008G268500	gi|317175735|gb|HQ527954.1|_Gossypium_herbaceum_clone_NBRI_C_3537_simple_sequence_repeat_marker,_mRNA_sequence
Gorai.008G216800-JGI_221_v2.1	4.94634	3.52114	1	Gorai.008G216800	gi|229597363|gb|FJ915120.1|_Gossypium_hirsutum_vacuolar_invertase_mRNA,_complete_cds
Gorai.007G069700-JGI_221_v2.1	3.48672	3.54017	1	Gorai.007G069700	___NoMatchedTerm___
Gorai.007G027100-JGI_221_v2.1	3.48752	5.51788	1	Gorai.007G027100	gi|224552009|gb|FJ707309.1|_Gossypium_hirsutum_hybrid_proline-rich_protein_(HyPRP3)_mRNA,_complete_cds
Gorai.006G174600-JGI_221_v2.1	4.47539	4.55428	1	Gorai.006G174600	___NoMatchedTerm___
Gorai.002G222900-JGI_221_v2.1	3.76622	4.35747	1	Gorai.002G222900	gi|317175783|gb|HQ528002.1|_Gossypium_herbaceum_clone_NBRI_C2_853_simple_sequence_repeat_marker,_mRNA_sequence
Gorai.002G173500-JGI_221_v2.1	3.86373	3.94147	1	Gorai.002G173500	___NoMatchedTerm___
Gorai.002G079100-JGI_221_v2.1	4.12327	5.1619	1	Gorai.002G079100	gi|211906471|gb|FJ415183.1|_Gossypium_hirsutum_clone_Spot3-10w16_benzoquinone_reductase_mRNA,_complete_cds
Gorai.002G025200-JGI_221_v2.1	3.05415	4.64719	1	Gorai.002G025200	___NoMatchedTerm___
Gorai.013G055100-JGI_221_v2.1	3.20086	4.87153	1	Gorai.013G055100	___NoMatchedTerm___
Gorai.012G130300-JGI_221_v2.1	5.21615	3.59362	1	Gorai.012G130300	gi|519687836|gb|JX581731.1|_Gossypium_hirsutum_clone_NBRI_GE14423_microsatellite_sequence
Gorai.012G124700-JGI_221_v2.1	4.97359	3.84742	1	Gorai.012G124700	gi|35187463|gb|AY375342.1|_Gossypium_barbadense_fiber_protein_Fb31_mRNA,_partial_cds
Gorai.011G260600-JGI_221_v2.1	4.44634	3.88282	1	Gorai.011G260600	gi|32186911|gb|AY305735.1|_Gossypium_hirsutum_actin_(ACT12)_mRNA,_complete_cds
Gorai.010G024900-JGI_221_v2.1	3.57803	3.64427	1	Gorai.010G024900	___NoMatchedTerm___
Gorai.009G388000-JGI_221_v2.1	2.9127	4.3147	1	Gorai.009G388000	___NoMatchedTerm___
Gorai.009G172800-JGI_221_v2.1	4.30697	3.52583	1	Gorai.009G172800	gi|3264827|gb|AF072404.1|AF072404_Gossypium_hirsutum_cotton_fiber_expressed_protein_1_(CFE1)_mRNA,_complete_cds
Gorai.007G300100-JGI_221_v2.1	3.39406	3.64749	1	Gorai.007G300100	___NoMatchedTerm___
Gorai.007G022600-JGI_221_v2.1	3.17186	4.628	1	Gorai.007G022600	___NoMatchedTerm___
Gorai.006G233600-JGI_221_v2.1	5.34143	3.5321	1	Gorai.006G233600	___NoMatchedTerm___
Gorai.006G184700-JGI_221_v2.1	4.30678	4.80424	1	Gorai.006G184700	___NoMatchedTerm___
Gorai.006G014300-JGI_221_v2.1	4.46707	3.47206	1	Gorai.006G014300	gi|256536557|gb|GQ393612.1|_Gossypium_hirsutum_cultivar_Deltapine_33_B_clone_MONCS0577_SSR_marker_CGR5626_genomic_sequence
Gorai.004G048300-JGI_221_v2.1	3.47567	3.96397	1	Gorai.004G048300	gi|211906433|gb|FJ415164.1|_Gossypium_hirsutum_clone_Spot6_UDP-D-glucose_pyrophosphorylase_(UGP1)_mRNA,_complete_cds
Gorai.003G131700-JGI_221_v2.1	3.87681	3.48953	1	Gorai.003G131700	gi|62956017|gb|AY902466.1|_Gossypium_hirsutum_3-ketoacyl-CoA_reductase_1_mRNA,_complete_cds
Gorai.003G081500-JGI_221_v2.1	3.98374	4.27032	1	Gorai.003G081500	___NoMatchedTerm___
Gorai.002G177600-JGI_221_v2.1	6.00178	4.28692	1	Gorai.002G177600	gi|354620272|gb|JF261110.1|_Gossypium_barbadense_MLP-like_protein_mRNA,_complete_cds
Gorai.002G127000-JGI_221_v2.1	5.55186	4.27705	1	Gorai.002G127000	gi|124488475|gb|EF217320.1|_Gossypium_hirsutum_phenylcoumaran_benzylic_ether_reductase-like_protein_mRNA,_complete_cds
Gorai.001G259400-JGI_221_v2.1	4.254	3.56377	1	Gorai.001G259400	gi|211906543|gb|FJ415219.1|_Gossypium_hirsutum_clone_Ghpox9_class_III_peroxidase_(POX9)_mRNA,_complete_cds
Gorai.N002300-JGI_221_v2.1	3.34463	4.13682	1	Gorai.N002300	___NoMatchedTerm___
Gorai.013G261300-JGI_221_v2.1	4.94012	3.45205	1	Gorai.013G261300	gi|166343840|gb|EU376001.1|_Gossypium_hirsutum_beta-tubulin_17_mRNA,_complete_cds
Gorai.013G236000-JGI_221_v2.1	3.63807	3.9359	1	Gorai.013G236000	gi|357601491|gb|JN835293.1|_Gossypium_hirsutum_PAP26_mRNA,_complete_cds
Gorai.013G013200-JGI_221_v2.1	4.39114	3.74777	1	Gorai.013G013200	gi|519693427|gb|JX587322.1|_Gossypium_hirsutum_clone_NBRI_GE21384_microsatellite_sequence
Gorai.011G140600-JGI_221_v2.1	3.57184	4.49578	1	Gorai.011G140600	___NoMatchedTerm___
Gorai.010G202700-JGI_221_v2.1	5.36098	4.02134	1	Gorai.010G202700	___NoMatchedTerm___
Gorai.010G192400-JGI_221_v2.1	2.71094	5.65031	1	Gorai.010G192400	___NoMatchedTerm___
Gorai.010G026800-JGI_221_v2.1	3.13981	4.05978	1	Gorai.010G026800	___NoMatchedTerm___
Gorai.010G026100-JGI_221_v2.1	4.11812	4.66937	1	Gorai.010G026100	gi|410109642|gb|JX648310.1|_Gossypium_hirsutum_LIM_domain_protein_LIM-2_mRNA,_complete_cds
Gorai.009G199000-JGI_221_v2.1	3.17545	3.67799	1	Gorai.009G199000	___NoMatchedTerm___
Gorai.009G198100-JGI_221_v2.1	4.38639	3.60911	1	Gorai.009G198100	___NoMatchedTerm___
Gorai.009G166700-JGI_221_v2.1	3.41724	4.11785	1	Gorai.009G166700	___NoMatchedTerm___
Gorai.009G165300-JGI_221_v2.1	3.18523	3.91081	1	Gorai.009G165300	___NoMatchedTerm___
Gorai.009G107200-JGI_221_v2.1	4.00234	5.98987	1	Gorai.009G107200	gi|256568428|gb|FJ646599.1|_Gossypium_hirsutum_PIP_protein_(PIP2;8)_mRNA,_complete_cds
Gorai.008G195500-JGI_221_v2.1	5.248	3.57819	1	Gorai.008G195500	___NoMatchedTerm___
Gorai.008G133400-JGI_221_v2.1	3.04257	4.13486	1	Gorai.008G133400	___NoMatchedTerm___
Gorai.008G049000-JGI_221_v2.1	4.63119	3.99917	1	Gorai.008G049000	___NoMatchedTerm___
Gorai.007G376200-JGI_221_v2.1	3.33132	3.56621	1	Gorai.007G376200	___NoMatchedTerm___
Gorai.007G322600-JGI_221_v2.1	3.19289	5.987	1	Gorai.007G322600	gi|4545261|gb|AF118230.1|AF118230_Gossypium_hirsutum_metallothionein-like_protein_mRNA,_complete_cds
Gorai.007G262400-JGI_221_v2.1	5.18796	4.05034	1	Gorai.007G262400	___NoMatchedTerm___
Gorai.007G262200-JGI_221_v2.1	4.99888	4.16878	1	Gorai.007G262200	___NoMatchedTerm___
Gorai.007G211800-JGI_221_v2.1	3.51298	3.86934	1	Gorai.007G211800	gi|519686015|gb|JX579910.1|_Gossypium_hirsutum_clone_NBRI_GE12242_microsatellite_sequence
Gorai.007G206100-JGI_221_v2.1	4.30399	3.91713	1	Gorai.007G206100	___NoMatchedTerm___
Gorai.007G152200-JGI_221_v2.1	2.3143	6.68772	1	Gorai.007G152200	___NoMatchedTerm___
Gorai.006G246000-JGI_221_v2.1	4.63749	4.30711	2	Gorai.006G246000	gi|332167936|gb|HQ452486.1|_Gossypium_hirsutum_auxin-responsive_protein_(Aux6)_mRNA,_complete_cds
Gorai.005G162200-JGI_221_v2.1	3.20644	4.30573	2	Gorai.005G162200	___NoMatchedTerm___
Gorai.005G084000-JGI_221_v2.1	3.92951	5.52363	2	Gorai.005G084000	gi|319433450|gb|GU451706.1|_Gossypium_hirsutum_copper_binding_protein_8_(BCP8)_mRNA,_complete_cds
Gorai.005G022400-JGI_221_v2.1	3.58183	4.13797	2	Gorai.005G022400	___NoMatchedTerm___
Gorai.005G022300-JGI_221_v2.1	4.52411	3.46398	2	Gorai.005G022300	___NoMatchedTerm___
Gorai.004G138900-JGI_221_v2.1	4.18523	3.7435	2	Gorai.004G138900	___NoMatchedTerm___
Gorai.003G141200-JGI_221_v2.1	3.01555	4.45644	2	Gorai.003G141200	___NoMatchedTerm___
Gorai.002G257900-JGI_221_v2.1	5.26174	3.93341	2	Gorai.002G257900	gi|32186895|gb|AY305727.1|_Gossypium_hirsutum_actin_(ACT5)_mRNA,_complete_cds
Gorai.002G230100-JGI_221_v2.1	4.27932	5.30032	2	Gorai.002G230100	___NoMatchedTerm___
Gorai.002G126500-JGI_221_v2.1	3.37899	3.63592	2	Gorai.002G126500	___NoMatchedTerm___
Gorai.002G093000-JGI_221_v2.1	5.48602	3.81211	2	Gorai.002G093000	___NoMatchedTerm___
Gorai.002G073300-JGI_221_v2.1	4.30183	4.33059	2	Gorai.002G073300	gi|38016520|gb|AY429438.1|_Gossypium_barbadense_fiber_protein_Fb34_mRNA,_complete_cds
Gorai.002G001000-JGI_221_v2.1	3.11812	4.88131	2	Gorai.002G001000	gi|317172824|gb|HQ525043.1|_Gossypium_herbaceum_clone_NBRI_E_5038_simple_sequence_repeat_marker,_mRNA_sequence
Gorai.001G218500-JGI_221_v2.1	4.77855	3.75111	2	Gorai.001G218500	gi|383932361|gb|JQ837709.1|_Gossypium_hirsutum_cultivar_ZM3_glycine_rich_protein_mRNA,_complete_cds
Gorai.001G072900-JGI_221_v2.1	2.87893	4.40831	2	Gorai.001G072900	___NoMatchedTerm___
Gorai.001G021400-JGI_221_v2.1	3.61193	6.09287	2	Gorai.001G021400	___NoMatchedTerm___
Gorai.001G012800-JGI_221_v2.1	4.09921	4.04916	2	Gorai.001G012800	___NoMatchedTerm___
Gorai.013G210900-JGI_221_v2.1	2.97373	4.85553	2	Gorai.013G210900	gi|256536501|gb|GQ393556.1|_Gossypium_hirsutum_cultivar_Deltapine_33_B_clone_MONCS0521_SSR_marker_CGR5554_genomic_sequence
Gorai.013G172500-JGI_221_v2.1	5.94819	3.60149	2	Gorai.013G172500	gi|519685534|gb|JX579429.1|_Gossypium_hirsutum_clone_NBRI_GE11665_microsatellite_sequence
Gorai.012G068500-JGI_221_v2.1	3.46727	3.98481	2	Gorai.012G068500	___NoMatchedTerm___
Gorai.011G291000-JGI_221_v2.1	5.77523	3.64182	2	Gorai.011G291000	gi|519691271|gb|JX585166.1|_Gossypium_hirsutum_clone_NBRI_GE18661_microsatellite_sequence
Gorai.011G260800-JGI_221_v2.1	3.54098	3.94668	2	Gorai.011G260800	gi|519692393|gb|JX586288.1|_Gossypium_hirsutum_clone_NBRI_GE20079_microsatellite_sequence
Gorai.011G021600-JGI_221_v2.1	3.37446	5.07792	2	Gorai.011G021600	gi|519688929|gb|JX582824.1|_Gossypium_hirsutum_clone_NBRI_GE15729_microsatellite_sequence
Gorai.010G091800-JGI_221_v2.1	4.72016	3.58694	2	Gorai.010G091800	gi|341579416|gb|JN376126.1|_Gossypium_hirsutum_cultivar_Coker_315_sucrose_synthase_isoform_C_mRNA,_complete_cds
Gorai.010G004400-JGI_221_v2.1	3.34051	4.37338	2	Gorai.010G004400	gi|317173535|gb|HQ525754.1|_Gossypium_herbaceum_clone_NBRI_D2_608_simple_sequence_repeat_marker,_mRNA_sequence
Gorai.009G252800-JGI_221_v2.1	3.70308	3.64427	2	Gorai.009G252800	gi|256537105|gb|GQ394160.1|_Gossypium_hirsutum_cultivar_Deltapine_33_B_clone_MONCS1125_SSR_marker_CGR6706_genomic_sequence
Gorai.008G247600-JGI_221_v2.1	3.85508	4.59099	2	Gorai.008G247600	gi|519683822|gb|JX577717.1|_Gossypium_hirsutum_clone_NBRI_GE9591_microsatellite_sequence
Gorai.008G196200-JGI_221_v2.1	5.04412	5.07792	2	Gorai.008G196200	gi|519704406|gb|JX598186.1|_Gossypium_hirsutum_clone_NBRI_GE35300_microsatellite_sequence
Gorai.008G074900-JGI_221_v2.1	3.27566	3.77836	2	Gorai.008G074900	___NoMatchedTerm___
Gorai.007G302900-JGI_221_v2.1	5.01036	4.09423	2	Gorai.007G302900	___NoMatchedTerm___
Gorai.007G299900-JGI_221_v2.1	3.38326	3.55301	2	Gorai.007G299900	___NoMatchedTerm___
Gorai.007G261000-JGI_221_v2.1	4.95718	4.45875	2	Gorai.007G261000	gi|134035493|gb|EF151301.1|_Gossypium_hirsutum_alpha-tubulin_(TUA5)_mRNA,_complete_cds
Gorai.007G216900-JGI_221_v2.1	3.18297	3.86519	2	Gorai.007G216900	gi|57282618|emb|AJ606073.1|_Gossypium_hirsutum_mRNA_for_cysteine_proteinase_(cys1_gene),_strain_Xuzhou_142
Gorai.007G109400-JGI_221_v2.1	3.65654	3.59577	2	Gorai.007G109400	___NoMatchedTerm___
Gorai.007G088400-JGI_221_v2.1	4.36835	4.41777	2	Gorai.007G088400	___NoMatchedTerm___
Gorai.007G045500-JGI_221_v2.1	5.53316	4.00392	2	Gorai.007G045500	gi|317172850|gb|HQ525069.1|_Gossypium_herbaceum_clone_NBRI_A2_1113-1_simple_sequence_repeat_marker,_mRNA_sequence_x0001_gi|317175143|gb|HQ527362.1|_Gossypium_herbaceum_clone_NBRI_A2_1113-2_simple_sequence_repeat_marker,_mRNA_sequence
Gorai.006G161100-JGI_221_v2.1	3.39989	4.50046	2	Gorai.006G161100	___NoMatchedTerm___
Gorai.006G149900-JGI_221_v2.1	3.97499	3.8731	2	Gorai.006G149900	gi|519745987|gb|JX614422.1|_Gossypium_hirsutum_clone_NBRI_GE57784_microsatellite_sequence
Gorai.006G056000-JGI_221_v2.1	3.60844	4.20446	2	Gorai.006G056000	gi|529061470|gb|JX963781.1|_Gossypium_hirsutum_clone_NBRI_TRANS-101_microsatellite_sequence
Gorai.005G230000-JGI_221_v2.1	3.88032	4.47024	2	Gorai.005G230000	gi|519695521|gb|JX589416.1|_Gossypium_hirsutum_clone_NBRI_GE24110_microsatellite_sequence
Gorai.005G108200-JGI_221_v2.1	4.99259	5.13682	2	Gorai.005G108200	___NoMatchedTerm___
Gorai.005G060200-JGI_221_v2.1	5.30575	3.88528	2	Gorai.005G060200	___NoMatchedTerm___
Gorai.004G169200-JGI_221_v2.1	4.91167	4.26379	2	Gorai.004G169200	gi|519751672|gb|JX617125.1|_Gossypium_hirsutum_clone_NBRI_GE62147_microsatellite_sequence
Gorai.004G017700-JGI_221_v2.1	3.21765	3.63864	2	Gorai.004G017700	gi|256010125|gb|FJ600365.1|_Gossypium_hirsutum_dirigent-like_protein_2_(DL2)_mRNA,_complete_cds
Gorai.002G236700-JGI_221_v2.1	3.74909	3.63864	2	Gorai.002G236700	___NoMatchedTerm___
Gorai.001G193100-JGI_221_v2.1	3.86814	3.51088	2	Gorai.001G193100	___NoMatchedTerm___
Gorai.001G142800-JGI_221_v2.1	3.46277	3.84042	2	Gorai.001G142800	___NoMatchedTerm___
Gorai.001G123700-JGI_221_v2.1	4.71449	3.65283	2	Gorai.001G123700	___NoMatchedTerm___
Gorai.005G012200-JGI_221_v2.1	4.11812	4.31058	2	Gorai.005G012200	___NoMatchedTerm___
Gorai.001G199900-JGI_221_v2.1	4.52411	3.66289	2	Gorai.001G199900	gi|519696570|gb|JX590465.1|_Gossypium_hirsutum_clone_NBRI_GE25377_microsatellite_sequence
Gorai.N013600-JGI_221_v2.1	4.92547	4.39985	2	Gorai.N013600	gi|519694002|gb|JX587897.1|_Gossypium_hirsutum_clone_NBRI_GE22162_microsatellite_sequence
Gorai.013G254500-JGI_221_v2.1	4.99259	4.39012	2	Gorai.013G254500	___NoMatchedTerm___
Gorai.013G165800-JGI_221_v2.1	4.42583	4.53736	2	Gorai.013G165800	gi|519696072|gb|JX589967.1|_Gossypium_hirsutum_clone_NBRI_GE24771_microsatellite_sequence
Gorai.013G150600-JGI_221_v2.1	5.48735	4.88528	2	Gorai.013G150600	gi|519684930|gb|JX578825.1|_Gossypium_hirsutum_clone_NBRI_GE10931_microsatellite_sequence
Gorai.013G144700-JGI_221_v2.1	4.62062	3.66289	2	Gorai.013G144700	___NoMatchedTerm___
Gorai.013G109100-JGI_221_v2.1	4.49399	4.69683	2	Gorai.013G109100	gi|519690844|gb|JX584739.1|_Gossypium_hirsutum_clone_NBRI_GE18122_microsatellite_sequence
Gorai.013G035600-JGI_221_v2.1	3.45069	4.22632	2	Gorai.013G035600	___NoMatchedTerm___
Gorai.013G032800-JGI_221_v2.1	3.62062	4.01652	2	Gorai.013G032800	___NoMatchedTerm___
Gorai.013G016900-JGI_221_v2.1	3.21765	3.74089	2	Gorai.013G016900	___NoMatchedTerm___
Gorai.013G007000-JGI_221_v2.1	4.11812	4.56978	2	Gorai.013G007000	gi|317172545|gb|HQ524764.1|_Gossypium_herbaceum_clone_NBRI_A_9189_simple_sequence_repeat_marker,_mRNA_sequence
Gorai.013G002100-JGI_221_v2.1	5.16279	3.88528	2	Gorai.013G002100	___NoMatchedTerm___
Gorai.012G183300-JGI_221_v2.1	4.47802	4.16539	2	Gorai.012G183300	___NoMatchedTerm___
Gorai.012G122100-JGI_221_v2.1	5.34336	4.13682	2	Gorai.012G122100	___NoMatchedTerm___
Gorai.012G112800-JGI_221_v2.1	4.2336	4.00392	2	Gorai.012G112800	gi|519687956|gb|JX581851.1|_Gossypium_hirsutum_clone_NBRI_GE14575_microsatellite_sequence
Gorai.012G059200-JGI_221_v2.1	3.70308	3.74089	2	Gorai.012G059200	gi|519692709|gb|JX586604.1|_Gossypium_hirsutum_clone_NBRI_GE20457_microsatellite_sequence
Gorai.012G011300-JGI_221_v2.1	4.85508	5.16539	2	Gorai.012G011300	gi|519752873|gb|JX617683.1|_Gossypium_hirsutum_clone_NBRI_GE62888_microsatellite_sequence
Gorai.011G292000-JGI_221_v2.1	3.31743	3.62812	2	Gorai.011G292000	gi|317172616|gb|HQ524835.1|_Gossypium_herbaceum_clone_NBRI_B2_150_simple_sequence_repeat_marker,_mRNA_sequence
Gorai.011G256600-JGI_221_v2.1	4.44005	5.83069	2	Gorai.011G256600	gi|211906495|gb|FJ415195.1|_Gossypium_hirsutum_clone_Spotw21_heat_shock_protein_70_mRNA,_complete_cds
Gorai.011G245400-JGI_221_v2.1	4.68696	4.91081	2	Gorai.011G245400	gi|519688237|gb|JX582132.1|_Gossypium_hirsutum_clone_NBRI_GE14913_microsatellite_sequence
Gorai.011G162600-JGI_221_v2.1	3.70308	3.53736	2	Gorai.011G162600	___NoMatchedTerm___
Gorai.011G155400-JGI_221_v2.1	4.71533	4.24785	2	Gorai.011G155400	___NoMatchedTerm___
Gorai.011G140500-JGI_221_v2.1	3.53316	4.39985	2	Gorai.011G140500	___NoMatchedTerm___
Gorai.011G082900-JGI_221_v2.1	5.06326	6.2832	2	Gorai.011G082900	gi|519766010|gb|JX623489.1|_Gossypium_hirsutum_clone_NBRI_GE70753_microsatellite_sequence
Gorai.011G027400-JGI_221_v2.1	2.78108	4.60149	2	Gorai.011G027400	gi|519747372|gb|JX614930.1|_Gossypium_hirsutum_clone_NBRI_GE58658_microsatellite_sequence
Gorai.011G010500-JGI_221_v2.1	4.53316	4.77836	2	Gorai.011G010500	gi|317173321|gb|HQ525540.1|_Gossypium_herbaceum_clone_NBRI_B_EYI1BW404IBITL_simple_sequence_repeat_marker,_mRNA_sequence
Gorai.010G243400-JGI_221_v2.1	5.50383	4.53736	2	Gorai.010G243400	___NoMatchedTerm___
Gorai.010G182100-JGI_221_v2.1	4.05672	5.75269	2	Gorai.010G182100	gi|519691474|gb|JX585369.1|_Gossypium_hirsutum_clone_NBRI_GE18910_microsatellite_sequence
Gorai.010G156700-JGI_221_v2.1	4.11812	3.66289	2	Gorai.010G156700	___NoMatchedTerm___
Gorai.010G047500-JGI_221_v2.1	4.79994	3.83281	2	Gorai.010G047500	___NoMatchedTerm___
Gorai.010G037500-JGI_221_v2.1	2.44005	5.80584	2	Gorai.010G037500	___NoMatchedTerm___
Gorai.010G013800-JGI_221_v2.1	4.78108	4.53736	2	Gorai.010G013800	___NoMatchedTerm___
Gorai.009G434400-JGI_221_v2.1	3.34051	4.16539	2	Gorai.009G434400	gi|312032565|gb|AC243132.1|_Gossypium_hirsutum_clone_MX008C17-jmb,_complete_sequence
Gorai.009G411100-JGI_221_v2.1	3.34051	3.66289	2	Gorai.009G411100	gi|114795679|gb|DQ908412.1|_Gossypium_hirsutum_clone_LIB5327-024-A1-N1-F12_P_S_Gh473_microsatellite_sequence
Gorai.009G391800-JGI_221_v2.1	3.03566	4.88528	2	Gorai.009G391800	___NoMatchedTerm___
Gorai.009G360700-JGI_221_v2.1	2.93915	5.60149	2	Gorai.009G360700	gi|159138934|gb|EU223832.1|_Gossypium_hirsutum_low_molecular_weight_heat_shock_protein_(LMWHSP1)_mRNA,_complete_cds
Gorai.009G358800-JGI_221_v2.1	5.94255	3.74089	2	Gorai.009G358800	gi|519697015|gb|JX590910.1|_Gossypium_hirsutum_clone_NBRI_GE25924_microsatellite_sequence
Gorai.009G339300-JGI_221_v2.1	5.44963	3.74089	2	Gorai.009G339300	gi|347466187|gb|JF795276.1|_Gossypium_hirsutum_chalcone_synthase_(CHS6)_mRNA,_complete_cds
Gorai.009G328300-JGI_221_v2.1	4.2559	5.83069	2	Gorai.009G328300	___NoMatchedTerm___
Gorai.009G326600-JGI_221_v2.1	3.53316	5.16773	2	Gorai.009G326600	___NoMatchedTerm___
Gorai.009G247400-JGI_221_v2.1	3.70308	3.83281	2	Gorai.009G247400	___NoMatchedTerm___
Gorai.009G226400-JGI_221_v2.1	5.06326	4.75269	2	Gorai.009G226400	___NoMatchedTerm___
Gorai.009G223000-JGI_221_v2.1	3.30575	5.75269	2	Gorai.009G223000	gi|317174303|gb|HQ526522.1|_Gossypium_herbaceum_clone_NBRI_D_EYT27PB02DL1EX_simple_sequence_repeat_marker,_mRNA_sequence
Gorai.009G218200-JGI_221_v2.1	4.44005	5.12232	2	Gorai.009G218200	___NoMatchedTerm___
Gorai.009G211600-JGI_221_v2.1	5.55552	4.77836	2	Gorai.009G211600	gi|519696473|gb|JX590368.1|_Gossypium_hirsutum_clone_NBRI_GE25267_microsatellite_sequence
Gorai.009G191200-JGI_221_v2.1	4.53316	3.66289	2	Gorai.009G191200	gi|519690316|gb|JX584211.1|_Gossypium_hirsutum_clone_NBRI_GE17455_microsatellite_sequence
Gorai.009G174600-JGI_221_v2.1	4.89071	4.88528	2	Gorai.009G174600	gi|481048955|gb|KC513744.1|_Gossypium_barbadense_MFT1_(MFT1)_mRNA,_complete_cds
Gorai.009G113900-JGI_221_v2.1	3.11812	4.75269	2	Gorai.009G113900	gi|519697292|gb|JX591187.1|_Gossypium_hirsutum_clone_NBRI_GE26254_microsatellite_sequence
Gorai.009G104700-JGI_221_v2.1	4.57755	4.45644	2	Gorai.009G104700	gi|256537784|gb|GQ394839.1|_Gossypium_hirsutum_cultivar_Delta_Opal_clone_MONCS1862_SSR_marker_DPL0086_genomic_sequence
Gorai.009G092700-JGI_221_v2.1	4.34051	4.58276	2	Gorai.009G092700	___NoMatchedTerm___
Gorai.009G069100-JGI_221_v2.1	3.102	5.1934	2	Gorai.009G069100	___NoMatchedTerm___
Gorai.009G016300-JGI_221_v2.1	4.84059	3.756	2	Gorai.009G016300	___NoMatchedTerm___
Gorai.008G283900-JGI_221_v2.1	4.05672	4.91081	2	Gorai.008G283900	gi|519695823|gb|JX589718.1|_Gossypium_hirsutum_clone_NBRI_GE24469_microsatellite_sequence
Gorai.008G245000-JGI_221_v2.1	3.66244	3.90469	2	Gorai.008G245000	gi|34538349|gb|AY303690.1|_Gossypium_hirsutum_osmotin-like_protein_II_(OSMII)_gene,_partial_cds;_and_osmotin-like_protein_I_(OSMI)_gene,_complete_cds
Gorai.008G235800-JGI_221_v2.1	2.99259	4.66289	2	Gorai.008G235800	gi|519684659|gb|JX578554.1|_Gossypium_hirsutum_clone_NBRI_GE10599_microsatellite_sequence
Gorai.008G190500-JGI_221_v2.1	3.97056	4.39985	2	Gorai.008G190500	gi|256537778|gb|GQ394833.1|_Gossypium_hirsutum_cultivar_Delta_Opal_clone_MONCS1856_SSR_marker_DPL0070_genomic_sequence
Gorai.008G188600-JGI_221_v2.1	5.67066	4.24785	2	Gorai.008G188600	___NoMatchedTerm___
Gorai.008G166300-JGI_221_v2.1	4.34051	4.9359	2	Gorai.008G166300	___NoMatchedTerm___
Gorai.008G109700-JGI_221_v2.1	5.2727	5.18645	2	Gorai.008G109700	gi|317172855|gb|HQ525074.1|_Gossypium_herbaceum_clone_NBRI_A2_5425_simple_sequence_repeat_marker,_mRNA_sequence
Gorai.008G102800-JGI_221_v2.1	3.85508	4.73328	2	Gorai.008G102800	___NoMatchedTerm___
Gorai.008G075900-JGI_221_v2.1	4.34051	3.95239	2	Gorai.008G075900	gi|519703879|gb|JX597659.1|_Gossypium_hirsutum_clone_NBRI_GE34606_microsatellite_sequence
Gorai.008G048600-JGI_221_v2.1	4.95942	4.90469	2	Gorai.008G048600	gi|519759630|gb|JX621096.1|_Gossypium_hirsutum_clone_NBRI_GE67525_microsatellite_sequence
Gorai.008G040900-JGI_221_v2.1	3.62062	5.24785	2	Gorai.008G040900	___NoMatchedTerm___
Gorai.008G025800-JGI_221_v2.1	5.42583	3.88528	2	Gorai.008G025800	___NoMatchedTerm___
Gorai.008G013000-JGI_221_v2.1	5.06921	3.49296	2	Gorai.008G013000	___NoMatchedTerm___
Gorai.007G378200-JGI_221_v2.1	3.85508	4.24785	2	Gorai.007G378200	gi|519684012|gb|JX577907.1|_Gossypium_hirsutum_clone_NBRI_GE9817_microsatellite_sequence
Gorai.007G376100-JGI_221_v2.1	3.34051	4.10767	2	Gorai.007G376100	___NoMatchedTerm___
Gorai.007G372300-JGI_221_v2.1	3.53316	6.04219	2	Gorai.007G372300	gi|312032542|gb|AC243109.1|_Gossypium_raimondii_clone_GR__Ba0023N14-hoj,_complete_sequence
Gorai.007G363800-JGI_221_v2.1	4.95634	4.07792	2	Gorai.007G363800	gi|519689734|gb|JX583629.1|_Gossypium_hirsutum_clone_NBRI_GE16721_microsatellite_sequence
Gorai.007G359900-JGI_221_v2.1	3.21123	4.28738	2	Gorai.007G359900	gi|317173739|gb|HQ525958.1|_Gossypium_herbaceum_clone_NBRI_B2_106_simple_sequence_repeat_marker,_mRNA_sequence
Gorai.007G352900-JGI_221_v2.1	2.64863	4.83281	2	Gorai.007G352900	gi|519749798|gb|JX616259.1|_Gossypium_hirsutum_clone_NBRI_GE60771_microsatellite_sequence
Gorai.007G330500-JGI_221_v2.1	4.2559	3.77836	2	Gorai.007G330500	gi|519687094|gb|JX580989.1|_Gossypium_hirsutum_clone_NBRI_GE13524_microsatellite_sequence
Gorai.007G320800-JGI_221_v2.1	3.15765	4.63251	2	Gorai.007G320800	___NoMatchedTerm___
Gorai.007G320600-JGI_221_v2.1	4.15207	6.0552	2	Gorai.007G320600	___NoMatchedTerm___
Gorai.007G219600-JGI_221_v2.1	4.2336	5.32585	2	Gorai.007G219600	gi|339449539|gb|HM236446.1|_Gossypium_hirsutum_MADS30_mRNA,_partial_cds
Gorai.007G218400-JGI_221_v2.1	4.78108	5.39012	2	Gorai.007G218400	___NoMatchedTerm___
Gorai.007G212500-JGI_221_v2.1	3.44005	4.39012	2	Gorai.007G212500	___NoMatchedTerm___
Gorai.007G186900-JGI_221_v2.1	3.34051	4.32585	2	Gorai.007G186900	gi|317174821|gb|HQ527040.1|_Gossypium_herbaceum_clone_NBRI_A_2705_simple_sequence_repeat_marker,_mRNA_sequence
Gorai.007G027300-JGI_221_v2.1	3.59205	4.47024	2	Gorai.007G027300	___NoMatchedTerm___
Gorai.007G017200-JGI_221_v2.1	6.05672	3.72178	2	Gorai.007G017200	gi|519693232|gb|JX587127.1|_Gossypium_hirsutum_clone_NBRI_GE21134_microsatellite_sequence
Gorai.007G013600-JGI_221_v2.1	4.2336	4.88528	2	Gorai.007G013600	gi|519751042|gb|JX616867.1|_Gossypium_hirsutum_clone_NBRI_GE61814_microsatellite_sequence
Gorai.007G004100-JGI_221_v2.1	3.03566	4.30032	2	Gorai.007G004100	___NoMatchedTerm___
Gorai.006G256300-JGI_221_v2.1	2.92547	5.77836	2	Gorai.006G256300	___NoMatchedTerm___
Gorai.006G222600-JGI_221_v2.1	3.91167	3.72178	2	Gorai.006G222600	gi|519746915|gb|JX614788.1|_Gossypium_hirsutum_clone_NBRI_GE58430_microsatellite_sequence
Gorai.006G222500-JGI_221_v2.1	5.46389	5.07792	2	Gorai.006G222500	___NoMatchedTerm___
Gorai.006G220200-JGI_221_v2.1	2.60355	6.22662	2	Gorai.006G220200	___NoMatchedTerm___
Gorai.006G197300-JGI_221_v2.1	4.34051	3.47024	2	Gorai.006G197300	___NoMatchedTerm___
Gorai.006G168000-JGI_221_v2.1	4.50278	4.58572	2	Gorai.006G168000	gi|519765292|gb|JX623134.1|_Gossypium_hirsutum_clone_NBRI_GE70190_microsatellite_sequence
Gorai.006G091000-JGI_221_v2.1	5.05672	4.39985	2	Gorai.006G091000	gi|519709626|gb|JX602538.1|_Gossypium_hirsutum_clone_NBRI_GE41133_microsatellite_sequence
Gorai.006G030200-JGI_221_v2.1	4.34051	4.90469	2	Gorai.006G030200	___NoMatchedTerm___
Gorai.005G251600-JGI_221_v2.1	3.85508	4.77836	2	Gorai.005G251600	___NoMatchedTerm___
Gorai.005G228200-JGI_221_v2.1	2.92547	4.88528	2	Gorai.005G228200	___NoMatchedTerm___
Gorai.005G212700-JGI_221_v2.1	3.99259	3.88528	2	Gorai.005G212700	___NoMatchedTerm___
Gorai.005G196000-JGI_221_v2.1	3.66244	6.71205	2	Gorai.005G196000	gi|327344120|gb|JF421229.1|_Gossypium_barbadense_putative_PDF1-interacting_protein_3_mRNA,_partial_cds
Gorai.005G142900-JGI_221_v2.1	4.70308	5.43548	2	Gorai.005G142900	___NoMatchedTerm___
Gorai.005G109200-JGI_221_v2.1	5.11812	3.84346	2	Gorai.005G109200	gi|519683763|gb|JX577658.1|_Gossypium_hirsutum_clone_NBRI_GE9522_microsatellite_sequence
Gorai.005G040800-JGI_221_v2.1	4.81856	3.71019	2	Gorai.005G040800	gi|317172537|gb|HQ524756.1|_Gossypium_herbaceum_clone_NBRI_A2_1144_simple_sequence_repeat_marker,_mRNA_sequence
Gorai.004G286800-JGI_221_v2.1	5.34051	4.39985	2	Gorai.004G286800	gi|519747851|gb|JX615167.1|_Gossypium_hirsutum_clone_NBRI_GE59016_microsatellite_sequence
Gorai.004G272000-JGI_221_v2.1	5.34051	4.32585	2	Gorai.004G272000	gi|317174797|gb|HQ527016.1|_Gossypium_herbaceum_clone_NBRI_B_4585_simple_sequence_repeat_marker,_mRNA_sequence
Gorai.004G242400-JGI_221_v2.1	4.11812	5.39985	2	Gorai.004G242400	___NoMatchedTerm___
Gorai.004G236400-JGI_221_v2.1	3.70308	3.88528	2	Gorai.004G236400	gi|519689273|gb|JX583168.1|_Gossypium_hirsutum_clone_NBRI_GE16149_microsatellite_sequence
Gorai.004G234400-JGI_221_v2.1	4.03566	6.16539	2	Gorai.004G234400	___NoMatchedTerm___
Gorai.004G221300-JGI_221_v2.1	3.99259	4.47024	2	Gorai.004G221300	gi|586637216|gb|KC847213.1|_Gossypium_hirsutum_NAC_domain_protein_NAC36_mRNA,_complete_cds
Gorai.004G192100-JGI_221_v2.1	3.34051	3.98481	2	Gorai.004G192100	___NoMatchedTerm___
Gorai.004G086600-JGI_221_v2.1	5.76198	4.20721	2	Gorai.004G086600	gi|256536420|gb|GQ393475.1|_Gossypium_hirsutum_cultivar_Deltapine_33_B_clone_MONCS0440_SSR_marker_CGR5433_genomic_sequence
Gorai.004G086000-JGI_221_v2.1	3.92547	5.04219	2	Gorai.004G086000	gi|519695534|gb|JX589429.1|_Gossypium_hirsutum_clone_NBRI_GE24129_microsatellite_sequence
Gorai.004G031300-JGI_221_v2.1	5.06326	3.77836	2	Gorai.004G031300	gi|519754615|gb|JX618542.1|_Gossypium_hirsutum_clone_NBRI_GE64060_microsatellite_sequence
Gorai.003G100400-JGI_221_v2.1	4.44005	3.88528	2	Gorai.003G100400	___NoMatchedTerm___
Gorai.003G075900-JGI_221_v2.1	6.06326	4.16773	2	Gorai.003G075900	___NoMatchedTerm___
Gorai.003G033400-JGI_221_v2.1	3.53316	6.50419	2	Gorai.003G033400	gi|519689581|gb|JX583476.1|_Gossypium_hirsutum_clone_NBRI_GE16526_microsatellite_sequence
Gorai.003G016100-JGI_221_v2.1	4.84086	5.39985	2	Gorai.003G016100	___NoMatchedTerm___
Gorai.002G237500-JGI_221_v2.1	4.07748	4.10767	2	Gorai.002G237500	___NoMatchedTerm___
Gorai.002G024300-JGI_221_v2.1	4.2559	5.83069	2	Gorai.002G024300	___NoMatchedTerm___
Gorai.002G017400-JGI_221_v2.1	5.05672	4.77836	2	Gorai.002G017400	___NoMatchedTerm___
Gorai.002G004800-JGI_221_v2.1	5.55996	3.51088	2	Gorai.002G004800	___NoMatchedTerm___
Gorai.001G250000-JGI_221_v2.1	5.06326	3.88528	2	Gorai.001G250000	gi|519692052|gb|JX585947.1|_Gossypium_hirsutum_clone_NBRI_GE19645_microsatellite_sequence
Gorai.001G230400-JGI_221_v2.1	4.85508	3.66289	2	Gorai.001G230400	gi|38016530|gb|AY429443.1|_Gossypium_barbadense_fiber_quinone-oxidoreductase_mRNA,_partial_cds
Gorai.001G217300-JGI_221_v2.1	3.44005	5.58276	2	Gorai.001G217300	gi|519693829|gb|JX587724.1|_Gossypium_hirsutum_clone_NBRI_GE21919_microsatellite_sequence
Gorai.001G192500-JGI_221_v2.1	3.59205	3.58042	2	Gorai.001G192500	___NoMatchedTerm___
Gorai.001G170300-JGI_221_v2.1	3.37446	4.07792	2	Gorai.001G170300	___NoMatchedTerm___
Gorai.001G161000-JGI_221_v2.1	4.09387	7.19747	2	Gorai.001G161000	gi|397911863|gb|JX065074.1|_Gossypium_hirsutum_mitochondrion,_complete_genome
Gorai.001G148000-JGI_221_v2.1	4.06326	5.32585	2	Gorai.001G148000	___NoMatchedTerm___
Gorai.001G123200-JGI_221_v2.1	4.62062	4.07792	2	Gorai.001G123200	gi|317173411|gb|HQ525630.1|_Gossypium_herbaceum_clone_NBRI_E_EYT27PB03FVCEG_simple_sequence_repeat_marker,_mRNA_sequence
Gorai.001G122600-JGI_221_v2.1	3.57755	4.80039	2	Gorai.001G122600	gi|317175503|gb|HQ527722.1|_Gossypium_herbaceum_clone_NBRI_E_2101_simple_sequence_repeat_marker,_mRNA_sequence
Gorai.001G092200-JGI_221_v2.1	4.11812	5.04219	2	Gorai.001G092200	___NoMatchedTerm___
Gorai.001G051300-JGI_221_v2.1	3.28804	5.39012	2	Gorai.001G051300	___NoMatchedTerm___
Gorai.001G040400-JGI_221_v2.1	5.40352	3.55185	2	Gorai.001G040400	___NoMatchedTerm___
Gorai.001G009600-JGI_221_v2.1	3.44005	3.81489	2	Gorai.001G009600	___NoMatchedTerm___
Gorai.N012000-JGI_221_v2.1	2.2559	6.04219	2	Gorai.N012000	___NoMatchedTerm___
Gorai.013G260500-JGI_221_v2.1	3.11812	4.58276	2	Gorai.013G260500	___NoMatchedTerm___
Gorai.013G245400-JGI_221_v2.1	3.57783	3.58276	2	Gorai.013G245400	gi|307752618|gb|HQ008720.1|_Gossypium_hirsutum_clone_A_AFLP_marker_genomic_sequence
Gorai.013G241800-JGI_221_v2.1	4.2559	4.75269	2	Gorai.013G241800	___NoMatchedTerm___
Gorai.013G224400-JGI_221_v2.1	4.2559	3.58276	2	Gorai.013G224400	gi|519749040|gb|JX615840.1|_Gossypium_hirsutum_clone_NBRI_GE60074_microsatellite_sequence
Gorai.013G210300-JGI_221_v2.1	2.84086	5.2832	2	Gorai.013G210300	gi|312032534|gb|AC243101.1|_Gossypium_arboreum_clone_GM203N05-jhe,_complete_sequence
Gorai.013G196600-JGI_221_v2.1	5.50383	4.16773	2	Gorai.013G196600	___NoMatchedTerm___
Gorai.013G099400-JGI_221_v2.1	5.06326	5.48965	2	Gorai.013G099400	___NoMatchedTerm___
Gorai.013G025500-JGI_221_v2.1	4.06326	4.07792	2	Gorai.013G025500	gi|519689131|gb|JX583026.1|_Gossypium_hirsutum_clone_NBRI_GE15977_microsatellite_sequence
Gorai.013G016500-JGI_221_v2.1	4.57783	3.90469	2	Gorai.013G016500	gi|519687422|gb|JX581317.1|_Gossypium_hirsutum_clone_NBRI_GE13923_microsatellite_sequence
Gorai.012G096300-JGI_221_v2.1	3.34051	4.07792	2	Gorai.012G096300	___NoMatchedTerm___
Gorai.012G057000-JGI_221_v2.1	2.70308	4.90469	2	Gorai.012G057000	___NoMatchedTerm___
Gorai.012G048600-JGI_221_v2.1	4.06326	3.58276	2	Gorai.012G048600	___NoMatchedTerm___
Gorai.012G040500-JGI_221_v2.1	2.84086	4.39012	2	Gorai.012G040500	___NoMatchedTerm___
Gorai.012G012800-JGI_221_v2.1	3.57783	4.16773	2	Gorai.012G012800	___NoMatchedTerm___
Gorai.011G254300-JGI_221_v2.1	5.50383	4.16773	2	Gorai.011G254300	___NoMatchedTerm___
Gorai.011G176700-JGI_221_v2.1	4.42583	3.66289	2	Gorai.011G176700	___NoMatchedTerm___
Gorai.011G175600-JGI_221_v2.1	3.57783	4.58276	2	Gorai.011G175600	___NoMatchedTerm___
Gorai.011G164600-JGI_221_v2.1	4.42583	3.90469	2	Gorai.011G164600	gi|317172783|gb|HQ525002.1|_Gossypium_herbaceum_clone_NBRI_D_EYT27PB02EPKTW_simple_sequence_repeat_marker,_mRNA_sequence
Gorai.011G117400-JGI_221_v2.1	4.06326	3.90469	2	Gorai.011G117400	gi|519689634|gb|JX583529.1|_Gossypium_hirsutum_clone_NBRI_GE16596_microsatellite_sequence
Gorai.011G093800-JGI_221_v2.1	3.2559	3.58276	2	Gorai.011G093800	___NoMatchedTerm___
Gorai.011G017700-JGI_221_v2.1	5.06326	3.53736	2	Gorai.011G017700	___NoMatchedTerm___
Gorai.011G000900-JGI_221_v2.1	4.71533	4.16773	2	Gorai.011G000900	gi|519686181|gb|JX580076.1|_Gossypium_hirsutum_clone_NBRI_GE12438_microsatellite_sequence
Gorai.010G246800-JGI_221_v2.1	4.06326	4.58276	2	Gorai.010G246800	___NoMatchedTerm___
Gorai.010G166900-JGI_221_v2.1	4.95634	3.66289	2	Gorai.010G166900	gi|295393249|gb|HM014161.1|_Gossypium_hirsutum_9-cis-epoxycarotenoid_dioxygenase_mRNA,_complete_cds
Gorai.010G058200-JGI_221_v2.1	3.84086	3.90469	2	Gorai.010G058200	___NoMatchedTerm___
Gorai.010G045600-JGI_221_v2.1	4.78108	3.58276	2	Gorai.010G045600	___NoMatchedTerm___
Gorai.010G015200-JGI_221_v2.1	4.99259	4.16773	2	Gorai.010G015200	gi|519703979|gb|JX597759.1|_Gossypium_hirsutum_clone_NBRI_GE34739_microsatellite_sequence
Gorai.010G014600-JGI_221_v2.1	4.78108	3.90469	2	Gorai.010G014600	gi|519703979|gb|JX597759.1|_Gossypium_hirsutum_clone_NBRI_GE34739_microsatellite_sequence
Gorai.010G014500-JGI_221_v2.1	3.2559	3.90469	2	Gorai.010G014500	gi|519703979|gb|JX597759.1|_Gossypium_hirsutum_clone_NBRI_GE34739_microsatellite_sequence
Gorai.010G009200-JGI_221_v2.1	3.84086	5.16773	2	Gorai.010G009200	___NoMatchedTerm___
Gorai.009G445100-JGI_221_v2.1	4.84086	3.58276	2	Gorai.009G445100	___NoMatchedTerm___
Gorai.009G416500-JGI_221_v2.1	3.84086	3.90469	2	Gorai.009G416500	___NoMatchedTerm___
Gorai.009G416400-JGI_221_v2.1	4.06326	4.75269	2	Gorai.009G416400	___NoMatchedTerm___
Gorai.009G413700-JGI_221_v2.1	4.84086	3.58276	2	Gorai.009G413700	gi|519688821|gb|JX582716.1|_Gossypium_hirsutum_clone_NBRI_GE15602_microsatellite_sequence
Gorai.009G412000-JGI_221_v2.1	4.71533	5.16539	2	Gorai.009G412000	gi|114795791|gb|DQ908524.1|_Gossypium_hirsutum_clone_LIB5327-034-A1-N1-G4_P_S_Gh588_microsatellite_sequence
Gorai.009G392900-JGI_221_v2.1	2.84086	4.75269	2	Gorai.009G392900	___NoMatchedTerm___
Gorai.009G392000-JGI_221_v2.1	3.2559	5.16773	2	Gorai.009G392000	___NoMatchedTerm___
Gorai.009G387400-JGI_221_v2.1	4.2559	4.58276	2	Gorai.009G387400	___NoMatchedTerm___
Gorai.009G370400-JGI_221_v2.1	4.84086	4.39012	2	Gorai.009G370400	___NoMatchedTerm___
Gorai.009G368800-JGI_221_v2.1	3.57783	4.07792	2	Gorai.009G368800	___NoMatchedTerm___
Gorai.009G360800-JGI_221_v2.1	4.42583	5.16773	2	Gorai.009G360800	gi|159138934|gb|EU223832.1|_Gossypium_hirsutum_low_molecular_weight_heat_shock_protein_(LMWHSP1)_mRNA,_complete_cds
Gorai.009G355900-JGI_221_v2.1	4.06326	3.90469	2	Gorai.009G355900	___NoMatchedTerm___
Gorai.009G354900-JGI_221_v2.1	3.70308	3.88528	2	Gorai.009G354900	___NoMatchedTerm___
Gorai.009G311300-JGI_221_v2.1	3.57783	4.75269	2	Gorai.009G311300	gi|256536540|gb|GQ393595.1|_Gossypium_hirsutum_cultivar_Deltapine_33_B_clone_MONCS0560_SSR_marker_CGR5600_genomic_sequence
Gorai.009G252900-JGI_221_v2.1	3.11812	4.16773	2	Gorai.009G252900	gi|519687676|gb|JX581571.1|_Gossypium_hirsutum_clone_NBRI_GE14230_microsatellite_sequence
Gorai.009G133400-JGI_221_v2.1	3.57783	4.75269	2	Gorai.009G133400	___NoMatchedTerm___
Gorai.009G113000-JGI_221_v2.1	3.2559	3.58276	2	Gorai.009G113000	gi|170674547|gb|EU532230.1|_Gossypium_barbadense_clone_I2-5_ISSR_marker_genomic_sequence
Gorai.009G112200-JGI_221_v2.1	3.57783	4.58276	2	Gorai.009G112200	___NoMatchedTerm___
Gorai.009G111200-JGI_221_v2.1	5.42583	3.58276	2	Gorai.009G111200	___NoMatchedTerm___
Gorai.009G087600-JGI_221_v2.1	3.53316	4.58276	2	Gorai.009G087600	___NoMatchedTerm___
Gorai.009G050000-JGI_221_v2.1	3.70308	5.04219	2	Gorai.009G050000	___NoMatchedTerm___
Gorai.008G282800-JGI_221_v2.1	4.85508	3.66289	2	Gorai.008G282800	gi|519684327|gb|JX578222.1|_Gossypium_hirsutum_clone_NBRI_GE10198_microsatellite_sequence
Gorai.008G210800-JGI_221_v2.1	3.84086	4.16773	2	Gorai.008G210800	___NoMatchedTerm___
Gorai.008G152100-JGI_221_v2.1	3.57783	4.24785	2	Gorai.008G152100	gi|519747852|gb|JX615168.1|_Gossypium_hirsutum_clone_NBRI_GE59018_microsatellite_sequence
Gorai.008G131700-JGI_221_v2.1	4.57783	3.58276	2	Gorai.008G131700	___NoMatchedTerm___
Gorai.008G123000-JGI_221_v2.1	2.84086	4.77836	2	Gorai.008G123000	___NoMatchedTerm___
Gorai.008G109900-JGI_221_v2.1	4.42583	4.58276	2	Gorai.008G109900	gi|519739137|gb|JX611890.1|_Gossypium_hirsutum_clone_NBRI_GE54190_microsatellite_sequence
Gorai.008G103900-JGI_221_v2.1	4.06326	4.58276	2	Gorai.008G103900	gi|256536972|gb|GQ394027.1|_Gossypium_hirsutum_cultivar_Deltapine_33_B_clone_MONCS0992_SSR_marker_CGR6339_genomic_sequence
Gorai.008G058400-JGI_221_v2.1	4.06326	4.16773	2	Gorai.008G058400	___NoMatchedTerm___
Gorai.008G026500-JGI_221_v2.1	4.71533	3.58276	2	Gorai.008G026500	___NoMatchedTerm___
Gorai.007G355900-JGI_221_v2.1	4.06326	5.07792	2	Gorai.007G355900	___NoMatchedTerm___
Gorai.007G349300-JGI_221_v2.1	4.06326	4.53736	2	Gorai.007G349300	___NoMatchedTerm___
Gorai.007G329600-JGI_221_v2.1	5.57783	4.16773	2	Gorai.007G329600	___NoMatchedTerm___
Gorai.007G266800-JGI_221_v2.1	3.57783	4.58276	2	Gorai.007G266800	___NoMatchedTerm___
Gorai.007G255000-JGI_221_v2.1	3.2559	5.04219	2	Gorai.007G255000	gi|519703655|gb|JX597435.1|_Gossypium_hirsutum_clone_NBRI_GE34299_microsatellite_sequence
Gorai.007G183100-JGI_221_v2.1	3.53316	4.16773	2	Gorai.007G183100	___NoMatchedTerm___
Gorai.007G138100-JGI_221_v2.1	3.2559	4.16773	2	Gorai.007G138100	___NoMatchedTerm___
Gorai.007G029700-JGI_221_v2.1	3.2559	5.39985	2	Gorai.007G029700	___NoMatchedTerm___
Gorai.006G240500-JGI_221_v2.1	3.84086	4.58276	2	Gorai.006G240500	___NoMatchedTerm___
Gorai.006G239200-JGI_221_v2.1	3.57783	3.58276	2	Gorai.006G239200	___NoMatchedTerm___
Gorai.006G237800-JGI_221_v2.1	4.71533	4.39012	2	Gorai.006G237800	___NoMatchedTerm___
Gorai.006G197500-JGI_221_v2.1	4.11812	3.58276	2	Gorai.006G197500	___NoMatchedTerm___
Gorai.006G156600-JGI_221_v2.1	4.95634	3.90469	2	Gorai.006G156600	___NoMatchedTerm___
Gorai.006G152300-JGI_221_v2.1	2.84086	5.04219	2	Gorai.006G152300	___NoMatchedTerm___
Gorai.006G152000-JGI_221_v2.1	3.2559	4.16773	2	Gorai.006G152000	___NoMatchedTerm___
Gorai.006G098100-JGI_221_v2.1	4.42583	5.04219	2	Gorai.006G098100	gi|4545230|gb|AF116243.1|AF116243_Gossypium_hirsutum_RAS-related_GTP-binding_protein_(Rab7)_mRNA,_complete_cds
Gorai.006G097000-JGI_221_v2.1	5.34336	4.07792	2	Gorai.006G097000	gi|256536498|gb|GQ393553.1|_Gossypium_hirsutum_cultivar_Deltapine_33_B_clone_MONCS0518_SSR_marker_CGR5551_genomic_sequence
Gorai.006G096500-JGI_221_v2.1	4.53316	3.66289	2	Gorai.006G096500	gi|317175772|gb|HQ527991.1|_Gossypium_herbaceum_clone_NBRI_D2_1788_simple_sequence_repeat_marker,_mRNA_sequence
Gorai.006G084800-JGI_221_v2.1	3.34051	3.66289	2	Gorai.006G084800	___NoMatchedTerm___
Gorai.006G057600-JGI_221_v2.1	3.57783	5.2832	2	Gorai.006G057600	___NoMatchedTerm___
Gorai.006G041000-JGI_221_v2.1	4.42583	3.58276	2	Gorai.006G041000	___NoMatchedTerm___
Gorai.005G261000-JGI_221_v2.1	2.53316	5.39012	2	Gorai.005G261000	___NoMatchedTerm___
Gorai.005G241700-JGI_221_v2.1	3.34051	3.66289	2	Gorai.005G241700	gi|519683507|gb|JX577402.1|_Gossypium_hirsutum_clone_NBRI_GE9219_microsatellite_sequence
Gorai.005G239500-JGI_221_v2.1	3.57783	3.88528	2	Gorai.005G239500	___NoMatchedTerm___
Gorai.005G210200-JGI_221_v2.1	5.50383	3.90469	2	Gorai.005G210200	___NoMatchedTerm___
Gorai.005G143000-JGI_221_v2.1	4.42583	3.90469	2	Gorai.005G143000	gi|519747361|gb|JX614926.1|_Gossypium_hirsutum_clone_NBRI_GE58654_microsatellite_sequence
Gorai.005G064400-JGI_221_v2.1	3.2559	4.39012	2	Gorai.005G064400	___NoMatchedTerm___
Gorai.005G043200-JGI_221_v2.1	3.57783	4.75269	2	Gorai.005G043200	gi|586829552|gb|KJ000050.1|_Gossypium_hirsutum_late_embryogenesis_abundant_protein_(LEA)_gene,_partial_cds
Gorai.005G031800-JGI_221_v2.1	5.2559	3.58276	2	Gorai.005G031800	___NoMatchedTerm___
Gorai.005G030100-JGI_221_v2.1	4.2559	4.58276	2	Gorai.005G030100	___NoMatchedTerm___
Gorai.004G278200-JGI_221_v2.1	4.95634	4.24785	2	Gorai.004G278200	gi|519686166|gb|JX580061.1|_Gossypium_hirsutum_clone_NBRI_GE12421_microsatellite_sequence
Gorai.004G259100-JGI_221_v2.1	4.34051	4.39985	2	Gorai.004G259100	___NoMatchedTerm___
Gorai.004G250000-JGI_221_v2.1	3.2559	3.58276	2	Gorai.004G250000	___NoMatchedTerm___
Gorai.004G026000-JGI_221_v2.1	3.2559	5.2832	2	Gorai.004G026000	___NoMatchedTerm___
Gorai.004G018300-JGI_221_v2.1	5.50383	4.07792	2	Gorai.004G018300	___NoMatchedTerm___
Gorai.004G014300-JGI_221_v2.1	2.84086	4.90469	2	Gorai.004G014300	gi|519748817|gb|JX615723.1|_Gossypium_hirsutum_clone_NBRI_GE59867_microsatellite_sequence
Gorai.003G171800-JGI_221_v2.1	5.16279	3.58276	2	Gorai.003G171800	gi|307752621|gb|HQ008723.1|_Gossypium_hirsutum_clone_D_AFLP_marker_genomic_sequence
Gorai.003G170400-JGI_221_v2.1	4.84086	4.90469	2	Gorai.003G170400	___NoMatchedTerm___
Gorai.003G133400-JGI_221_v2.1	4.42583	3.58276	2	Gorai.003G133400	gi|211906493|gb|FJ415194.1|_Gossypium_hirsutum_clone_SpotW20_heat_shock_protein_70_mRNA,_complete_cds
Gorai.003G120500-JGI_221_v2.1	3.34051	4.58276	2	Gorai.003G120500	___NoMatchedTerm___
Gorai.003G046200-JGI_221_v2.1	2.84086	5.39985	2	Gorai.003G046200	___NoMatchedTerm___
Gorai.003G036500-JGI_221_v2.1	3.84086	5.04219	2	Gorai.003G036500	___NoMatchedTerm___
Gorai.003G034700-JGI_221_v2.1	4.71533	3.90469	2	Gorai.003G034700	___NoMatchedTerm___
Gorai.003G007700-JGI_221_v2.1	4.06326	5.2832	2	Gorai.003G007700	___NoMatchedTerm___
Gorai.003G000900-JGI_221_v2.1	3.70308	3.66289	2	Gorai.003G000900	gi|519692427|gb|JX586322.1|_Gossypium_hirsutum_clone_NBRI_GE20118_microsatellite_sequence
Gorai.002G257100-JGI_221_v2.1	4.11812	4.58276	2	Gorai.002G257100	gi|519698046|gb|JX591941.1|_Gossypium_hirsutum_clone_NBRI_GE27228_microsatellite_sequence
Gorai.002G219500-JGI_221_v2.1	4.42583	3.58276	2	Gorai.002G219500	gi|312032554|gb|AC243121.1|_Gossypium_raimondii_clone_GR__Ba0142D21-hnv,_complete_sequence
Gorai.002G135700-JGI_221_v2.1	4.2336	5.16539	2	Gorai.002G135700	___NoMatchedTerm___
Gorai.002G116600-JGI_221_v2.1	5.06326	3.90469	2	Gorai.002G116600	gi|519764893|gb|JX622949.1|_Gossypium_hirsutum_clone_NBRI_GE69913_microsatellite_sequence
Gorai.002G092400-JGI_221_v2.1	3.57783	4.58276	2	Gorai.002G092400	gi|519688037|gb|JX581932.1|_Gossypium_hirsutum_clone_NBRI_GE14670_microsatellite_sequence
Gorai.002G040700-JGI_221_v2.1	3.57783	4.07792	2	Gorai.002G040700	___NoMatchedTerm___
Gorai.002G004500-JGI_221_v2.1	2.84086	5.04219	2	Gorai.002G004500	gi|519749323|gb|JX615990.1|_Gossypium_hirsutum_clone_NBRI_GE60313_microsatellite_sequence
Gorai.002G003300-JGI_221_v2.1	3.57783	4.90469	2	Gorai.002G003300	gi|519688498|gb|JX582393.1|_Gossypium_hirsutum_clone_NBRI_GE15214_microsatellite_sequence
Gorai.001G253100-JGI_221_v2.1	3.2559	3.90469	2	Gorai.001G253100	gi|519748815|gb|JX615721.1|_Gossypium_hirsutum_clone_NBRI_GE59864_microsatellite_sequence
Gorai.001G215400-JGI_221_v2.1	2.84086	4.58276	2	Gorai.001G215400	gi|256537375|gb|GQ394430.1|_Gossypium_hirsutum_cultivar_Deltapine_388_clone_MONCS2271_SSR_marker_DPL0920_genomic_sequence
Gorai.001G108400-JGI_221_v2.1	3.53316	3.90469	2	Gorai.001G108400	gi|519759099|gb|JX620869.1|_Gossypium_hirsutum_clone_NBRI_GE67224_microsatellite_sequence
Gorai.001G107900-JGI_221_v2.1	3.2559	3.66289	2	Gorai.001G107900	gi|22531507|emb|AJ459143.1|_Gossypium_hirsutum_partial_myb115c_gene,_clone_pGhMYB115c
Gorai.001G070300-JGI_221_v2.1	3.84086	3.90469	2	Gorai.001G070300	gi|170674557|gb|EU532240.1|_Gossypium_barbadense_clone_I3-3_ISSR_marker_genomic_sequence
Gorai.001G055700-JGI_221_v2.1	4.2336	3.66289	2	Gorai.001G055700	___NoMatchedTerm___
Gorai.001G039700-JGI_221_v2.1	3.2559	5.07792	2	Gorai.001G039700	gi|256536247|gb|GQ393302.1|_Gossypium_hirsutum_cultivar_Deltapine_33_B_clone_MONCS0267_SSR_marker_CGR5177_genomic_sequence
Gorai.001G033100-JGI_221_v2.1	3.2559	4.75269	2	Gorai.001G033100	gi|519684477|gb|JX578372.1|_Gossypium_hirsutum_clone_NBRI_GE10378_microsatellite_sequence
Gorai.001G018200-JGI_221_v2.1	3.2559	4.39012	2	Gorai.001G018200	___NoMatchedTerm___
Gorai.011G030000-JGI_221_v2.1	5.52237	5.26634	2	Gorai.011G030000	gi|209361536|gb|FJ194966.1|_Gossypium_hirsutum_E6-1_protein_kinase_(E6-1)_mRNA,_complete_cds
Gorai.004G094000-JGI_221_v2.1	4.82546	3.91732	2	Gorai.004G094000	gi|519686158|gb|JX580053.1|_Gossypium_hirsutum_clone_NBRI_GE12412_microsatellite_sequence
Gorai.001G180400-JGI_221_v2.1	5.4699	4.67971	2	Gorai.001G180400	___NoMatchedTerm___
Gorai.013G196800-JGI_221_v2.1	4.89188	5.062	2	Gorai.013G196800	gi|256535965|gb|GQ393020.1|_Gossypium_hirsutum_cultivar_Deltapine_20_clone_MONCS0001_SSR_marker_C2-0001_genomic_sequence
Gorai.010G127100-JGI_221_v2.1	5.43506	3.92566	2	Gorai.010G127100	gi|519686158|gb|JX580053.1|_Gossypium_hirsutum_clone_NBRI_GE12412_microsatellite_sequence
Gorai.009G438200-JGI_221_v2.1	4.21183	5.41752	2	Gorai.009G438200	gi|519740691|gb|JX612614.1|_Gossypium_hirsutum_clone_NBRI_GE55214_microsatellite_sequence
Gorai.009G006000-JGI_221_v2.1	4.89163	4.46787	2	Gorai.009G006000	gi|57282655|emb|AJ608936.1|_Gossypium_hirsutum_mRNA_for_putative_membrane_protein_(xl3_gene)
Gorai.008G245400-JGI_221_v2.1	3.97173	5.32236	2	Gorai.008G245400	gi|317175228|gb|HQ527447.1|_Gossypium_herbaceum_clone_NBRI_E_EYT27PB03GC9VR_simple_sequence_repeat_marker,_mRNA_sequence
Gorai.013G115500-JGI_221_v2.1	4.30474	4.53736	2	Gorai.013G115500	___NoMatchedTerm___
Gorai.012G118400-JGI_221_v2.1	5.57269	4.86452	2	Gorai.012G118400	___NoMatchedTerm___
Gorai.012G010400-JGI_221_v2.1	4.4771	5.3456	2	Gorai.012G010400	___NoMatchedTerm___
Gorai.011G165200-JGI_221_v2.1	5.69555	3.93353	2	Gorai.011G165200	gi|157673575|gb|EU001741.1|_Gossypium_hirsutum_beta-ketoacyl-CoA_synthase_(KCS2)_mRNA,_complete_cds
Gorai.010G187500-JGI_221_v2.1	3.59205	5.60421	2	Gorai.010G187500	gi|312032507|gb|AC243074.1|_Gossypium_arboreum_clone_GAH006G07-jlu,_complete_sequence
Gorai.010G182000-JGI_221_v2.1	4.02501	5.86219	2	Gorai.010G182000	___NoMatchedTerm___
Gorai.010G082900-JGI_221_v2.1	4.84407	5.0057	2	Gorai.010G082900	gi|519692588|gb|JX586483.1|_Gossypium_hirsutum_clone_NBRI_GE20317_microsatellite_sequence
Gorai.008G181600-JGI_221_v2.1	5.91686	4.35803	2	Gorai.008G181600	gi|119657088|gb|DQ912941.1|_Gossypium_barbadense_BHLH_mRNA,_partial_cds
Gorai.007G158800-JGI_221_v2.1	4.46051	5.89644	2	Gorai.007G158800	___NoMatchedTerm___
Gorai.006G069800-JGI_221_v2.1	4.68215	4.59932	2	Gorai.006G069800	___NoMatchedTerm___
Gorai.005G253800-JGI_221_v2.1	4.83694	5.4148	2	Gorai.005G253800	gi|89276300|gb|DQ402082.1|_Gossypium_hirsutum_actin_depolymerizing_factor_5_(ADF5)_mRNA,_complete_cds
Gorai.005G090000-JGI_221_v2.1	5.30323	5.58278	2	Gorai.005G090000	___NoMatchedTerm___
Gorai.005G021000-JGI_221_v2.1	4.02023	6.00392	2	Gorai.005G021000	gi|317172887|gb|HQ525106.1|_Gossypium_herbaceum_clone_NBRI_A2_5545_simple_sequence_repeat_marker,_mRNA_sequence
Gorai.004G118800-JGI_221_v2.1	5.12251	4.36668	2	Gorai.004G118800	gi|519747079|gb|JX614843.1|_Gossypium_hirsutum_clone_NBRI_GE58516_microsatellite_sequence
Gorai.001G230300-JGI_221_v2.1	5.61211	4.06585	2	Gorai.001G230300	gi|38016530|gb|AY429443.1|_Gossypium_barbadense_fiber_quinone-oxidoreductase_mRNA,_partial_cds
Gorai.001G188200-JGI_221_v2.1	2.45629	5.7158	2	Gorai.001G188200	___NoMatchedTerm___
Gorai.010G177300-JGI_221_v2.1	3.44804	4.99281	2	Gorai.010G177300	gi|519696822|gb|JX590717.1|_Gossypium_hirsutum_clone_NBRI_GE25696_microsatellite_sequence
Gorai.001G067100-JGI_221_v2.1	5.20815	5.92592	2	Gorai.001G067100	gi|519692334|gb|JX586229.1|_Gossypium_hirsutum_clone_NBRI_GE20001_microsatellite_sequence
Gorai.001G042200-JGI_221_v2.1	3.01428	6.21132	2	Gorai.001G042200	___NoMatchedTerm___
Gorai.013G210600-JGI_221_v2.1	4.74261	5.60149	2	Gorai.013G210600	gi|312032534|gb|AC243101.1|_Gossypium_arboreum_clone_GM203N05-jhe,_complete_sequence
Gorai.013G129100-JGI_221_v2.1	5.40763	5.48392	2	Gorai.013G129100	gi|519755016|gb|JX618769.1|_Gossypium_hirsutum_clone_NBRI_GE64389_microsatellite_sequence
Gorai.013G106100-JGI_221_v2.1	6.28804	3.71019	2	Gorai.013G106100	___NoMatchedTerm___
Gorai.013G100000-JGI_221_v2.1	3.53316	6.88528	2	Gorai.013G100000	___NoMatchedTerm___
Gorai.013G086100-JGI_221_v2.1	3.80618	4.1934	2	Gorai.013G086100	gi|519688065|gb|JX581960.1|_Gossypium_hirsutum_clone_NBRI_GE14710_microsatellite_sequence
Gorai.013G066100-JGI_221_v2.1	3.99259	7.25519	2	Gorai.013G066100	___NoMatchedTerm___
Gorai.013G065800-JGI_221_v2.1	4.78108	6.17596	2	Gorai.013G065800	___NoMatchedTerm___
Gorai.013G025900-JGI_221_v2.1	5.42583	5.04219	2	Gorai.013G025900	___NoMatchedTerm___
Gorai.013G011400-JGI_221_v2.1	3.84086	7.10633	2	Gorai.013G011400	gi|519748076|gb|JX615332.1|_Gossypium_hirsutum_clone_NBRI_GE59260_microsatellite_sequence
Gorai.012G162500-JGI_221_v2.1	5.50383	4.75269	2	Gorai.012G162500	___NoMatchedTerm___
Gorai.012G157800-JGI_221_v2.1	5.53316	5.32585	2	Gorai.012G157800	gi|519683316|gb|JX577211.1|_Gossypium_hirsutum_clone_NBRI_GE8986_microsatellite_sequence
Gorai.012G149000-JGI_221_v2.1	4.85508	5.42842	2	Gorai.012G149000	___NoMatchedTerm___
Gorai.012G080900-JGI_221_v2.1	4.2336	4.47024	2	Gorai.012G080900	___NoMatchedTerm___
Gorai.012G049300-JGI_221_v2.1	2.56064	5.82686	2	Gorai.012G049300	___NoMatchedTerm___
Gorai.011G249100-JGI_221_v2.1	5.06326	5.90469	2	Gorai.011G249100	gi|482679607|gb|KC160478.1|_Gossypium_raimondii_clone_Gr10019657_3-ketoacyl-CoA_synthase_(KCS)_gene,_complete_cds
Gorai.011G202100-JGI_221_v2.1	3.62062	4.90469	2	Gorai.011G202100	___NoMatchedTerm___
Gorai.011G197800-JGI_221_v2.1	5.2336	5.2832	2	Gorai.011G197800	gi|15811628|gb|AF416652.1|_Gossypium_arboreum_ribonuclease-like_PR-10_mRNA,_complete_cds
Gorai.011G157300-JGI_221_v2.1	3.57783	4.9359	2	Gorai.011G157300	___NoMatchedTerm___
Gorai.011G129900-JGI_221_v2.1	4.99259	4.39985	2	Gorai.011G129900	gi|211906537|gb|FJ415216.1|_Gossypium_hirsutum_clone_Ghpox5_class_III_peroxidase_(POX5)_mRNA,_complete_cds
Gorai.011G092600-JGI_221_v2.1	6.06326	4.16773	2	Gorai.011G092600	gi|519748381|gb|JX615496.1|_Gossypium_hirsutum_clone_NBRI_GE59509_microsatellite_sequence
Gorai.011G082200-JGI_221_v2.1	5.02501	5.30674	2	Gorai.011G082200	___NoMatchedTerm___
Gorai.011G064900-JGI_221_v2.1	3.30575	7.26775	2	Gorai.011G064900	___NoMatchedTerm___
Gorai.011G049500-JGI_221_v2.1	4.53316	5.83069	2	Gorai.011G049500	gi|529061984|gb|JX963870.1|_Gossypium_hirsutum_clone_NBRI_TRANS-139_microsatellite_sequence
Gorai.011G042700-JGI_221_v2.1	3.40763	6.04219	2	Gorai.011G042700	gi|519694391|gb|JX588286.1|_Gossypium_hirsutum_clone_NBRI_GE22670_microsatellite_sequence
Gorai.010G078700-JGI_221_v2.1	4.63749	4.17103	2	Gorai.010G078700	___NoMatchedTerm___
Gorai.010G055100-JGI_221_v2.1	3.53316	4.88528	2	Gorai.010G055100	___NoMatchedTerm___
Gorai.010G052900-JGI_221_v2.1	4.95942	5.83069	2	Gorai.010G052900	___NoMatchedTerm___
Gorai.009G431300-JGI_221_v2.1	4.71533	5.67023	2	Gorai.009G431300	___NoMatchedTerm___
Gorai.009G391700-JGI_221_v2.1	3.90239	5.0552	2	Gorai.009G391700	___NoMatchedTerm___
Gorai.009G389900-JGI_221_v2.1	4.42583	6.22662	2	Gorai.009G389900	___NoMatchedTerm___
Gorai.009G341000-JGI_221_v2.1	3.53316	6.81263	3	Gorai.009G341000	___NoMatchedTerm___
Gorai.009G265200-JGI_221_v2.1	4.42583	5.58276	3	Gorai.009G265200	gi|519749920|gb|JX616326.1|_Gossypium_hirsutum_clone_NBRI_GE60897_microsatellite_sequence
Gorai.009G178000-JGI_221_v2.1	4.63269	5.76442	3	Gorai.009G178000	gi|519686067|gb|JX579962.1|_Gossypium_hirsutum_clone_NBRI_GE12302_microsatellite_sequence
Gorai.009G171400-JGI_221_v2.1	5.6829	5.03212	3	Gorai.009G171400	___NoMatchedTerm___
Gorai.009G135500-JGI_221_v2.1	5.34336	5.77836	3	Gorai.009G135500	gi|519684581|gb|JX578476.1|_Gossypium_hirsutum_clone_NBRI_GE10512_microsatellite_sequence
Gorai.009G130500-JGI_221_v2.1	4.29397	7.07039	3	Gorai.009G130500	___NoMatchedTerm___
Gorai.009G095100-JGI_221_v2.1	4.05672	3.49296	3	Gorai.009G095100	gi|159138940|gb|EU223835.1|_Gossypium_hirsutum_low_molecular_weight_heat_shock_protein_(LMWHSP4)_mRNA,_complete_cds
Gorai.009G033500-JGI_221_v2.1	5.84906	3.54741	3	Gorai.009G033500	gi|29836576|gb|AY124073.1|_Gossypium_raimondii_protein_kinase_GhCLK1_gene,_partial_cds
Gorai.009G017500-JGI_221_v2.1	4.62062	5.16773	3	Gorai.009G017500	___NoMatchedTerm___
Gorai.008G245300-JGI_221_v2.1	5.81856	4.76442	3	Gorai.008G245300	___NoMatchedTerm___
Gorai.008G197100-JGI_221_v2.1	4.92547	5.9359	3	Gorai.008G197100	___NoMatchedTerm___
Gorai.008G172200-JGI_221_v2.1	3.70308	4.07792	3	Gorai.008G172200	gi|519688671|gb|JX582566.1|_Gossypium_hirsutum_clone_NBRI_GE15418_microsatellite_sequence
Gorai.008G172100-JGI_221_v2.1	5.16279	4.24785	3	Gorai.008G172100	___NoMatchedTerm___
Gorai.008G164000-JGI_221_v2.1	2.2559	5.88528	3	Gorai.008G164000	___NoMatchedTerm___
Gorai.008G163800-JGI_221_v2.1	3.62062	6.30289	3	Gorai.008G163800	___NoMatchedTerm___
Gorai.008G163700-JGI_221_v2.1	4.2336	6.07792	3	Gorai.008G163700	___NoMatchedTerm___
Gorai.008G163600-JGI_221_v2.1	2.44005	8.51255	3	Gorai.008G163600	___NoMatchedTerm___
Gorai.008G064000-JGI_221_v2.1	5.77946	3.90469	3	Gorai.008G064000	___NoMatchedTerm___
Gorai.008G042200-JGI_221_v2.1	4.84086	4.39985	3	Gorai.008G042200	___NoMatchedTerm___
Gorai.008G027000-JGI_221_v2.1	5.06326	5.48965	3	Gorai.008G027000	___NoMatchedTerm___
Gorai.008G019800-JGI_221_v2.1	4.55552	5.3817	3	Gorai.008G019800	gi|256536365|gb|GQ393420.1|_Gossypium_hirsutum_cultivar_Deltapine_33_B_clone_MONCS0385_SSR_marker_CGR5334_genomic_sequence
Gorai.007G339500-JGI_221_v2.1	4.39114	4.83281	3	Gorai.007G339500	___NoMatchedTerm___
Gorai.007G322200-JGI_221_v2.1	4.71533	5.9359	3	Gorai.007G322200	___NoMatchedTerm___
Gorai.007G267700-JGI_221_v2.1	5.70308	4.43548	3	Gorai.007G267700	gi|441037986|gb|JQ914139.1|_Gossypium_hirsutum_NAC_domain_protein_8_(NAC8)_mRNA,_complete_cds
Gorai.007G248300-JGI_221_v2.1	4.99259	5.24785	3	Gorai.007G248300	gi|519758896|gb|JX620766.1|_Gossypium_hirsutum_clone_NBRI_GE67089_microsatellite_sequence
Gorai.007G228400-JGI_221_v2.1	3.85508	5.53736	3	Gorai.007G228400	___NoMatchedTerm___
Gorai.007G171400-JGI_221_v2.1	4.34051	4.53736	3	Gorai.007G171400	___NoMatchedTerm___
Gorai.007G122500-JGI_221_v2.1	4.03566	6.12232	3	Gorai.007G122500	gi|519694393|gb|JX588288.1|_Gossypium_hirsutum_clone_NBRI_GE22672_microsatellite_sequence
Gorai.007G007300-JGI_221_v2.1	5.57783	5.2832	3	Gorai.007G007300	gi|519720873|gb|JX607619.1|_Gossypium_hirsutum_clone_NBRI_GE48121_microsatellite_sequence
Gorai.006G257300-JGI_221_v2.1	3.59205	6.36333	3	Gorai.006G257300	___NoMatchedTerm___
Gorai.006G233200-JGI_221_v2.1	4.85508	4.88528	3	Gorai.006G233200	gi|519746270|gb|JX614511.1|_Gossypium_hirsutum_clone_NBRI_GE57945_microsatellite_sequence
Gorai.006G202500-JGI_221_v2.1	4.71533	4.24785	3	Gorai.006G202500	___NoMatchedTerm___
Gorai.006G168500-JGI_221_v2.1	4.93526	5.64778	3	Gorai.006G168500	gi|33771691|gb|AY346330.1|_Gossypium_hirsutum_glycuronosyltransferase-like_protein_mRNA,_complete_cds
Gorai.006G158800-JGI_221_v2.1	4.53316	5.75269	3	Gorai.006G158800	___NoMatchedTerm___
Gorai.006G148100-JGI_221_v2.1	4.67611	5.65081	3	Gorai.006G148100	___NoMatchedTerm___
Gorai.006G110300-JGI_221_v2.1	5.62062	4.43548	3	Gorai.006G110300	___NoMatchedTerm___
Gorai.006G104800-JGI_221_v2.1	5.05672	3.74089	3	Gorai.006G104800	___NoMatchedTerm___
Gorai.006G015500-JGI_221_v2.1	5.2559	4.88528	3	Gorai.006G015500	gi|39652086|emb|AJ567176.1|_Gossypium_hirsutum_microsatellite_DNA_mGhCIR230,_clone_CIR230
Gorai.005G257200-JGI_221_v2.1	4.84086	5.90469	3	Gorai.005G257200	___NoMatchedTerm___
Gorai.005G231200-JGI_221_v2.1	5.48735	3.66289	3	Gorai.005G231200	___NoMatchedTerm___
Gorai.005G196400-JGI_221_v2.1	4.57783	5.16539	3	Gorai.005G196400	___NoMatchedTerm___
Gorai.005G147800-JGI_221_v2.1	4.84086	5.39012	3	Gorai.005G147800	___NoMatchedTerm___
Gorai.004G287900-JGI_221_v2.1	5.07232	5.91362	3	Gorai.004G287900	___NoMatchedTerm___
Gorai.004G254300-JGI_221_v2.1	3.39114	6.20721	3	Gorai.004G254300	___NoMatchedTerm___
Gorai.004G224700-JGI_221_v2.1	3.84086	6.22662	3	Gorai.004G224700	___NoMatchedTerm___
Gorai.004G213300-JGI_221_v2.1	2.99259	5.30032	3	Gorai.004G213300	___NoMatchedTerm___
Gorai.004G194700-JGI_221_v2.1	4.71533	6.12232	3	Gorai.004G194700	gi|170674553|gb|EU532236.1|_Gossypium_barbadense_clone_I2-11_ISSR_marker_genomic_sequence
Gorai.004G138200-JGI_221_v2.1	4.08775	5.48965	3	Gorai.004G138200	gi|519695211|gb|JX589106.1|_Gossypium_hirsutum_clone_NBRI_GE23731_microsatellite_sequence
Gorai.004G103900-JGI_221_v2.1	5.2559	6.04219	3	Gorai.004G103900	gi|519689829|gb|JX583724.1|_Gossypium_hirsutum_clone_NBRI_GE16846_microsatellite_sequence
Gorai.004G064000-JGI_221_v2.1	3.84086	5.39012	3	Gorai.004G064000	gi|519685413|gb|JX579308.1|_Gossypium_hirsutum_clone_NBRI_GE11517_microsatellite_sequence
Gorai.004G026300-JGI_221_v2.1	2.84086	6.67023	3	Gorai.004G026300	___NoMatchedTerm___
Gorai.004G012300-JGI_221_v2.1	3.70308	5.32585	3	Gorai.004G012300	___NoMatchedTerm___
Gorai.004G001400-JGI_221_v2.1	3.57783	5.39012	3	Gorai.004G001400	gi|256568428|gb|FJ646599.1|_Gossypium_hirsutum_PIP_protein_(PIP2;8)_mRNA,_complete_cds
Gorai.003G151700-JGI_221_v2.1	5.97056	3.76242	3	Gorai.003G151700	gi|19698445|gb|AF485265.1|_Gossypium_hirsutum_class_III_peroxidase_(pod3)_mRNA,_complete_cds
Gorai.003G077700-JGI_221_v2.1	4.92547	5.90469	3	Gorai.003G077700	gi|307752650|gb|GQ921836.1|_Gossypium_hirsutum_NAC_trascription_factor_1_(nst1)_mRNA,_complete_cds
Gorai.003G067000-JGI_221_v2.1	4.95634	6.10633	3	Gorai.003G067000	___NoMatchedTerm___
Gorai.002G124000-JGI_221_v2.1	5.05672	5.78528	3	Gorai.002G124000	___NoMatchedTerm___
Gorai.002G096400-JGI_221_v2.1	4.57783	5.83069	3	Gorai.002G096400	gi|519762661|gb|JX622422.1|_Gossypium_hirsutum_clone_NBRI_GE69148_microsatellite_sequence
Gorai.002G074500-JGI_221_v2.1	5.06326	5.24785	3	Gorai.002G074500	gi|519700677|gb|JX594457.1|_Gossypium_hirsutum_clone_NBRI_GE30421_microsatellite_sequence
Gorai.002G050500-JGI_221_v2.1	4.84086	5.39012	3	Gorai.002G050500	gi|519764986|gb|JX622985.1|_Gossypium_hirsutum_clone_NBRI_GE69961_microsatellite_sequence
Gorai.002G040800-JGI_221_v2.1	3.31975	7.25783	3	Gorai.002G040800	___NoMatchedTerm___
Gorai.002G040500-JGI_221_v2.1	4.62062	6.66289	3	Gorai.002G040500	___NoMatchedTerm___
Gorai.002G039400-JGI_221_v2.1	5.42583	4.58276	3	Gorai.002G039400	___NoMatchedTerm___
Gorai.001G235200-JGI_221_v2.1	4.42583	5.2832	3	Gorai.001G235200	___NoMatchedTerm___
Gorai.001G228500-JGI_221_v2.1	5.39114	5.39985	3	Gorai.001G228500	gi|317172978|gb|HQ525197.1|_Gossypium_herbaceum_clone_NBRI_D2_628_simple_sequence_repeat_marker,_mRNA_sequence
Gorai.001G220300-JGI_221_v2.1	4.38401	4.28738	3	Gorai.001G220300	___NoMatchedTerm___
Gorai.001G156400-JGI_221_v2.1	5.16279	5.24785	3	Gorai.001G156400	___NoMatchedTerm___
Gorai.001G051100-JGI_221_v2.1	5.79994	4.01652	3	Gorai.001G051100	gi|37730468|gb|AY181251.1|_Gossypium_hirsutum_ethylene-responsive_element_binding_factor_mRNA,_complete_cds
Gorai.001G039600-JGI_221_v2.1	5.17701	5.83281	3	Gorai.001G039600	___NoMatchedTerm___
Gorai.001G003400-JGI_221_v2.1	4.47176	6.70728	3	Gorai.001G003400	___NoMatchedTerm___
Gorai.013G044000-JGI_221_v2.1	4.71533	5.04219	3	Gorai.013G044000	gi|519758811|gb|JX620723.1|_Gossypium_hirsutum_clone_NBRI_GE67037_microsatellite_sequence
Gorai.012G035500-JGI_221_v2.1	4.95634	4.39985	3	Gorai.012G035500	gi|519747823|gb|JX615139.1|_Gossypium_hirsutum_clone_NBRI_GE58975_microsatellite_sequence
Gorai.008G012500-JGI_221_v2.1	5.06326	4.90469	3	Gorai.008G012500	___NoMatchedTerm___
Gorai.007G244400-JGI_221_v2.1	3.57783	5.58276	3	Gorai.007G244400	___NoMatchedTerm___
Gorai.004G110400-JGI_221_v2.1	4.71533	4.16773	3	Gorai.004G110400	gi|519762895|gb|JX622555.1|_Gossypium_hirsutum_clone_NBRI_GE69334_microsatellite_sequence
Gorai.004G016200-JGI_221_v2.1	4.84086	5.67023	3	Gorai.004G016200	gi|519698543|gb|JX592438.1|_Gossypium_hirsutum_clone_NBRI_GE27878_microsatellite_sequence
Gorai.005G090300-JGI_221_v2.1	3.88679	3.16539	3	Gorai.005G090300	gi|153805697|gb|EF643508.1|_Gossypium_hirsutum_nodulin_family_protein_(NLP)_mRNA,_complete_cds
Gorai.006G230300-JGI_221_v2.1	3.70308	1.34096	3	Gorai.006G230300	___NoMatchedTerm___
Gorai.001G165800-JGI_221_v2.1	4.99259	2.30032	3	Gorai.001G165800	gi|397911863|gb|JX065074.1|_Gossypium_hirsutum_mitochondrion,_complete_genome
Gorai.001G165200-JGI_221_v2.1	3.34051	2.34096	3	Gorai.001G165200	gi|397911863|gb|JX065074.1|_Gossypium_hirsutum_mitochondrion,_complete_genome
Gorai.001G164800-JGI_221_v2.1	3.28804	3.24785	3	Gorai.001G164800	gi|397911863|gb|JX065074.1|_Gossypium_hirsutum_mitochondrion,_complete_genome
Gorai.004G028700-JGI_221_v2.1	3.34051	3.07792	3	Gorai.004G028700	___NoMatchedTerm___
Gorai.001G165000-JGI_221_v2.1	3.34051	2.58276	3	Gorai.001G165000	gi|397911863|gb|JX065074.1|_Gossypium_hirsutum_mitochondrion,_complete_genome
Gorai.001G161200-JGI_221_v2.1	3.84086	2.58276	3	Gorai.001G161200	gi|397911863|gb|JX065074.1|_Gossypium_hirsutum_mitochondrion,_complete_genome
Gorai.013G176900-JGI_221_v2.1	3.52338	1.94786	3	Gorai.013G176900	gi|340796358|gb|HQ891931.1|_Gossypium_hirsutum_GA2ox2_gene,_complete_cds
Gorai.007G079900-JGI_221_v2.1	4.34842	1.27956	3	Gorai.007G079900	gi|441038070|gb|JQ914143.1|_Gossypium_hirsutum_NAC_domain_protein_12_(NAC12)_mRNA,_complete_cds
Gorai.013G170300-JGI_221_v2.1	4.46389	0.492961	3	Gorai.013G170300	gi|383932359|gb|JQ837708.1|_Gossypium_hirsutum_cultivar_ZM3_hypothetical_protein_mRNA,_complete_cds
Gorai.007G284400-JGI_221_v2.1	4.05672	0.855531	3	Gorai.007G284400	___NoMatchedTerm___
Gorai.001G122000-JGI_221_v2.1	3.62062	2.66289	3	Gorai.001G122000	___NoMatchedTerm___
Gorai.009G306800-JGI_221_v2.1	5.62062	1.07792	3	Gorai.009G306800	___NoMatchedTerm___
Gorai.008G044500-JGI_221_v2.1	5.53316	0.0779234	3	Gorai.008G044500	gi|312032596|gb|AC243164.1|_Gossypium_hirsutum_clone_MX177F15-jon,_complete_sequence
Gorai.007G127200-JGI_221_v2.1	4.53316	0.662886	3	Gorai.007G127200	___NoMatchedTerm___
Gorai.005G068900-JGI_221_v2.1	4.2336	1.66289	3	Gorai.005G068900	gi|519725800|gb|JX609697.1|_Gossypium_hirsutum_clone_NBRI_GE51052_microsatellite_sequence
Gorai.005G045900-JGI_221_v2.1	4.53316	0.492961	3	Gorai.005G045900	gi|317174919|gb|HQ527138.1|_Gossypium_herbaceum_clone_NBRI_C_EYT27PB01BXCGT_simple_sequence_repeat_marker,_mRNA_sequence
Gorai.003G154100-JGI_221_v2.1	3.70308	1.07792	3	Gorai.003G154100	gi|519696282|gb|JX590177.1|_Gossypium_hirsutum_clone_NBRI_GE25034_microsatellite_sequence
Gorai.002G233500-JGI_221_v2.1	3.11812	2.39985	3	Gorai.002G233500	gi|519764155|gb|JX622863.1|_Gossypium_hirsutum_clone_NBRI_GE69785_microsatellite_sequence
Gorai.001G161300-JGI_221_v2.1	3.57783	1.07792	3	Gorai.001G161300	gi|397911863|gb|JX065074.1|_Gossypium_hirsutum_mitochondrion,_complete_genome
Gorai.001G041900-JGI_221_v2.1	3.99259	1.07792	3	Gorai.001G041900	___NoMatchedTerm___
Gorai.010G098000-JGI_221_v2.1	4.84086	1.07792	3	Gorai.010G098000	___NoMatchedTerm___
Gorai.009G206300-JGI_221_v2.1	4.2559	3.07792	3	Gorai.009G206300	___NoMatchedTerm___
Gorai.001G013600-JGI_221_v2.1	5.42583	0.0779234	3	Gorai.001G013600	gi|356690045|gb|HQ828075.1|_Gossypium_hirsutum_MAPKK1_mRNA,_complete_cds
Gorai.012G064000-JGI_221_v2.1	5.0678	2.09363	3	Gorai.012G064000	___NoMatchedTerm___
Gorai.011G070000-JGI_221_v2.1	3.69013	2.21466	3	Gorai.011G070000	___NoMatchedTerm___
Gorai.010G103100-JGI_221_v2.1	3.0257	2.71316	3	Gorai.010G103100	gi|25992535|gb|AF531367.1|_Gossypium_barbadense_fiber_protein_Fb7_mRNA,_complete_cds
Gorai.009G413000-JGI_221_v2.1	3.1829	2.19486	3	Gorai.009G413000	gi|227434193|gb|FJ384629.1|_Gossypium_hirsutum_tonoplast_intrinsic_protein_(TIP1;1)_mRNA,_complete_cds
Gorai.009G194500-JGI_221_v2.1	4.16873	1.39657	3	Gorai.009G194500	gi|37529495|gb|AY345608.1|_Gossypium_hirsutum_beta-tubulin_6_mRNA,_complete_cds
Gorai.009G115600-JGI_221_v2.1	4.14283	2.1288	3	Gorai.009G115600	gi|223453019|gb|FJ594487.1|_Gossypium_hirsutum_beta-tubulin_14_mRNA,_complete_cds
Gorai.008G078300-JGI_221_v2.1	3.78942	2.01055	3	Gorai.008G078300	gi|57282618|emb|AJ606073.1|_Gossypium_hirsutum_mRNA_for_cysteine_proteinase_(cys1_gene),_strain_Xuzhou_142
Gorai.007G308700-JGI_221_v2.1	3.37756	2.31246	3	Gorai.007G308700	gi|317175282|gb|HQ527501.1|_Gossypium_herbaceum_clone_NBRI_D2_2162_simple_sequence_repeat_marker,_mRNA_sequence
Gorai.007G081800-JGI_221_v2.1	3.98751	1.59314	3	Gorai.007G081800	gi|211906437|gb|FJ415166.1|_Gossypium_hirsutum_clone_Spot9_UDP-D-glucose_dehydrogenase_mRNA,_complete_cds
Gorai.006G245000-JGI_221_v2.1	4.27388	1.60822	3	Gorai.006G245000	gi|157673575|gb|EU001741.1|_Gossypium_hirsutum_beta-ketoacyl-CoA_synthase_(KCS2)_mRNA,_complete_cds
Gorai.006G212500-JGI_221_v2.1	3.49608	2.15242	3	Gorai.006G212500	gi|519692615|gb|JX586510.1|_Gossypium_hirsutum_clone_NBRI_GE20349_microsatellite_sequence
Gorai.006G206300-JGI_221_v2.1	3.90761	2.1981	3	Gorai.006G206300	gi|519683083|gb|JX576978.1|_Gossypium_hirsutum_clone_NBRI_GE8711_microsatellite_sequence
Gorai.005G172100-JGI_221_v2.1	3.46027	2.48647	3	Gorai.005G172100	gi|211906469|gb|FJ415182.1|_Gossypium_hirsutum_clone_Spot3-10w15_glyceraldehyde-3-phosphate_dehydrogenase_mRNA,_complete_cds
Gorai.004G237000-JGI_221_v2.1	4.49707	2.01226	3	Gorai.004G237000	gi|529063022|gb|JX964044.1|_Gossypium_hirsutum_clone_NBRI_TRANS-313_microsatellite_sequence
Gorai.004G146600-JGI_221_v2.1	3.28831	1.93677	3	Gorai.004G146600	___NoMatchedTerm___
Gorai.004G134100-JGI_221_v2.1	3.76946	1.74693	3	Gorai.004G134100	gi|317174984|gb|HQ527203.1|_Gossypium_herbaceum_clone_NBRI_C2_345_simple_sequence_repeat_marker,_mRNA_sequence
Gorai.003G154200-JGI_221_v2.1	3.17176	2.48791	3	Gorai.003G154200	___NoMatchedTerm___
Gorai.002G262600-JGI_221_v2.1	3.37431	1.3853	3	Gorai.002G262600	gi|529071312|gb|JX964629.1|_Gossypium_hirsutum_clone_NBRI_TRANS-898_microsatellite_sequence
Gorai.002G063300-JGI_221_v2.1	3.93301	2.08831	3	Gorai.002G063300	gi|519689060|gb|JX582955.1|_Gossypium_hirsutum_clone_NBRI_GE15888_microsatellite_sequence
Gorai.013G229000-JGI_221_v2.1	3.57573	2.37926	3	Gorai.013G229000	___NoMatchedTerm___
Gorai.013G226300-JGI_221_v2.1	4.04912	2.47709	3	Gorai.013G226300	gi|317172832|gb|HQ525051.1|_Gossypium_herbaceum_clone_NBRI_E_EYT27PB03G4UMY_simple_sequence_repeat_marker,_mRNA_sequence
Gorai.013G168900-JGI_221_v2.1	3.55372	1.62253	3	Gorai.013G168900	___NoMatchedTerm___
Gorai.013G161500-JGI_221_v2.1	3.21253	2.08094	3	Gorai.013G161500	___NoMatchedTerm___
Gorai.013G153200-JGI_221_v2.1	3.3641	2.72541	3	Gorai.013G153200	gi|519701434|gb|JX595214.1|_Gossypium_hirsutum_clone_NBRI_GE31401_microsatellite_sequence
Gorai.013G089300-JGI_221_v2.1	4.68555	0.468383	3	Gorai.013G089300	gi|256535966|gb|GQ393021.1|_Gossypium_hirsutum_cultivar_Deltapine_20_clone_MONCS0002_SSR_marker_C2-0002B_genomic_sequence
Gorai.012G100700-JGI_221_v2.1	4.76345	2.77519	3	Gorai.012G100700	gi|32186905|gb|AY305732.1|_Gossypium_hirsutum_actin_(ACT11)_mRNA,_complete_cds
Gorai.011G026300-JGI_221_v2.1	3.28415	3.2161	3	Gorai.011G026300	gi|519690133|gb|JX584028.1|_Gossypium_hirsutum_clone_NBRI_GE17217_microsatellite_sequence
Gorai.009G405200-JGI_221_v2.1	4.18493	2.24543	3	Gorai.009G405200	gi|531967536|gb|KC186125.1|_Gossypium_hirsutum_GDSL_esterase/lipase_(GDSL)_mRNA,_complete_cds
Gorai.009G217500-JGI_221_v2.1	3.03602	2.61945	3	Gorai.009G217500	___NoMatchedTerm___
Gorai.009G182300-JGI_221_v2.1	3.58562	1.32669	3	Gorai.009G182300	gi|73761684|gb|DQ116442.1|_Gossypium_hirsutum_ACC_oxidase_1_(ACO1)_mRNA,_complete_cds
Gorai.009G152500-JGI_221_v2.1	3.44724	1.344	3	Gorai.009G152500	gi|317173799|gb|HQ526018.1|_Gossypium_herbaceum_clone_NBRI_C2_1655_simple_sequence_repeat_marker,_mRNA_sequence
Gorai.009G023300-JGI_221_v2.1	3.59925	0.956245	3	Gorai.009G023300	___NoMatchedTerm___
Gorai.008G293200-JGI_221_v2.1	3.69735	2.46787	3	Gorai.008G293200	gi|317173472|gb|HQ525691.1|_Gossypium_herbaceum_clone_NBRI_B_6361_simple_sequence_repeat_marker,_mRNA_sequence
Gorai.008G205700-JGI_221_v2.1	3.15357	2.39243	3	Gorai.008G205700	___NoMatchedTerm___
Gorai.008G184400-JGI_221_v2.1	3.19874	2.53944	3	Gorai.008G184400	___NoMatchedTerm___
Gorai.007G158400-JGI_221_v2.1	4.29933	2.24612	3	Gorai.007G158400	gi|317174504|gb|HQ526723.1|_Gossypium_herbaceum_clone_NBRI_D_EYT27PB02D17O7_simple_sequence_repeat_marker,_mRNA_sequence
Gorai.007G097700-JGI_221_v2.1	3.27971	2.88893	3	Gorai.007G097700	gi|39651926|emb|AJ567016.1|_Gossypium_hirsutum_microsatellite_DNA_mGhCIR067,_clone_CIR067
Gorai.006G219800-JGI_221_v2.1	3.28865	1.97707	3	Gorai.006G219800	___NoMatchedTerm___
Gorai.005G134100-JGI_221_v2.1	3.94798	1.45326	3	Gorai.005G134100	gi|32364695|gb|AY255521.1|_Gossypium_hirsutum_ABC_transporter_(WBC1)_mRNA,_complete_cds
Gorai.005G100700-JGI_221_v2.1	3.65406	2.70553	3	Gorai.005G100700	gi|156616813|gb|EF591138.1|_Gossypium_darwinii_D-subgenome_alcohol_dehydrogenase_A_(AdhA)_gene,_5'_UTR
Gorai.005G080100-JGI_221_v2.1	3.56943	1.07792	3	Gorai.005G080100	gi|317175780|gb|HQ527999.1|_Gossypium_herbaceum_clone_NBRI_B2_1265_simple_sequence_repeat_marker,_mRNA_sequence
Gorai.005G025000-JGI_221_v2.1	3.22041	2.00151	3	Gorai.005G025000	gi|29164807|gb|AY185539.1|_Gossypium_barbadense_clone_4__3_putative_xyloglucan_endotransglycosylase_gene,_partial_cds
Gorai.004G246100-JGI_221_v2.1	3.14215	2.55841	3	Gorai.004G246100	___NoMatchedTerm___
Gorai.004G235100-JGI_221_v2.1	3.76962	1.07319	3	Gorai.004G235100	gi|256536426|gb|GQ393481.1|_Gossypium_hirsutum_cultivar_Deltapine_33_B_clone_MONCS0446_SSR_marker_CGR5447_genomic_sequence
Gorai.004G132400-JGI_221_v2.1	3.7066	2.3973	3	Gorai.004G132400	gi|529061419|gb|JX963772.1|_Gossypium_hirsutum_clone_NBRI_TRANS-1001_microsatellite_sequence
Gorai.004G104100-JGI_221_v2.1	3.45829	1.60662	3	Gorai.004G104100	gi|519685758|gb|JX579653.1|_Gossypium_hirsutum_clone_NBRI_GE11934_microsatellite_sequence
Gorai.003G026200-JGI_221_v2.1	3.91046	1.91471	3	Gorai.003G026200	gi|519695963|gb|JX589858.1|_Gossypium_hirsutum_clone_NBRI_GE24638_microsatellite_sequence
Gorai.003G001800-JGI_221_v2.1	3.25268	2.36609	3	Gorai.003G001800	gi|529063133|gb|JX964062.1|_Gossypium_hirsutum_clone_NBRI_TRANS-331_microsatellite_sequence
Gorai.002G206200-JGI_221_v2.1	3.36274	2.44118	3	Gorai.002G206200	___NoMatchedTerm___
Gorai.002G193500-JGI_221_v2.1	5.18979	1.05565	3	Gorai.002G193500	___NoMatchedTerm___
Gorai.002G113400-JGI_221_v2.1	3.87617	1.39524	3	Gorai.002G113400	gi|312032592|gb|AC243160.1|_Gossypium_hirsutum_clone_MX146F18-joh,_complete_sequence
Gorai.001G082200-JGI_221_v2.1	4.47581	1.58904	3	Gorai.001G082200	___NoMatchedTerm___
Gorai.001G037600-JGI_221_v2.1	3.46316	2.03376	3	Gorai.001G037600	gi|145105397|gb|EF363689.1|_Gossypium_hirsutum_CBL-interacting_protein_kinase_(CIPK1)_mRNA,_complete_cds
Gorai.013G202800-JGI_221_v2.1	3.89135	2.0414	3	Gorai.013G202800	___NoMatchedTerm___
Gorai.013G156700-JGI_221_v2.1	3.5217	2.24785	3	Gorai.013G156700	___NoMatchedTerm___
Gorai.013G146100-JGI_221_v2.1	3.47999	2.29343	3	Gorai.013G146100	___NoMatchedTerm___
Gorai.012G050300-JGI_221_v2.1	4.60187	2.95707	3	Gorai.012G050300	___NoMatchedTerm___
Gorai.011G130700-JGI_221_v2.1	3.56332	1.94042	3	Gorai.011G130700	gi|519685717|gb|JX579612.1|_Gossypium_hirsutum_clone_NBRI_GE11885_microsatellite_sequence
Gorai.010G253400-JGI_221_v2.1	3.34051	1.51963	3	Gorai.010G253400	gi|519748492|gb|JX615557.1|_Gossypium_hirsutum_clone_NBRI_GE59593_microsatellite_sequence
Gorai.010G164500-JGI_221_v2.1	4.29714	1.41673	3	Gorai.010G164500	___NoMatchedTerm___
Gorai.010G060500-JGI_221_v2.1	3.40063	1.5185	3	Gorai.010G060500	gi|519687328|gb|JX581223.1|_Gossypium_hirsutum_clone_NBRI_GE13809_microsatellite_sequence
Gorai.010G036100-JGI_221_v2.1	3.73827	1.71752	3	Gorai.010G036100	___NoMatchedTerm___
Gorai.010G035500-JGI_221_v2.1	3.87257	2.02207	3	Gorai.010G035500	gi|519750943|gb|JX616821.1|_Gossypium_hirsutum_clone_NBRI_GE61739_microsatellite_sequence
Gorai.009G446000-JGI_221_v2.1	3.31743	1.65017	3	Gorai.009G446000	gi|114795646|gb|DQ908379.1|_Gossypium_hirsutum_clone_LIB5327-040-A1-N1-G12_P_S_Gh440_microsatellite_sequence
Gorai.009G422200-JGI_221_v2.1	3.86096	0.731473	3	Gorai.009G422200	___NoMatchedTerm___
Gorai.009G292900-JGI_221_v2.1	4.68487	3.15593	3	Gorai.009G292900	___NoMatchedTerm___
Gorai.009G268100-JGI_221_v2.1	5.61235	2.12484	3	Gorai.009G268100	gi|519683362|gb|JX577257.1|_Gossypium_hirsutum_clone_NBRI_GE9044_microsatellite_sequence
Gorai.009G244800-JGI_221_v2.1	3.61788	2.42733	3	Gorai.009G244800	gi|153805697|gb|EF643508.1|_Gossypium_hirsutum_nodulin_family_protein_(NLP)_mRNA,_complete_cds
Gorai.009G215100-JGI_221_v2.1	3.48176	2.31422	3	Gorai.009G215100	gi|317175525|gb|HQ527744.1|_Gossypium_herbaceum_clone_NBRI_C_5221_simple_sequence_repeat_marker,_mRNA_sequence
Gorai.009G189900-JGI_221_v2.1	4.17952	2.62224	3	Gorai.009G189900	gi|256537723|gb|GQ394778.1|_Gossypium_hirsutum_cultivar_Deltapine_90_clone_MONCS1801_SSR_marker_DC40389_genomic_sequence
Gorai.009G129500-JGI_221_v2.1	3.20229	2.27956	3	Gorai.009G129500	gi|519692217|gb|JX586112.1|_Gossypium_hirsutum_clone_NBRI_GE19854_microsatellite_sequence
Gorai.009G125400-JGI_221_v2.1	4.11089	1.23225	3	Gorai.009G125400	___NoMatchedTerm___
Gorai.009G092800-JGI_221_v2.1	4.69351	2.20666	3	Gorai.009G092800	___NoMatchedTerm___
Gorai.009G057100-JGI_221_v2.1	3.21433	2.89933	3	Gorai.009G057100	___NoMatchedTerm___
Gorai.008G291000-JGI_221_v2.1	3.87508	1.03945	3	Gorai.008G291000	___NoMatchedTerm___
Gorai.008G273200-JGI_221_v2.1	4.17762	0.797816	3	Gorai.008G273200	___NoMatchedTerm___
Gorai.008G241700-JGI_221_v2.1	3.51688	1.97989	3	Gorai.008G241700	___NoMatchedTerm___
Gorai.008G222600-JGI_221_v2.1	3.88711	2.35546	3	Gorai.008G222600	___NoMatchedTerm___
Gorai.008G026800-JGI_221_v2.1	4.70525	0.216307	3	Gorai.008G026800	___NoMatchedTerm___
Gorai.006G271400-JGI_221_v2.1	3.67611	2.68306	3	Gorai.006G271400	___NoMatchedTerm___
Gorai.006G259600-JGI_221_v2.1	3.34519	1.81489	3	Gorai.006G259600	gi|317173125|gb|HQ525344.1|_Gossypium_herbaceum_clone_NBRI_C2_558_simple_sequence_repeat_marker,_mRNA_sequence
Gorai.006G149500-JGI_221_v2.1	3.4253	1.99775	3	Gorai.006G149500	___NoMatchedTerm___
Gorai.006G131800-JGI_221_v2.1	3.7895	2.31314	3	Gorai.006G131800	___NoMatchedTerm___
Gorai.006G130800-JGI_221_v2.1	3.28118	1.98258	3	Gorai.006G130800	___NoMatchedTerm___
Gorai.006G105200-JGI_221_v2.1	3.54373	1.81868	3	Gorai.006G105200	gi|383932351|gb|JQ837704.1|_Gossypium_hirsutum_cultivar_ZM3_asparagine_synthetase_mRNA,_complete_cds
Gorai.006G028400-JGI_221_v2.1	4.90239	2.04316	3	Gorai.006G028400	___NoMatchedTerm___
Gorai.006G000200-JGI_221_v2.1	4.53541	1.61708	3	Gorai.006G000200	gi|347466181|gb|JF795273.1|_Gossypium_hirsutum_chalcone_synthase_(CHS3)_mRNA,_complete_cds
Gorai.004G191500-JGI_221_v2.1	3.35713	2.78687	3	Gorai.004G191500	___NoMatchedTerm___
Gorai.003G183800-JGI_221_v2.1	4.52506	0.517035	3	Gorai.003G183800	gi|6671364|gb|AF216497.1|AF216497_Gossypium_hirsutum_P-glycoprotein_(CMDR1)_mRNA,_complete_cds
Gorai.003G125200-JGI_221_v2.1	3.59965	1.24615	3	Gorai.003G125200	___NoMatchedTerm___
Gorai.003G080800-JGI_221_v2.1	4.15548	2.66289	3	Gorai.003G080800	gi|67003904|gb|AF538680.2|_Gossypium_hirsutum_endo-1,4-beta-glucanase_(Cel1)_mRNA,_complete_cds
Gorai.003G059900-JGI_221_v2.1	4.14685	1.83465	3	Gorai.003G059900	gi|529070706|gb|JX964607.1|_Gossypium_hirsutum_clone_NBRI_TRANS-876_microsatellite_sequence
Gorai.003G047000-JGI_221_v2.1	4.07895	2.66289	3	Gorai.003G047000	___NoMatchedTerm___
Gorai.002G230000-JGI_221_v2.1	3.59781	1.72283	3	Gorai.002G230000	gi|519693458|gb|JX587353.1|_Gossypium_hirsutum_clone_NBRI_GE21422_microsatellite_sequence
Gorai.002G222400-JGI_221_v2.1	3.17412	2.50677	3	Gorai.002G222400	gi|133902298|gb|EF457751.1|_Gossypium_raimondii_transposon_Mutator-like,_complete_sequence;_alcohol_dehydrogenase_A_gene,_complete_cds;_transposon_copia-like,_myosin_pseudogene,_and_retrotransposon_putative_gypsy,_complete_sequence;_putative_FAD-dependent_oxidoreductase,_putative_protein_disulfide_isomerase,_and_putative_integral_membrane_protein_genes,_complete_cds;_retrotransposon_putative_copi…
Gorai.002G161400-JGI_221_v2.1	3.61455	1.59988	3	Gorai.002G161400	___NoMatchedTerm___
Gorai.002G119600-JGI_221_v2.1	5.32528	2.28651	3	Gorai.002G119600	gi|317175514|gb|HQ527733.1|_Gossypium_herbaceum_clone_NBRI_B2_538_simple_sequence_repeat_marker,_mRNA_sequence
Gorai.002G110800-JGI_221_v2.1	3.31768	2.26861	3	Gorai.002G110800	gi|519692163|gb|JX586058.1|_Gossypium_hirsutum_clone_NBRI_GE19791_microsatellite_sequence
Gorai.002G095900-JGI_221_v2.1	3.85727	1.6684	3	Gorai.002G095900	gi|256536590|gb|GQ393645.1|_Gossypium_hirsutum_cultivar_Deltapine_33_B_clone_MONCS0610_SSR_marker_CGR5661_genomic_sequence
Gorai.002G073400-JGI_221_v2.1	4.69439	1.56621	3	Gorai.002G073400	gi|29836416|gb|AY116158.1|_Gossypium_raimondii_putative_COP-1_interacting_protein_7_gene,_partial_cds
Gorai.002G023600-JGI_221_v2.1	3.34985	1.60399	3	Gorai.002G023600	___NoMatchedTerm___
Gorai.002G020600-JGI_221_v2.1	3.79698	1.94042	3	Gorai.002G020600	gi|519695027|gb|JX588922.1|_Gossypium_hirsutum_clone_NBRI_GE23495_microsatellite_sequence
Gorai.001G100100-JGI_221_v2.1	3.97834	2.13526	3	Gorai.001G100100	gi|519684706|gb|JX578601.1|_Gossypium_hirsutum_clone_NBRI_GE10652_microsatellite_sequence
Gorai.N025900-JGI_221_v2.1	3.33339	1.75975	3	Gorai.N025900	___NoMatchedTerm___
Gorai.013G226700-JGI_221_v2.1	3.74817	2.47024	3	Gorai.013G226700	gi|519686140|gb|JX580035.1|_Gossypium_hirsutum_clone_NBRI_GE12389_microsatellite_sequence
Gorai.013G215300-JGI_221_v2.1	3.52593	2.00866	3	Gorai.013G215300	___NoMatchedTerm___
Gorai.013G208700-JGI_221_v2.1	4.67066	0.755995	3	Gorai.013G208700	gi|28932731|gb|AY210417.1|_Gossypium_hirsutum_putative_nodulin_protein_mRNA,_complete_cds
Gorai.013G196000-JGI_221_v2.1	4.92547	1.27057	3	Gorai.013G196000	___NoMatchedTerm___
Gorai.013G061500-JGI_221_v2.1	3.74261	1.39985	3	Gorai.013G061500	___NoMatchedTerm___
Gorai.012G063500-JGI_221_v2.1	4.38731	1.79413	3	Gorai.012G063500	gi|519758678|gb|JX620658.1|_Gossypium_hirsutum_clone_NBRI_GE66951_microsatellite_sequence
Gorai.012G001900-JGI_221_v2.1	4.77156	1.72178	3	Gorai.012G001900	___NoMatchedTerm___
Gorai.011G198100-JGI_221_v2.1	3.74817	2.27432	3	Gorai.011G198100	gi|529062920|gb|JX964027.1|_Gossypium_hirsutum_clone_NBRI_TRANS-296_microsatellite_sequence
Gorai.011G125200-JGI_221_v2.1	4.45668	1.11857	3	Gorai.011G125200	gi|529062072|gb|JX963884.1|_Gossypium_hirsutum_clone_NBRI_TRANS-153_microsatellite_sequence
Gorai.010G237600-JGI_221_v2.1	4.34051	1.91442	3	Gorai.010G237600	gi|519693876|gb|JX587771.1|_Gossypium_hirsutum_clone_NBRI_GE21984_microsatellite_sequence
Gorai.010G215400-JGI_221_v2.1	3.11812	2.20131	3	Gorai.010G215400	___NoMatchedTerm___
Gorai.010G193000-JGI_221_v2.1	4.95637	2.2332	3	Gorai.010G193000	gi|317175036|gb|HQ527255.1|_Gossypium_herbaceum_clone_NBRI_B2_957_simple_sequence_repeat_marker,_mRNA_sequence
Gorai.010G116500-JGI_221_v2.1	3.74521	1.29473	3	Gorai.010G116500	___NoMatchedTerm___
Gorai.010G030700-JGI_221_v2.1	4.39823	2.53736	3	Gorai.010G030700	gi|35187436|gb|AY375329.1|_Gossypium_barbadense_fiber_sucrose_transporter_mRNA,_partial_cds
Gorai.009G420200-JGI_221_v2.1	5.28804	2.44405	3	Gorai.009G420200	gi|56475219|gb|AY685667.1|_Gossypium_bickii_calmodulin-binding_protein_mRNA,_partial_cds
Gorai.009G280600-JGI_221_v2.1	3.72955	2.42585	3	Gorai.009G280600	gi|519696646|gb|JX590541.1|_Gossypium_hirsutum_clone_NBRI_GE25469_microsatellite_sequence
Gorai.009G131300-JGI_221_v2.1	3.81	1.79162	3	Gorai.009G131300	gi|529063327|gb|JX964093.1|_Gossypium_hirsutum_clone_NBRI_TRANS-362_microsatellite_sequence
Gorai.009G106300-JGI_221_v2.1	4.00633	1.6716	3	Gorai.009G106300	gi|519683498|gb|JX577393.1|_Gossypium_hirsutum_clone_NBRI_GE9210_microsatellite_sequence
Gorai.009G074200-JGI_221_v2.1	3.86814	1.13039	3	Gorai.009G074200	gi|519683614|gb|JX577509.1|_Gossypium_hirsutum_clone_NBRI_GE9349_microsatellite_sequence
Gorai.009G064500-JGI_221_v2.1	3.15994	2.19991	3	Gorai.009G064500	___NoMatchedTerm___
Gorai.008G263300-JGI_221_v2.1	3.35759	1.94668	3	Gorai.008G263300	___NoMatchedTerm___
Gorai.008G038800-JGI_221_v2.1	3.70308	2.41896	3	Gorai.008G038800	gi|441038163|gb|JQ914147.1|_Gossypium_hirsutum_NAC_domain_protein_16_(NAC16)_mRNA,_complete_cds
Gorai.007G267900-JGI_221_v2.1	4.21597	1.93353	3	Gorai.007G267900	gi|206584346|gb|EU706343.1|_Gossypium_hirsutum_NAC_domain_protein_NAC5_(NAC5)_mRNA,_complete_cds
Gorai.007G213000-JGI_221_v2.1	5.89071	1.64729	3	Gorai.007G213000	___NoMatchedTerm___
Gorai.007G114700-JGI_221_v2.1	3.99259	3.14021	3	Gorai.007G114700	___NoMatchedTerm___
Gorai.007G103900-JGI_221_v2.1	3.79905	1.07792	3	Gorai.007G103900	gi|519694184|gb|JX588079.1|_Gossypium_hirsutum_clone_NBRI_GE22396_microsatellite_sequence
Gorai.007G090800-JGI_221_v2.1	3.13888	2.39985	3	Gorai.007G090800	gi|317175722|gb|HQ527941.1|_Gossypium_herbaceum_clone_NBRI_B_1794_simple_sequence_repeat_marker,_mRNA_sequence
Gorai.007G084100-JGI_221_v2.1	4.11812	0.897351	3	Gorai.007G084100	___NoMatchedTerm___
Gorai.007G033800-JGI_221_v2.1	3.21388	2.11355	3	Gorai.007G033800	gi|519685232|gb|JX579127.1|_Gossypium_hirsutum_clone_NBRI_GE11309_microsatellite_sequence
Gorai.007G033700-JGI_221_v2.1	3.46277	1.42787	3	Gorai.007G033700	___NoMatchedTerm___
Gorai.007G031000-JGI_221_v2.1	3.30965	1.66289	3	Gorai.007G031000	gi|519683544|gb|JX577439.1|_Gossypium_hirsutum_clone_NBRI_GE9261_microsatellite_sequence
Gorai.006G258300-JGI_221_v2.1	4.50585	1.99546	3	Gorai.006G258300	___NoMatchedTerm___
Gorai.006G212000-JGI_221_v2.1	3.32165	2.41353	3	Gorai.006G212000	___NoMatchedTerm___
Gorai.006G149800-JGI_221_v2.1	3.41148	1.39985	3	Gorai.006G149800	gi|519716063|gb|JX605587.1|_Gossypium_hirsutum_clone_NBRI_GE45300_microsatellite_sequence
Gorai.006G146900-JGI_221_v2.1	3.48377	2.72702	3	Gorai.006G146900	gi|519685320|gb|JX579215.1|_Gossypium_hirsutum_clone_NBRI_GE11416_microsatellite_sequence
Gorai.006G090600-JGI_221_v2.1	3.42297	1.41896	3	Gorai.006G090600	gi|519687852|gb|JX581747.1|_Gossypium_hirsutum_clone_NBRI_GE14443_microsatellite_sequence
Gorai.006G034800-JGI_221_v2.1	3.13355	2.81023	3	Gorai.006G034800	gi|519689285|gb|JX583180.1|_Gossypium_hirsutum_clone_NBRI_GE16162_microsatellite_sequence
Gorai.005G162700-JGI_221_v2.1	3.90953	0.829996	3	Gorai.005G162700	gi|519748765|gb|JX615690.1|_Gossypium_hirsutum_clone_NBRI_GE59812_microsatellite_sequence
Gorai.005G057600-JGI_221_v2.1	3.68516	2.12855	3	Gorai.005G057600	___NoMatchedTerm___
Gorai.005G042000-JGI_221_v2.1	4.00348	2.22993	3	Gorai.005G042000	___NoMatchedTerm___
Gorai.004G193700-JGI_221_v2.1	4.10605	1.72178	3	Gorai.004G193700	___NoMatchedTerm___
Gorai.004G143600-JGI_221_v2.1	3.15465	2.26555	3	Gorai.004G143600	___NoMatchedTerm___
Gorai.004G041200-JGI_221_v2.1	4.56743	0.952393	3	Gorai.004G041200	___NoMatchedTerm___
Gorai.004G031100-JGI_221_v2.1	5.10605	2.11974	3	Gorai.004G031100	gi|40022232|gb|AY476737.1|_Gossypium_hirsutum_XET_mRNA,_partial_sequence
Gorai.002G239000-JGI_221_v2.1	3.34051	2.03945	3	Gorai.002G239000	gi|519765184|gb|JX623086.1|_Gossypium_hirsutum_clone_NBRI_GE70118_microsatellite_sequence
Gorai.002G186000-JGI_221_v2.1	3.0448	2.53312	3	Gorai.002G186000	gi|529062722|gb|JX963994.1|_Gossypium_hirsutum_clone_NBRI_TRANS-263_microsatellite_sequence
Gorai.002G020500-JGI_221_v2.1	3.81695	1.97483	3	Gorai.002G020500	___NoMatchedTerm___
Gorai.001G194400-JGI_221_v2.1	3.40257	1.4722	3	Gorai.001G194400	___NoMatchedTerm___
Gorai.001G077900-JGI_221_v2.1	3.4158	2.95239	3	Gorai.001G077900	___NoMatchedTerm___
Gorai.001G065900-JGI_221_v2.1	3.41724	1.45343	3	Gorai.001G065900	___NoMatchedTerm___
Gorai.001G014100-JGI_221_v2.1	3.65927	1.1083	3	Gorai.001G014100	gi|519745828|gb|JX614334.1|_Gossypium_hirsutum_clone_NBRI_GE57636_microsatellite_sequence
Gorai.001G011600-JGI_221_v2.1	3.68516	1.12683	3	Gorai.001G011600	gi|519686792|gb|JX580687.1|_Gossypium_hirsutum_clone_NBRI_GE13165_microsatellite_sequence
Gorai.013G231800-JGI_221_v2.1	4.78108	2.12523	3	Gorai.013G231800	gi|519683622|gb|JX577517.1|_Gossypium_hirsutum_clone_NBRI_GE9359_microsatellite_sequence
Gorai.013G127500-JGI_221_v2.1	4.89573	1.9359	3	Gorai.013G127500	gi|56609043|gb|AY695833.1|_Gossypium_hirsutum_kinesin_(KCH1)_mRNA,_complete_cds
Gorai.012G185000-JGI_221_v2.1	3.94819	2.30032	3	Gorai.012G185000	gi|317174436|gb|HQ526655.1|_Gossypium_herbaceum_clone_NBRI_B_6634_simple_sequence_repeat_marker,_mRNA_sequence
Gorai.011G147300-JGI_221_v2.1	3.45372	1.49296	3	Gorai.011G147300	___NoMatchedTerm___
Gorai.011G018700-JGI_221_v2.1	3.56878	1.97839	3	Gorai.011G018700	___NoMatchedTerm___
Gorai.010G223000-JGI_221_v2.1	3.63002	1.78842	3	Gorai.010G223000	___NoMatchedTerm___
Gorai.010G221800-JGI_221_v2.1	4.44005	2.07792	3	Gorai.010G221800	gi|297748108|gb|FJ966886.1|_Gossypium_hirsutum_mitogen-activated_protein_kinase_kinase_2_(MKK2)_mRNA,_complete_cds
Gorai.010G184900-JGI_221_v2.1	4.02501	0.871473	3	Gorai.010G184900	gi|73761686|gb|DQ116443.1|_Gossypium_hirsutum_ACC_oxidase_2_(ACO2)_mRNA,_complete_cds
Gorai.010G147400-JGI_221_v2.1	4.74261	0.907998	3	Gorai.010G147400	gi|20377254|gb|AF351307.1|_Gossypium_hirsutum_clone_JESPR68_microsatellite_sequence
Gorai.010G112500-JGI_221_v2.1	3.65654	2.90105	3	Gorai.010G112500	___NoMatchedTerm___
Gorai.010G096500-JGI_221_v2.1	3.21498	2.14205	3	Gorai.010G096500	___NoMatchedTerm___
Gorai.010G051600-JGI_221_v2.1	4.14197	0.618492	3	Gorai.010G051600	___NoMatchedTerm___
Gorai.010G004300-JGI_221_v2.1	3.37446	2.24785	3	Gorai.010G004300	___NoMatchedTerm___
Gorai.009G414800-JGI_221_v2.1	3.78108	2.66289	3	Gorai.009G414800	___NoMatchedTerm___
Gorai.009G174800-JGI_221_v2.1	4.46389	0.92592	3	Gorai.009G174800	gi|519750182|gb|JX616456.1|_Gossypium_hirsutum_clone_NBRI_GE61145_microsatellite_sequence
Gorai.009G111600-JGI_221_v2.1	3.79994	0.962446	3	Gorai.009G111600	gi|519682934|gb|JX576829.1|_Gossypium_hirsutum_clone_NBRI_GE8537_microsatellite_sequence
Gorai.009G097100-JGI_221_v2.1	3.56878	1.7698	3	Gorai.009G097100	gi|519747622|gb|JX615017.1|_Gossypium_hirsutum_clone_NBRI_GE58778_microsatellite_sequence
Gorai.009G034600-JGI_221_v2.1	3.27012	2.43156	3	Gorai.009G034600	gi|45356860|gb|AY551823.1|_Gossypium_hirsutum_ultraviolet-B-repressible_protein_(UVB)_mRNA,_complete_cds
Gorai.009G024200-JGI_221_v2.1	3.28804	2.07792	3	Gorai.009G024200	gi|20377358|gb|AF351411.1|_Gossypium_hirsutum_clone_JESPR173_microsatellite_sequence
Gorai.008G295300-JGI_221_v2.1	3.30575	2.73	3	Gorai.008G295300	___NoMatchedTerm___
Gorai.008G282500-JGI_221_v2.1	4.06921	3.03212	3	Gorai.008G282500	gi|529067101|gb|JX964288.1|_Gossypium_hirsutum_clone_NBRI_TRANS-557_microsatellite_sequence
Gorai.008G268900-JGI_221_v2.1	3.34051	1.58042	3	Gorai.008G268900	gi|317174100|gb|HQ526319.1|_Gossypium_herbaceum_clone_NBRI_D2_1113_simple_sequence_repeat_marker,_mRNA_sequence
Gorai.008G185500-JGI_221_v2.1	3.59925	1.24785	3	Gorai.008G185500	gi|317174224|gb|HQ526443.1|_Gossypium_herbaceum_clone_NBRI_D2_1421_simple_sequence_repeat_marker,_mRNA_sequence
Gorai.008G180700-JGI_221_v2.1	3.64168	2.99546	3	Gorai.008G180700	___NoMatchedTerm___
Gorai.008G138000-JGI_221_v2.1	5.52411	2.07792	3	Gorai.008G138000	___NoMatchedTerm___
Gorai.008G107300-JGI_221_v2.1	3.19612	2.94042	3	Gorai.008G107300	gi|519687436|gb|JX581331.1|_Gossypium_hirsutum_clone_NBRI_GE13939_microsatellite_sequence
Gorai.008G069600-JGI_221_v2.1	3.25562	2.95239	3	Gorai.008G069600	___NoMatchedTerm___
Gorai.008G012200-JGI_221_v2.1	3.99259	1.58042	3	Gorai.008G012200	___NoMatchedTerm___
Gorai.007G309900-JGI_221_v2.1	3.6829	1.53044	3	Gorai.007G309900	gi|114795848|gb|DQ908581.1|_Gossypium_hirsutum_clone_LIB5327-018-A1-N1-D7_P_S_C_Gh648_microsatellite_sequence
Gorai.007G205600-JGI_221_v2.1	5.83694	-0.00953941	3	Gorai.007G205600	gi|256536551|gb|GQ393606.1|_Gossypium_hirsutum_cultivar_Deltapine_33_B_clone_MONCS0571_SSR_marker_CGR5614_genomic_sequence
Gorai.007G170600-JGI_221_v2.1	2.96612	2.78842	3	Gorai.007G170600	gi|519683297|gb|JX577192.1|_Gossypium_hirsutum_clone_NBRI_GE8967_microsatellite_sequence
Gorai.006G192500-JGI_221_v2.1	5.79994	1.58042	3	Gorai.006G192500	gi|519683516|gb|JX577411.1|_Gossypium_hirsutum_clone_NBRI_GE9229_microsatellite_sequence
Gorai.006G185900-JGI_221_v2.1	3.19612	2.12232	3	Gorai.006G185900	gi|519697588|gb|JX591483.1|_Gossypium_hirsutum_clone_NBRI_GE26618_microsatellite_sequence
Gorai.005G239100-JGI_221_v2.1	4.2336	2.19991	3	Gorai.005G239100	___NoMatchedTerm___
Gorai.004G001300-JGI_221_v2.1	4.49251	0.570963	3	Gorai.004G001300	___NoMatchedTerm___
Gorai.003G155600-JGI_221_v2.1	5.04095	1.47024	3	Gorai.003G155600	___NoMatchedTerm___
Gorai.003G149900-JGI_221_v2.1	3.49999	1.84844	3	Gorai.003G149900	___NoMatchedTerm___
Gorai.003G134300-JGI_221_v2.1	4.06921	1.16539	3	Gorai.003G134300	___NoMatchedTerm___
Gorai.003G106700-JGI_221_v2.1	4.11812	1.56335	3	Gorai.003G106700	gi|114795698|gb|DQ908431.1|_Gossypium_hirsutum_clone_LIB5327-009-A1-N1-G3_F_S_Gh492_microsatellite_sequence
Gorai.003G103100-JGI_221_v2.1	3.83433	2.02901	3	Gorai.003G103100	___NoMatchedTerm___
Gorai.003G032400-JGI_221_v2.1	3.70308	2.5185	3	Gorai.003G032400	___NoMatchedTerm___
Gorai.002G256200-JGI_221_v2.1	3.31452	1.73	3	Gorai.002G256200	gi|256537985|gb|GQ395040.1|_Gossypium_hirsutum_cultivar_Delta_Opal_clone_MONCS2063_SSR_marker_DPL0526_genomic_sequence
Gorai.002G246000-JGI_221_v2.1	3.70308	1.39985	3	Gorai.002G246000	gi|39652055|emb|AJ567145.1|_Gossypium_hirsutum_microsatellite_DNA_mGhCIR199,_clone_CIR199
Gorai.001G027500-JGI_221_v2.1	3.21123	2.30032	3	Gorai.001G027500	gi|519689232|gb|JX583127.1|_Gossypium_hirsutum_clone_NBRI_GE16095_microsatellite_sequence
Gorai.N019200-JGI_221_v2.1	3.62062	2.07792	3	Gorai.N019200	___NoMatchedTerm___
Gorai.013G167100-JGI_221_v2.1	3.11812	3.07792	3	Gorai.013G167100	gi|441038033|gb|JQ914141.1|_Gossypium_hirsutum_NAC_domain_protein_10_(NAC10)_mRNA,_complete_cds
Gorai.012G110000-JGI_221_v2.1	5.42583	2.07792	3	Gorai.012G110000	___NoMatchedTerm___
Gorai.012G077500-JGI_221_v2.1	4.06326	3.07792	3	Gorai.012G077500	___NoMatchedTerm___
Gorai.011G177200-JGI_221_v2.1	3.34051	2.49296	3	Gorai.011G177200	gi|519717025|gb|JX606150.1|_Gossypium_hirsutum_clone_NBRI_GE46095_microsatellite_sequence
Gorai.011G168100-JGI_221_v2.1	4.53316	1.81489	3	Gorai.011G168100	___NoMatchedTerm___
Gorai.010G240200-JGI_221_v2.1	4.34051	2.16539	3	Gorai.010G240200	___NoMatchedTerm___
Gorai.010G040900-JGI_221_v2.1	3.53316	1.66289	3	Gorai.010G040900	gi|519750097|gb|JX616413.1|_Gossypium_hirsutum_clone_NBRI_GE61055_microsatellite_sequence
Gorai.009G419800-JGI_221_v2.1	3.47176	2.66289	3	Gorai.009G419800	___NoMatchedTerm___
Gorai.009G192600-JGI_221_v2.1	3.99259	1.44049	3	Gorai.009G192600	gi|317172232|gb|HQ524595.1|_Gossypium_herbaceum_clone_NBRI_PA_11_simple_sequence_repeat_marker,_genomic_sequence
Gorai.009G132300-JGI_221_v2.1	3.2336	2.07792	3	Gorai.009G132300	___NoMatchedTerm___
Gorai.009G114200-JGI_221_v2.1	4.11812	2.07792	3	Gorai.009G114200	___NoMatchedTerm___
Gorai.009G044000-JGI_221_v2.1	4.06326	1.07792	3	Gorai.009G044000	gi|519687493|gb|JX581388.1|_Gossypium_hirsutum_clone_NBRI_GE14008_microsatellite_sequence
Gorai.009G038400-JGI_221_v2.1	3.53316	2.39985	3	Gorai.009G038400	gi|519685324|gb|JX579219.1|_Gossypium_hirsutum_clone_NBRI_GE11420_microsatellite_sequence
Gorai.009G013600-JGI_221_v2.1	3.99259	1.92592	3	Gorai.009G013600	___NoMatchedTerm___
Gorai.008G267500-JGI_221_v2.1	3.53316	2.07792	3	Gorai.008G267500	gi|519696437|gb|JX590332.1|_Gossypium_hirsutum_clone_NBRI_GE25226_microsatellite_sequence
Gorai.008G088800-JGI_221_v2.1	3.34051	2.39985	3	Gorai.008G088800	___NoMatchedTerm___
Gorai.007G302800-JGI_221_v2.1	5.2559	1.39985	3	Gorai.007G302800	gi|519765951|gb|JX623451.1|_Gossypium_hirsutum_clone_NBRI_GE70694_microsatellite_sequence
Gorai.007G152000-JGI_221_v2.1	3.85508	1.07792	3	Gorai.007G152000	___NoMatchedTerm___
Gorai.007G016300-JGI_221_v2.1	3.19612	2.66289	3	Gorai.007G016300	gi|519751067|gb|JX616883.1|_Gossypium_hirsutum_clone_NBRI_GE61831_microsatellite_sequence
Gorai.006G254200-JGI_221_v2.1	4.06326	1.81489	3	Gorai.006G254200	gi|519747505|gb|JX614981.1|_Gossypium_hirsutum_clone_NBRI_GE58733_microsatellite_sequence
Gorai.006G251900-JGI_221_v2.1	3.34051	1.66289	3	Gorai.006G251900	___NoMatchedTerm___
Gorai.006G122800-JGI_221_v2.1	3.53316	2.39985	3	Gorai.006G122800	gi|519692522|gb|JX586417.1|_Gossypium_hirsutum_clone_NBRI_GE20239_microsatellite_sequence
Gorai.006G111500-JGI_221_v2.1	4.92547	1.49296	3	Gorai.006G111500	gi|519684231|gb|JX578126.1|_Gossypium_hirsutum_clone_NBRI_GE10081_microsatellite_sequence
Gorai.006G105400-JGI_221_v2.1	6.44005	2.30032	3	Gorai.006G105400	gi|383932351|gb|JQ837704.1|_Gossypium_hirsutum_cultivar_ZM3_asparagine_synthetase_mRNA,_complete_cds
Gorai.006G069400-JGI_221_v2.1	4.34051	2.07792	3	Gorai.006G069400	___NoMatchedTerm___
Gorai.005G148900-JGI_221_v2.1	3.2559	2.07792	3	Gorai.005G148900	___NoMatchedTerm___
Gorai.005G112400-JGI_221_v2.1	3.70308	1.07792	3	Gorai.005G112400	gi|519689542|gb|JX583437.1|_Gossypium_hirsutum_clone_NBRI_GE16477_microsatellite_sequence
Gorai.005G097600-JGI_221_v2.1	5.71533	2.66289	3	Gorai.005G097600	___NoMatchedTerm___
Gorai.005G001800-JGI_221_v2.1	5.06326	1.39985	3	Gorai.005G001800	___NoMatchedTerm___
Gorai.004G290100-JGI_221_v2.1	3.85508	1.66289	3	Gorai.004G290100	___NoMatchedTerm___
Gorai.004G135500-JGI_221_v2.1	4.84086	2.58276	3	Gorai.004G135500	gi|519691739|gb|JX585634.1|_Gossypium_hirsutum_clone_NBRI_GE19259_microsatellite_sequence
Gorai.004G123100-JGI_221_v2.1	5.95634	1.07792	3	Gorai.004G123100	___NoMatchedTerm___
Gorai.004G091900-JGI_221_v2.1	3.03566	2.77836	3	Gorai.004G091900	___NoMatchedTerm___
Gorai.004G055300-JGI_221_v2.1	3.85508	1.07792	3	Gorai.004G055300	___NoMatchedTerm___
Gorai.003G160700-JGI_221_v2.1	4.44005	1.30032	3	Gorai.003G160700	___NoMatchedTerm___
Gorai.002G184500-JGI_221_v2.1	3.34051	2.66289	3	Gorai.002G184500	gi|519685457|gb|JX579352.1|_Gossypium_hirsutum_clone_NBRI_GE11566_microsatellite_sequence
Gorai.002G141800-JGI_221_v2.1	4.34051	1.07792	3	Gorai.002G141800	___NoMatchedTerm___
Gorai.002G063100-JGI_221_v2.1	5.44005	2.07792	3	Gorai.002G063100	___NoMatchedTerm___
Gorai.002G033100-JGI_221_v2.1	4.70308	1.81489	3	Gorai.002G033100	gi|256536555|gb|GQ393610.1|_Gossypium_hirsutum_cultivar_Deltapine_33_B_clone_MONCS0575_SSR_marker_CGR5622_genomic_sequence
Gorai.002G009000-JGI_221_v2.1	4.85508	1.95239	3	Gorai.002G009000	___NoMatchedTerm___
Gorai.013G092600-JGI_221_v2.1	5.48735	3.39985	3	Gorai.013G092600	gi|283488486|gb|GQ292784.1|_Gossypium_hirsutum_UDP-D-glucose_dehydrogenase_(UGD2)_mRNA,_complete_cds
Gorai.012G121000-JGI_221_v2.1	4.15765	2.07792	3	Gorai.012G121000	___NoMatchedTerm___
Gorai.012G118800-JGI_221_v2.1	5.17701	0.962446	3	Gorai.012G118800	___NoMatchedTerm___
Gorai.012G017600-JGI_221_v2.1	3.70308	2.49296	3	Gorai.012G017600	___NoMatchedTerm___
Gorai.011G295700-JGI_221_v2.1	3.92547	2.81489	3	Gorai.011G295700	gi|519713003|gb|JX604301.1|_Gossypium_hirsutum_clone_NBRI_GE43513_microsatellite_sequence
Gorai.011G124700-JGI_221_v2.1	3.99259	2.53736	3	Gorai.011G124700	gi|519745849|gb|JX614347.1|_Gossypium_hirsutum_clone_NBRI_GE57654_microsatellite_sequence
Gorai.009G232400-JGI_221_v2.1	5.28804	1.56335	3	Gorai.009G232400	___NoMatchedTerm___
Gorai.009G086300-JGI_221_v2.1	4.28804	1.71535	3	Gorai.009G086300	___NoMatchedTerm___
Gorai.009G082700-JGI_221_v2.1	6.42583	2.66289	3	Gorai.009G082700	gi|317174470|gb|HQ526689.1|_Gossypium_herbaceum_clone_NBRI_B_1357_simple_sequence_repeat_marker,_mRNA_sequence
Gorai.009G065200-JGI_221_v2.1	6.62062	1.39985	3	Gorai.009G065200	___NoMatchedTerm___
Gorai.008G179900-JGI_221_v2.1	3.74261	2.97101	3	Gorai.008G179900	gi|441038006|gb|JQ914140.1|_Gossypium_hirsutum_NAC_domain_protein_9_(NAC9)_mRNA,_complete_cds
Gorai.008G100000-JGI_221_v2.1	5.95942	1.24785	3	Gorai.008G100000	gi|157273669|gb|EF672644.1|_Gossypium_hirsutum_fasciclin-like_arabinogalactan_protein_18_(FLA18)_mRNA,_complete_cds
Gorai.008G094900-JGI_221_v2.1	6.76198	0.662886	3	Gorai.008G094900	___NoMatchedTerm___
Gorai.008G009800-JGI_221_v2.1	4.85508	0.399852	3	Gorai.008G009800	gi|312032541|gb|AC243108.1|_Gossypium_raimondii_clone_GR__Ba0022M02-hvj,_complete_sequence
Gorai.007G330300-JGI_221_v2.1	5.11812	2.92592	3	Gorai.007G330300	gi|519695101|gb|JX588996.1|_Gossypium_hirsutum_clone_NBRI_GE23592_microsatellite_sequence
Gorai.007G302400-JGI_221_v2.1	3.27012	3.39985	3	Gorai.007G302400	gi|519705566|gb|JX599024.1|_Gossypium_hirsutum_clone_NBRI_GE36415_microsatellite_sequence
Gorai.007G217000-JGI_221_v2.1	4.95942	0.885278	3	Gorai.007G217000	___NoMatchedTerm___
Gorai.007G138200-JGI_221_v2.1	4.30575	2.92592	3	Gorai.007G138200	___NoMatchedTerm___
Gorai.007G049800-JGI_221_v2.1	3.80618	2.34096	3	Gorai.007G049800	gi|519761500|gb|JX621931.1|_Gossypium_hirsutum_clone_NBRI_GE68555_microsatellite_sequence
Gorai.006G257200-JGI_221_v2.1	4.99259	2.21543	3	Gorai.006G257200	___NoMatchedTerm___
Gorai.006G247300-JGI_221_v2.1	4.47176	3.07792	3	Gorai.006G247300	gi|317172807|gb|HQ525026.1|_Gossypium_herbaceum_clone_NBRI_E_EYT27PB03GI64H_simple_sequence_repeat_marker,_mRNA_sequence
Gorai.006G202300-JGI_221_v2.1	4.2336	2.24785	3	Gorai.006G202300	___NoMatchedTerm___
Gorai.006G115600-JGI_221_v2.1	4.78108	0.94042	3	Gorai.006G115600	gi|519747944|gb|JX615260.1|_Gossypium_hirsutum_clone_NBRI_GE59161_microsatellite_sequence
Gorai.005G224000-JGI_221_v2.1	4.75555	2.756	3	Gorai.005G224000	gi|519750599|gb|JX616660.1|_Gossypium_hirsutum_clone_NBRI_GE61478_microsatellite_sequence
Gorai.005G140600-JGI_221_v2.1	3.83433	2.77836	3	Gorai.005G140600	gi|519752840|gb|JX617650.1|_Gossypium_hirsutum_clone_NBRI_GE62846_microsatellite_sequence
Gorai.004G280100-JGI_221_v2.1	4.70308	1.07792	3	Gorai.004G280100	gi|519686279|gb|JX580174.1|_Gossypium_hirsutum_clone_NBRI_GE12554_microsatellite_sequence
Gorai.004G276500-JGI_221_v2.1	4.17701	1.66289	3	Gorai.004G276500	___NoMatchedTerm___
Gorai.004G249900-JGI_221_v2.1	4.53316	2.07792	3	Gorai.004G249900	___NoMatchedTerm___
Gorai.004G206700-JGI_221_v2.1	6.11388	1.22993	3	Gorai.004G206700	___NoMatchedTerm___
Gorai.004G022200-JGI_221_v2.1	3.62062	3.30032	3	Gorai.004G022200	gi|519687661|gb|JX581556.1|_Gossypium_hirsutum_clone_NBRI_GE14210_microsatellite_sequence
Gorai.002G169900-JGI_221_v2.1	3.78108	2.84346	3	Gorai.002G169900	gi|519684028|gb|JX577923.1|_Gossypium_hirsutum_clone_NBRI_GE9842_microsatellite_sequence
Gorai.002G077100-JGI_221_v2.1	5.39114	2.81489	3	Gorai.002G077100	___NoMatchedTerm___
Gorai.002G057800-JGI_221_v2.1	3.59205	2.07792	3	Gorai.002G057800	gi|519764323|gb|JX622871.1|_Gossypium_hirsutum_clone_NBRI_GE69797_microsatellite_sequence
Gorai.001G178800-JGI_221_v2.1	5.17701	3.39985	3	Gorai.001G178800	gi|441038192|gb|JQ914148.1|_Gossypium_hirsutum_NAC_domain_protein_17_(NAC17)_mRNA,_complete_cds
Gorai.001G151000-JGI_221_v2.1	3.78108	2.66289	3	Gorai.001G151000	___NoMatchedTerm___
Gorai.013G224800-JGI_221_v2.1	4.2559	3.16773	3	Gorai.013G224800	___NoMatchedTerm___
Gorai.013G161900-JGI_221_v2.1	3.2559	2.07792	3	Gorai.013G161900	gi|312032583|gb|AC243151.1|_Gossypium_hirsutum_clone_MX094A13-jhn,_complete_sequence
Gorai.013G132800-JGI_221_v2.1	3.85508	2.58276	3	Gorai.013G132800	gi|519702834|gb|JX596614.1|_Gossypium_hirsutum_clone_NBRI_GE33267_microsatellite_sequence
Gorai.013G130700-JGI_221_v2.1	5.06326	1.07792	3	Gorai.013G130700	gi|29028257|gb|AY217756.1|_Gossypium_hirsutum_ADP-ribosylation_factor_1_(ARF1)_mRNA,_complete_cds
Gorai.013G028600-JGI_221_v2.1	4.11812	1.07792	3	Gorai.013G028600	___NoMatchedTerm___
Gorai.013G028400-JGI_221_v2.1	3.2559	2.58276	3	Gorai.013G028400	gi|519684515|gb|JX578410.1|_Gossypium_hirsutum_clone_NBRI_GE10427_microsatellite_sequence
Gorai.013G006500-JGI_221_v2.1	4.06326	1.66289	3	Gorai.013G006500	___NoMatchedTerm___
Gorai.012G156500-JGI_221_v2.1	4.57783	1.07792	3	Gorai.012G156500	gi|519748866|gb|JX615752.1|_Gossypium_hirsutum_clone_NBRI_GE59921_microsatellite_sequence
Gorai.012G128600-JGI_221_v2.1	4.42583	1.07792	3	Gorai.012G128600	___NoMatchedTerm___
Gorai.012G085800-JGI_221_v2.1	4.84086	2.07792	3	Gorai.012G085800	___NoMatchedTerm___
Gorai.012G081000-JGI_221_v2.1	3.53316	1.07792	3	Gorai.012G081000	___NoMatchedTerm___
Gorai.012G071900-JGI_221_v2.1	3.57783	1.07792	3	Gorai.012G071900	___NoMatchedTerm___
Gorai.012G037100-JGI_221_v2.1	3.2559	2.07792	3	Gorai.012G037100	___NoMatchedTerm___
Gorai.011G208800-JGI_221_v2.1	3.84086	3.16773	3	Gorai.011G208800	___NoMatchedTerm___
Gorai.011G176800-JGI_221_v2.1	3.70308	1.07792	3	Gorai.011G176800	___NoMatchedTerm___
Gorai.011G082000-JGI_221_v2.1	3.70308	3.39985	3	Gorai.011G082000	___NoMatchedTerm___
Gorai.011G065600-JGI_221_v2.1	3.84086	1.49296	3	Gorai.011G065600	gi|519694780|gb|JX588675.1|_Gossypium_hirsutum_clone_NBRI_GE23166_microsatellite_sequence
Gorai.011G019700-JGI_221_v2.1	4.70308	2.66289	3	Gorai.011G019700	gi|519689310|gb|JX583205.1|_Gossypium_hirsutum_clone_NBRI_GE16190_microsatellite_sequence
Gorai.010G229800-JGI_221_v2.1	3.85508	3.39985	3	Gorai.010G229800	___NoMatchedTerm___
Gorai.010G108800-JGI_221_v2.1	4.06326	1.07792	3	Gorai.010G108800	___NoMatchedTerm___
Gorai.010G059500-JGI_221_v2.1	3.57783	2.58276	3	Gorai.010G059500	___NoMatchedTerm___
Gorai.010G037700-JGI_221_v2.1	4.42583	1.58276	3	Gorai.010G037700	gi|519685486|gb|JX579381.1|_Gossypium_hirsutum_clone_NBRI_GE11601_microsatellite_sequence
Gorai.010G015000-JGI_221_v2.1	3.99259	3.16773	3	Gorai.010G015000	gi|519703979|gb|JX597759.1|_Gossypium_hirsutum_clone_NBRI_GE34739_microsatellite_sequence
Gorai.009G419900-JGI_221_v2.1	3.84086	3.16773	3	Gorai.009G419900	gi|74486733|gb|DQ174253.1|_Gossypium_hirsutum_translation_elongation_factor_1A-4_(EF1A4)_mRNA,_complete_cds
Gorai.009G386700-JGI_221_v2.1	3.84086	2.07792	3	Gorai.009G386700	gi|507308555|gb|GQ227428.1|_Gossypium_hirsutum_clone_GhRGA-GK-71_NBS-LRR_resistance_protein-like_protein_gene,_partial_cds
Gorai.009G331200-JGI_221_v2.1	3.2559	3.16773	3	Gorai.009G331200	gi|519723139|gb|JX608572.1|_Gossypium_hirsutum_clone_NBRI_GE49476_microsatellite_sequence
Gorai.009G330300-JGI_221_v2.1	3.99259	1.07792	3	Gorai.009G330300	___NoMatchedTerm___
Gorai.009G321500-JGI_221_v2.1	4.71533	1.07792	3	Gorai.009G321500	___NoMatchedTerm___
Gorai.009G287100-JGI_221_v2.1	3.84086	3.16773	3	Gorai.009G287100	gi|519688887|gb|JX582782.1|_Gossypium_hirsutum_clone_NBRI_GE15679_microsatellite_sequence
Gorai.009G268500-JGI_221_v2.1	4.06326	1.07792	3	Gorai.009G268500	___NoMatchedTerm___
Gorai.009G260400-JGI_221_v2.1	3.57783	2.07792	3	Gorai.009G260400	gi|519695548|gb|JX589443.1|_Gossypium_hirsutum_clone_NBRI_GE24150_microsatellite_sequence
Gorai.009G244700-JGI_221_v2.1	3.70308	1.58276	3	Gorai.009G244700	___NoMatchedTerm___
Gorai.009G237200-JGI_221_v2.1	3.85508	1.07792	3	Gorai.009G237200	gi|519707890|gb|JX601348.1|_Gossypium_hirsutum_clone_NBRI_GE39516_microsatellite_sequence
Gorai.009G221500-JGI_221_v2.1	4.06326	2.07792	3	Gorai.009G221500	gi|519753333|gb|JX617924.1|_Gossypium_hirsutum_clone_NBRI_GE63211_microsatellite_sequence
Gorai.009G211500-JGI_221_v2.1	5.50383	1.07792	3	Gorai.009G211500	___NoMatchedTerm___
Gorai.009G163900-JGI_221_v2.1	3.84086	2.07792	3	Gorai.009G163900	___NoMatchedTerm___
Gorai.009G157000-JGI_221_v2.1	5.2336	1.07792	3	Gorai.009G157000	___NoMatchedTerm___
Gorai.009G141100-JGI_221_v2.1	4.57783	3.16773	3	Gorai.009G141100	___NoMatchedTerm___
Gorai.009G128700-JGI_221_v2.1	5.77946	1.66289	3	Gorai.009G128700	gi|119221390|gb|EF159964.1|_Gossypium_hirsutum_clone_semi-Met-HMTGC-EACT_genomic_sequence
Gorai.009G104000-JGI_221_v2.1	3.99259	3.07792	3	Gorai.009G104000	___NoMatchedTerm___
Gorai.009G066400-JGI_221_v2.1	3.84086	1.07792	3	Gorai.009G066400	___NoMatchedTerm___
Gorai.009G026800-JGI_221_v2.1	4.06326	1.58276	3	Gorai.009G026800	___NoMatchedTerm___
Gorai.009G007200-JGI_221_v2.1	4.06326	1.07792	3	Gorai.009G007200	gi|29725486|gb|AY244700.1|_Gossypium_barbadense_clone_149-3_NBS-type_resistance_protein_gene,_partial_cds
Gorai.008G263200-JGI_221_v2.1	5.34336	3.16773	3	Gorai.008G263200	___NoMatchedTerm___
Gorai.008G217900-JGI_221_v2.1	3.84086	1.39985	3	Gorai.008G217900	gi|312032579|gb|AC243146.1|_Gossypium_hirsutum_clone_MX073K14-jni,_complete_sequence
Gorai.008G197000-JGI_221_v2.1	4.95634	2.66289	3	Gorai.008G197000	___NoMatchedTerm___
Gorai.008G164800-JGI_221_v2.1	3.34051	1.58276	3	Gorai.008G164800	___NoMatchedTerm___
Gorai.008G150800-JGI_221_v2.1	4.95634	1.07792	3	Gorai.008G150800	___NoMatchedTerm___
Gorai.008G106500-JGI_221_v2.1	4.71533	2.07792	3	Gorai.008G106500	___NoMatchedTerm___
Gorai.008G071300-JGI_221_v2.1	3.57783	1.58276	3	Gorai.008G071300	gi|519750829|gb|JX616762.1|_Gossypium_hirsutum_clone_NBRI_GE61640_microsatellite_sequence
Gorai.007G347700-JGI_221_v2.1	3.2559	2.66289	3	Gorai.007G347700	___NoMatchedTerm___
Gorai.007G340700-JGI_221_v2.1	3.84086	1.58276	3	Gorai.007G340700	___NoMatchedTerm___
Gorai.007G339000-JGI_221_v2.1	4.2559	3.07792	3	Gorai.007G339000	___NoMatchedTerm___
Gorai.007G298900-JGI_221_v2.1	6.06326	2.66289	3	Gorai.007G298900	___NoMatchedTerm___
Gorai.007G281400-JGI_221_v2.1	3.2559	3.16773	3	Gorai.007G281400	___NoMatchedTerm___
Gorai.007G211600-JGI_221_v2.1	4.42583	1.81489	3	Gorai.007G211600	gi|519685234|gb|JX579129.1|_Gossypium_hirsutum_clone_NBRI_GE11311_microsatellite_sequence
Gorai.007G198300-JGI_221_v2.1	4.2559	3.16773	3	Gorai.007G198300	___NoMatchedTerm___
Gorai.007G181100-JGI_221_v2.1	3.57783	3.07792	3	Gorai.007G181100	gi|519695266|gb|JX589161.1|_Gossypium_hirsutum_clone_NBRI_GE23795_microsatellite_sequence
Gorai.007G074900-JGI_221_v2.1	3.85508	2.66289	3	Gorai.007G074900	gi|519749842|gb|JX616282.1|_Gossypium_hirsutum_clone_NBRI_GE60821_microsatellite_sequence
Gorai.007G034100-JGI_221_v2.1	3.57783	1.07792	3	Gorai.007G034100	___NoMatchedTerm___
Gorai.006G272600-JGI_221_v2.1	3.34051	1.66289	3	Gorai.006G272600	gi|519696673|gb|JX590568.1|_Gossypium_hirsutum_clone_NBRI_GE25504_microsatellite_sequence
Gorai.006G239700-JGI_221_v2.1	6.06326	0.0779234	3	Gorai.006G239700	___NoMatchedTerm___
Gorai.006G202700-JGI_221_v2.1	3.57783	1.07792	3	Gorai.006G202700	gi|519683823|gb|JX577718.1|_Gossypium_hirsutum_clone_NBRI_GE9593_microsatellite_sequence
Gorai.006G197600-JGI_221_v2.1	3.57783	2.58276	3	Gorai.006G197600	___NoMatchedTerm___
Gorai.006G160000-JGI_221_v2.1	3.34051	3.16773	3	Gorai.006G160000	___NoMatchedTerm___
Gorai.006G147000-JGI_221_v2.1	3.84086	1.58276	3	Gorai.006G147000	gi|519684061|gb|JX577956.1|_Gossypium_hirsutum_clone_NBRI_GE9880_microsatellite_sequence
Gorai.006G060300-JGI_221_v2.1	5.2559	1.07792	3	Gorai.006G060300	gi|313502696|gb|HQ201304.1|_Gossypium_hirsutum_MYB146_(MYB146)_mRNA,_complete_cds
Gorai.005G100900-JGI_221_v2.1	3.84086	2.07792	3	Gorai.005G100900	___NoMatchedTerm___
Gorai.005G100600-JGI_221_v2.1	3.57783	2.58276	3	Gorai.005G100600	gi|519689747|gb|JX583642.1|_Gossypium_hirsutum_clone_NBRI_GE16735_microsatellite_sequence
Gorai.005G084100-JGI_221_v2.1	3.34051	2.07792	3	Gorai.005G084100	___NoMatchedTerm___
Gorai.005G068300-JGI_221_v2.1	3.34051	2.58276	3	Gorai.005G068300	___NoMatchedTerm___
Gorai.005G051800-JGI_221_v2.1	3.57783	1.58276	3	Gorai.005G051800	gi|519748891|gb|JX615767.1|_Gossypium_hirsutum_clone_NBRI_GE59946_microsatellite_sequence
Gorai.005G010800-JGI_221_v2.1	3.34051	2.66289	3	Gorai.005G010800	___NoMatchedTerm___
Gorai.005G007900-JGI_221_v2.1	3.11812	3.16773	3	Gorai.005G007900	gi|519696057|gb|JX589952.1|_Gossypium_hirsutum_clone_NBRI_GE24755_microsatellite_sequence
Gorai.005G005900-JGI_221_v2.1	4.70308	1.07792	3	Gorai.005G005900	gi|188509935|gb|EU626442.1|_Gossypium_raimondii_clone_BAC_031J10,_complete_sequence
Gorai.004G249500-JGI_221_v2.1	4.2559	3.07792	3	Gorai.004G249500	___NoMatchedTerm___
Gorai.004G200000-JGI_221_v2.1	3.53316	2.07792	3	Gorai.004G200000	___NoMatchedTerm___
Gorai.004G186500-JGI_221_v2.1	4.57783	1.66289	3	Gorai.004G186500	___NoMatchedTerm___
Gorai.004G161800-JGI_221_v2.1	3.84086	1.58276	3	Gorai.004G161800	___NoMatchedTerm___
Gorai.004G124600-JGI_221_v2.1	3.11812	3.07792	3	Gorai.004G124600	gi|115490849|gb|DQ975269.1|_Gossypium_arboreum_alpha-crystalline_heat_shock_protein_mRNA,_complete_cds
Gorai.004G110100-JGI_221_v2.1	3.2559	2.66289	3	Gorai.004G110100	___NoMatchedTerm___
Gorai.004G001200-JGI_221_v2.1	3.2559	3.16773	3	Gorai.004G001200	gi|148841116|gb|EF464669.1|_Gossypium_hirsutum_pyruvate_decarboxylase_mRNA,_partial_cds
Gorai.003G117600-JGI_221_v2.1	3.57783	1.58276	3	Gorai.003G117600	___NoMatchedTerm___
Gorai.003G051700-JGI_221_v2.1	4.71533	2.58276	3	Gorai.003G051700	___NoMatchedTerm___
Gorai.002G228600-JGI_221_v2.1	3.84086	1.58276	3	Gorai.002G228600	___NoMatchedTerm___
Gorai.002G218600-JGI_221_v2.1	3.84086	1.58276	3	Gorai.002G218600	___NoMatchedTerm___
Gorai.002G156500-JGI_221_v2.1	4.84086	0.492961	3	Gorai.002G156500	gi|4490390|emb|Y10112.2|_Gossypium_hirsutum_mRNA_for_omega-6_desaturase
Gorai.002G082400-JGI_221_v2.1	4.06326	1.07792	3	Gorai.002G082400	___NoMatchedTerm___
Gorai.002G057700-JGI_221_v2.1	3.57783	3.16773	3	Gorai.002G057700	___NoMatchedTerm___
Gorai.002G050100-JGI_221_v2.1	3.84086	1.58276	3	Gorai.002G050100	gi|519693511|gb|JX587406.1|_Gossypium_hirsutum_clone_NBRI_GE21488_microsatellite_sequence
Gorai.002G043600-JGI_221_v2.1	4.84086	2.07792	3	Gorai.002G043600	___NoMatchedTerm___
Gorai.001G274000-JGI_221_v2.1	5.84086	1.07792	3	Gorai.001G274000	___NoMatchedTerm___
Gorai.001G105600-JGI_221_v2.1	3.34051	3.16773	3	Gorai.001G105600	___NoMatchedTerm___
Gorai.001G088800-JGI_221_v2.1	3.57783	1.58276	3	Gorai.001G088800	gi|312032557|gb|AC243124.1|_Gossypium_raimondii_clone_GR__Ba0150L14-hof,_complete_sequence
Gorai.001G078700-JGI_221_v2.1	5.16279	1.58276	3	Gorai.001G078700	___NoMatchedTerm___
Gorai.001G065400-JGI_221_v2.1	3.57783	1.58276	3	Gorai.001G065400	___NoMatchedTerm___
Gorai.001G005300-JGI_221_v2.1	3.2559	2.07792	3	Gorai.001G005300	___NoMatchedTerm___
Gorai.013G146600-JGI_221_v2.1	3.51036	2.51665	3	Gorai.013G146600	gi|256537823|gb|GQ394878.1|_Gossypium_hirsutum_cultivar_Delta_Opal_clone_MONCS1901_SSR_marker_DPL0161_genomic_sequence
Gorai.013G114800-JGI_221_v2.1	4.07727	2.4014	3	Gorai.013G114800	gi|70927644|gb|DQ103699.1|_Gossypium_hirsutum_endo-alpha-1,4-glucanase_mRNA,_complete_cds
Gorai.012G181800-JGI_221_v2.1	3.83824	2.9528	3	Gorai.012G181800	___NoMatchedTerm___
Gorai.011G212900-JGI_221_v2.1	3.28008	2.47557	3	Gorai.011G212900	gi|211906451|gb|FJ415173.1|_Gossypium_hirsutum_clone_Spot24_annexin_mRNA,_complete_cds
Gorai.011G128500-JGI_221_v2.1	3.94634	3.00933	3	Gorai.011G128500	gi|187936325|gb|EU593897.1|_Gossypium_hirsutum_cultivar_CIM707_alpha_expansin_(EXPA8)_mRNA,_complete_cds
Gorai.011G128100-JGI_221_v2.1	3.68854	2.91208	3	Gorai.011G128100	gi|2829203|gb|AF044204.1|AF044204_Gossypium_hirsutum_cultivar_Siokra_1-2_lipid_transfer_protein_precursor_(LTP)_mRNA,_complete_cds
Gorai.011G035400-JGI_221_v2.1	3.01516	2.97946	3	Gorai.011G035400	___NoMatchedTerm___
Gorai.008G155400-JGI_221_v2.1	4.6334	3.42364	3	Gorai.008G155400	gi|150416582|gb|EF470298.1|_Gossypium_hirsutum_fasciclin-like_arabinogalactan_protein_1_mRNA,_complete_cds
Gorai.008G084100-JGI_221_v2.1	3.14459	3.26676	3	Gorai.008G084100	___NoMatchedTerm___
Gorai.007G351900-JGI_221_v2.1	4.82605	2.99709	3	Gorai.007G351900	gi|223453021|gb|FJ594488.1|_Gossypium_hirsutum_beta-tubulin_3_mRNA,_complete_cds
Gorai.007G300000-JGI_221_v2.1	3.11991	2.43863	3	Gorai.007G300000	gi|226358405|gb|FJ797562.1|_Gossypium_hirsutum_unknown_mRNA
Gorai.007G086400-JGI_221_v2.1	3.96892	2.68233	3	Gorai.007G086400	gi|134035499|gb|EF151304.1|_Gossypium_hirsutum_alpha-tubulin_(TUA8)_mRNA,_complete_cds
Gorai.007G080700-JGI_221_v2.1	3.59	3.31029	3	Gorai.007G080700	gi|319433442|gb|GU451702.1|_Gossypium_hirsutum_copper_binding_protein_4_(BCP4)_mRNA,_complete_cds
Gorai.007G054600-JGI_221_v2.1	3.24681	2.36209	3	Gorai.007G054600	___NoMatchedTerm___
Gorai.006G150600-JGI_221_v2.1	5.76946	3.18598	3	Gorai.006G150600	gi|317174832|gb|HQ527051.1|_Gossypium_herbaceum_clone_NBRI_E2_1808_simple_sequence_repeat_marker,_mRNA_sequence
Gorai.005G118100-JGI_221_v2.1	5.38244	2.74137	3	Gorai.005G118100	gi|37529493|gb|AY345607.1|_Gossypium_hirsutum_beta-tubulin_5_mRNA,_complete_cds
Gorai.005G097800-JGI_221_v2.1	3.93296	3.02552	3	Gorai.005G097800	gi|134035497|gb|EF151303.1|_Gossypium_hirsutum_alpha-tubulin_(TUA7)_mRNA,_complete_cds
Gorai.004G232500-JGI_221_v2.1	4.17176	3.25614	3	Gorai.004G232500	___NoMatchedTerm___
Gorai.004G210600-JGI_221_v2.1	3.51903	3.09002	3	Gorai.004G210600	gi|19569134|gb|AF484959.1|_Gossypium_hirsutum_tubulin_beta-1_(Tub1)_mRNA,_complete_cds
Gorai.003G163300-JGI_221_v2.1	3.10733	3.15531	3	Gorai.003G163300	gi|283488484|gb|GQ292783.1|_Gossypium_hirsutum_UDP-L-rhamnose_synthase_(UER2)_mRNA,_complete_cds
Gorai.002G218500-JGI_221_v2.1	4.50907	2.75755	3	Gorai.002G218500	gi|482679581|gb|KC160465.1|_Gossypium_raimondii_clone_Gr10031991_3-ketoacyl-CoA_synthase_13_(KCS13)_gene,_complete_cds
Gorai.002G149400-JGI_221_v2.1	4.17727	3.31019	3	Gorai.002G149400	gi|755149|gb|U13670.1|GHU13670_Gossypium_hirsutum_vacuolar_H+-ATPase_proteolipid_(16_kDa)_subunit_(cva16-4)_mRNA,_complete_cds
Gorai.001G219200-JGI_221_v2.1	4.71501	3.09428	3	Gorai.001G219200	___NoMatchedTerm___
Gorai.013G242200-JGI_221_v2.1	5.05672	3.09412	3	Gorai.013G242200	gi|519708524|gb|JX601982.1|_Gossypium_hirsutum_clone_NBRI_GE40387_microsatellite_sequence
Gorai.012G054200-JGI_221_v2.1	5.35532	3.41105	3	Gorai.012G054200	gi|445069053|gb|KC147719.1|_Gossypium_hirsutum_GA-stimulated_transcript-like_protein_5_(GASL5)_mRNA,_complete_cds
Gorai.012G009300-JGI_221_v2.1	5.00249	3.09377	3	Gorai.012G009300	gi|166977612|gb|EU373048.1|_Gossypium_hirsutum_gland_development_related_protein_58-like_mRNA,_complete_sequence
Gorai.010G054500-JGI_221_v2.1	3.09195	3.15925	3	Gorai.010G054500	___NoMatchedTerm___
Gorai.009G152100-JGI_221_v2.1	3.52235	2.26984	3	Gorai.009G152100	___NoMatchedTerm___
Gorai.009G102300-JGI_221_v2.1	4.37368	3.04158	3	Gorai.009G102300	gi|159895660|gb|EF688566.1|_Gossypium_hirsutum_3-ketoacyl-CoA_synthase_6_mRNA,_complete_cds
Gorai.009G073800-JGI_221_v2.1	5.3153	2.30032	3	Gorai.009G073800	gi|519683249|gb|JX577144.1|_Gossypium_hirsutum_clone_NBRI_GE8913_microsatellite_sequence
Gorai.008G204600-JGI_221_v2.1	5.25662	3.10313	3	Gorai.008G204600	gi|519684027|gb|JX577922.1|_Gossypium_hirsutum_clone_NBRI_GE9840_microsatellite_sequence
Gorai.008G048100-JGI_221_v2.1	3.61458	3.17321	3	Gorai.008G048100	___NoMatchedTerm___
Gorai.007G122600-JGI_221_v2.1	3.20195	2.30793	3	Gorai.007G122600	gi|519694393|gb|JX588288.1|_Gossypium_hirsutum_clone_NBRI_GE22672_microsatellite_sequence
Gorai.007G068800-JGI_221_v2.1	4.95166	3.1995	3	Gorai.007G068800	___NoMatchedTerm___
Gorai.006G106100-JGI_221_v2.1	4.74322	3.24626	3	Gorai.006G106100	gi|519685729|gb|JX579624.1|_Gossypium_hirsutum_clone_NBRI_GE11899_microsatellite_sequence
Gorai.005G190000-JGI_221_v2.1	6.37037	2.79711	3	Gorai.005G190000	gi|482679583|gb|KC160466.1|_Gossypium_raimondii_clone_Gr10014500_3-ketoacyl-CoA_synthase_5_(KCS5)_gene,_complete_cds
Gorai.004G253200-JGI_221_v2.1	4.59771	3.38278	3	Gorai.004G253200	___NoMatchedTerm___
Gorai.003G134400-JGI_221_v2.1	3.16088	2.66858	3	Gorai.003G134400	gi|256536379|gb|GQ393434.1|_Gossypium_hirsutum_cultivar_Deltapine_33_B_clone_MONCS0399_SSR_marker_CGR5358_genomic_sequence
Gorai.003G131200-JGI_221_v2.1	3.66701	2.56786	3	Gorai.003G131200	gi|62956017|gb|AY902466.1|_Gossypium_hirsutum_3-ketoacyl-CoA_reductase_1_mRNA,_complete_cds
Gorai.003G055600-JGI_221_v2.1	3.66207	3.24873	3	Gorai.003G055600	gi|229368453|gb|FJ376603.1|_Gossypium_hirsutum_cultivar_Xu-142_cinnamoyl-CoA_reductase_1_(CCR1)_mRNA,_complete_cds
Gorai.003G030700-JGI_221_v2.1	3.25049	3.25438	3	Gorai.003G030700	___NoMatchedTerm___
Gorai.003G019000-JGI_221_v2.1	3.98844	3.17211	3	Gorai.003G019000	gi|317173429|gb|HQ525648.1|_Gossypium_herbaceum_clone_NBRI_B_EYI1BW404JK17W_simple_sequence_repeat_marker,_mRNA_sequence
Gorai.003G011600-JGI_221_v2.1	3.02626	2.54802	3	Gorai.003G011600	gi|519759682|gb|JX621122.1|_Gossypium_hirsutum_clone_NBRI_GE67554_microsatellite_sequence
Gorai.002G037600-JGI_221_v2.1	4.00374	2.89668	3	Gorai.002G037600	___NoMatchedTerm___
Gorai.001G229200-JGI_221_v2.1	3.78353	3.13039	3	Gorai.001G229200	gi|519685790|gb|JX579685.1|_Gossypium_hirsutum_clone_NBRI_GE11971_microsatellite_sequence
Gorai.001G035500-JGI_221_v2.1	4.54833	1.90878	3	Gorai.001G035500	___NoMatchedTerm___
Gorai.N003200-JGI_221_v2.1	3.69943	2.62441	3	Gorai.N003200	___NoMatchedTerm___
Gorai.013G266700-JGI_221_v2.1	3.53316	2.21318	3	Gorai.013G266700	gi|519695007|gb|JX588902.1|_Gossypium_hirsutum_clone_NBRI_GE23468_microsatellite_sequence
Gorai.013G112000-JGI_221_v2.1	4.05253	2.38826	3	Gorai.013G112000	___NoMatchedTerm___
Gorai.013G097200-JGI_221_v2.1	4.17278	2.92227	3	Gorai.013G097200	___NoMatchedTerm___
Gorai.012G111500-JGI_221_v2.1	4.10622	3.03554	3	Gorai.012G111500	gi|73761692|gb|DQ116446.1|_Gossypium_hirsutum_steroid_5-alpha-reductase_(DET2)_mRNA,_complete_cds
Gorai.012G081600-JGI_221_v2.1	4.12901	2.05446	3	Gorai.012G081600	gi|519692310|gb|JX586205.1|_Gossypium_hirsutum_clone_NBRI_GE19969_microsatellite_sequence
Gorai.012G055300-JGI_221_v2.1	3.47091	2.78488	3	Gorai.012G055300	gi|529068917|gb|JX964510.1|_Gossypium_hirsutum_clone_NBRI_TRANS-779_microsatellite_sequence
Gorai.011G282700-JGI_221_v2.1	3.35652	3.23519	3	Gorai.011G282700	gi|519698840|gb|JX592735.1|_Gossypium_hirsutum_clone_NBRI_GE28249_microsatellite_sequence
Gorai.011G190000-JGI_221_v2.1	4.54732	2.4237	3	Gorai.011G190000	___NoMatchedTerm___
Gorai.011G168300-JGI_221_v2.1	3.46207	3.14939	3	Gorai.011G168300	___NoMatchedTerm___
Gorai.011G152000-JGI_221_v2.1	3.9333	3.40705	3	Gorai.011G152000	___NoMatchedTerm___
Gorai.011G123800-JGI_221_v2.1	3.14049	2.28651	3	Gorai.011G123800	gi|317172583|gb|HQ524802.1|_Gossypium_herbaceum_clone_NBRI_A_1546_simple_sequence_repeat_marker,_mRNA_sequence
Gorai.011G065300-JGI_221_v2.1	4.86441	2.45118	3	Gorai.011G065300	gi|317175623|gb|HQ527842.1|_Gossypium_herbaceum_clone_NBRI_C_EYT27PB01BMBRO_simple_sequence_repeat_marker,_mRNA_sequence
Gorai.011G039000-JGI_221_v2.1	3.03763	2.96483	3	Gorai.011G039000	gi|49333382|gb|AY632360.1|_Gossypium_hirsutum_BAC_106I22,_complete_sequence
Gorai.011G035800-JGI_221_v2.1	3.60606	2.15427	3	Gorai.011G035800	gi|300793629|tpg|BK007061.1|_TPA_inf:_Gossypium_hirsutum_aquaporin_NIP1;1_mRNA,_complete_cds
Gorai.011G015800-JGI_221_v2.1	4.52931	3.26879	3	Gorai.011G015800	gi|312032542|gb|AC243109.1|_Gossypium_raimondii_clone_GR__Ba0023N14-hoj,_complete_sequence
Gorai.010G223600-JGI_221_v2.1	6.28507	3.23607	3	Gorai.010G223600	gi|519693026|gb|JX586921.1|_Gossypium_hirsutum_clone_NBRI_GE20867_microsatellite_sequence
Gorai.010G202800-JGI_221_v2.1	5.55108	2.25703	3	Gorai.010G202800	gi|482679603|gb|KC160476.1|_Gossypium_raimondii_clone_Gr10032475_3-ketoacyl-CoA_synthase_15_(KCS15)_gene,_complete_cds
Gorai.010G190100-JGI_221_v2.1	3.71149	2.71927	3	Gorai.010G190100	gi|317174854|gb|HQ527073.1|_Gossypium_herbaceum_clone_NBRI_B2_910_simple_sequence_repeat_marker,_mRNA_sequence
Gorai.010G178900-JGI_221_v2.1	4.28923	3.2342	3	Gorai.010G178900	gi|312032542|gb|AC243109.1|_Gossypium_raimondii_clone_GR__Ba0023N14-hoj,_complete_sequence
Gorai.010G092900-JGI_221_v2.1	3.75555	3.2419	3	Gorai.010G092900	___NoMatchedTerm___
Gorai.010G086800-JGI_221_v2.1	3.85138	2.18755	3	Gorai.010G086800	___NoMatchedTerm___
Gorai.010G084200-JGI_221_v2.1	3.83546	2.7723	3	Gorai.010G084200	___NoMatchedTerm___
Gorai.010G021600-JGI_221_v2.1	3.2474	3.33318	3	Gorai.010G021600	gi|119221391|gb|EF159965.1|_Gossypium_hirsutum_clone_Met-HMTGC-EACT_genomic_sequence
Gorai.009G288900-JGI_221_v2.1	4.09997	2.86552	3	Gorai.009G288900	gi|148645856|gb|EF421795.1|_Gossypium_hirsutum_MYB8_gene,_complete_cds
Gorai.009G276900-JGI_221_v2.1	3.97116	2.91537	3	Gorai.009G276900	___NoMatchedTerm___
Gorai.009G133700-JGI_221_v2.1	4.8205	2.90905	3	Gorai.009G133700	___NoMatchedTerm___
Gorai.008G211200-JGI_221_v2.1	3.94582	2.53527	3	Gorai.008G211200	___NoMatchedTerm___
Gorai.008G144500-JGI_221_v2.1	3.63703	2.4754	3	Gorai.008G144500	___NoMatchedTerm___
Gorai.008G129800-JGI_221_v2.1	5.04623	3.21308	3	Gorai.008G129800	gi|482679569|gb|KC160459.1|_Gossypium_raimondii_clone_Gr10015926_3-ketoacyl-CoA_synthase_10_(KCS10)_gene,_complete_cds
Gorai.008G032500-JGI_221_v2.1	4.97342	3.37672	3	Gorai.008G032500	___NoMatchedTerm___
Gorai.008G020000-JGI_221_v2.1	3.75283	3.29635	3	Gorai.008G020000	___NoMatchedTerm___
Gorai.007G238500-JGI_221_v2.1	3.59617	3.42842	3	Gorai.007G238500	___NoMatchedTerm___
Gorai.007G214400-JGI_221_v2.1	5.07112	2.70488	3	Gorai.007G214400	___NoMatchedTerm___
Gorai.007G186800-JGI_221_v2.1	3.24465	2.91442	3	Gorai.007G186800	___NoMatchedTerm___
Gorai.007G073900-JGI_221_v2.1	5.6075	2.61042	3	Gorai.007G073900	___NoMatchedTerm___
Gorai.007G019900-JGI_221_v2.1	3.63552	2.39985	3	Gorai.007G019900	gi|519685166|gb|JX579061.1|_Gossypium_hirsutum_clone_NBRI_GE11228_microsatellite_sequence
Gorai.006G233700-JGI_221_v2.1	3.49736	2.80911	3	Gorai.006G233700	___NoMatchedTerm___
Gorai.006G183900-JGI_221_v2.1	2.9841	2.82516	3	Gorai.006G183900	gi|148841116|gb|EF464669.1|_Gossypium_hirsutum_pyruvate_decarboxylase_mRNA,_partial_cds
Gorai.005G208200-JGI_221_v2.1	4.82225	2.8832	3	Gorai.005G208200	___NoMatchedTerm___
Gorai.005G197300-JGI_221_v2.1	4.78108	2.69317	3	Gorai.005G197300	___NoMatchedTerm___
Gorai.005G042500-JGI_221_v2.1	4.44441	2.42707	3	Gorai.005G042500	___NoMatchedTerm___
Gorai.004G264500-JGI_221_v2.1	4.44218	2.14889	3	Gorai.004G264500	___NoMatchedTerm___
Gorai.004G207200-JGI_221_v2.1	3.94209	2.97213	3	Gorai.004G207200	gi|519683196|gb|JX577091.1|_Gossypium_hirsutum_clone_NBRI_GE8850_microsatellite_sequence
Gorai.004G198200-JGI_221_v2.1	3.8674	1.92095	3	Gorai.004G198200	gi|519685649|gb|JX579544.1|_Gossypium_hirsutum_clone_NBRI_GE11808_microsatellite_sequence
Gorai.004G154800-JGI_221_v2.1	4.73625	3.24785	3	Gorai.004G154800	gi|30983937|gb|AY273899.1|_Gossypium_barbadense_fiber_protein_Fb23_mRNA,_partial_cds
Gorai.004G131100-JGI_221_v2.1	3.20952	2.33216	3	Gorai.004G131100	___NoMatchedTerm___
Gorai.004G108900-JGI_221_v2.1	4.08467	2.55483	3	Gorai.004G108900	gi|519708442|gb|JX601900.1|_Gossypium_hirsutum_clone_NBRI_GE40269_microsatellite_sequence
Gorai.004G040800-JGI_221_v2.1	3.43086	2.83281	3	Gorai.004G040800	gi|519688135|gb|JX582030.1|_Gossypium_hirsutum_clone_NBRI_GE14795_microsatellite_sequence
Gorai.003G179800-JGI_221_v2.1	3.35241	2.66904	3	Gorai.003G179800	gi|317172334|gb|HQ524697.1|_Gossypium_herbaceum_clone_NBRI_PD_28_simple_sequence_repeat_marker,_genomic_sequence
Gorai.003G045800-JGI_221_v2.1	3.10235	3.08849	3	Gorai.003G045800	gi|529062775|gb|JX964003.1|_Gossypium_hirsutum_clone_NBRI_TRANS-272_microsatellite_sequence
Gorai.002G235800-JGI_221_v2.1	4.24321	2.93353	3	Gorai.002G235800	___NoMatchedTerm___
Gorai.002G230600-JGI_221_v2.1	3.78108	3.27318	3	Gorai.002G230600	gi|312032560|gb|AC243127.1|_Gossypium_raimondii_clone_GR__Ba0222F01-hob,_complete_sequence
Gorai.001G186800-JGI_221_v2.1	4.7225	1.908	3	Gorai.001G186800	gi|519761530|gb|JX621943.1|_Gossypium_hirsutum_clone_NBRI_GE68569_microsatellite_sequence
Gorai.013G241100-JGI_221_v2.1	3.61116	3.42032	3	Gorai.013G241100	gi|529066789|gb|JX964237.1|_Gossypium_hirsutum_clone_NBRI_TRANS-506_microsatellite_sequence
Gorai.013G175200-JGI_221_v2.1	3.29215	3.05978	3	Gorai.013G175200	___NoMatchedTerm___
Gorai.013G095500-JGI_221_v2.1	4.67611	3.30822	3	Gorai.013G095500	___NoMatchedTerm___
Gorai.013G033100-JGI_221_v2.1	3.98246	2.76598	3	Gorai.013G033100	gi|327466182|gb|HQ233648.1|_Gossypium_hirsutum_transgenic_clone_Nannong6_cry1A_flanking_sequence
Gorai.013G022400-JGI_221_v2.1	5.40105	2.66289	3	Gorai.013G022400	gi|32186911|gb|AY305735.1|_Gossypium_hirsutum_actin_(ACT12)_mRNA,_complete_cds
Gorai.013G001600-JGI_221_v2.1	4.09258	2.74535	3	Gorai.013G001600	gi|519687222|gb|JX581117.1|_Gossypium_hirsutum_clone_NBRI_GE13680_microsatellite_sequence
Gorai.012G099100-JGI_221_v2.1	4.67821	2.98813	3	Gorai.012G099100	___NoMatchedTerm___
Gorai.012G073100-JGI_221_v2.1	3.48735	2.85553	3	Gorai.012G073100	___NoMatchedTerm___
Gorai.012G061800-JGI_221_v2.1	3.08064	3.05193	3	Gorai.012G061800	gi|49182288|gb|AY633559.1|_Gossypium_arboreum_myb_family_transcription_factor_109_(MYB109)_mRNA,_complete_cds
Gorai.012G061700-JGI_221_v2.1	4.66001	3.19939	3	Gorai.012G061700	___NoMatchedTerm___
Gorai.011G202200-JGI_221_v2.1	6.16251	2.90235	3	Gorai.011G202200	gi|312032565|gb|AC243132.1|_Gossypium_hirsutum_clone_MX008C17-jmb,_complete_sequence
Gorai.011G135200-JGI_221_v2.1	4.30575	3.39985	3	Gorai.011G135200	gi|6983689|emb|AJ132636.1|_Gossypium_hirsutum_sad1_gene,_exons_1-3
Gorai.011G003300-JGI_221_v2.1	3.99259	2.22088	3	Gorai.011G003300	___NoMatchedTerm___
Gorai.010G218000-JGI_221_v2.1	3.32715	2.12855	3	Gorai.010G218000	gi|345104080|gb|JF722185.1|_Gossypium_klotzschianum_calcineurin_B-like_protein-interacting_protein_kinase_gene,_complete_cds
Gorai.010G117900-JGI_221_v2.1	3.29566	3.22088	3	Gorai.010G117900	___NoMatchedTerm___
Gorai.010G082600-JGI_221_v2.1	3.96421	3.0899	3	Gorai.010G082600	gi|317172095|gb|HQ524458.1|_Gossypium_herbaceum_clone_NBRI_G028_simple_sequence_repeat_marker,_genomic_sequence
Gorai.010G064200-JGI_221_v2.1	3.64246	2.62541	3	Gorai.010G064200	___NoMatchedTerm___
Gorai.010G062000-JGI_221_v2.1	3.93915	2.33318	3	Gorai.010G062000	gi|519695280|gb|JX589175.1|_Gossypium_hirsutum_clone_NBRI_GE23812_microsatellite_sequence
Gorai.009G437400-JGI_221_v2.1	3.27012	2.92592	3	Gorai.009G437400	___NoMatchedTerm___
Gorai.009G355400-JGI_221_v2.1	3.34051	2.756	3	Gorai.009G355400	___NoMatchedTerm___
Gorai.009G332100-JGI_221_v2.1	4.00633	2.98481	3	Gorai.009G332100	___NoMatchedTerm___
Gorai.009G275900-JGI_221_v2.1	5.05672	2.46495	3	Gorai.009G275900	gi|519746544|gb|JX614637.1|_Gossypium_hirsutum_clone_NBRI_GE58182_microsatellite_sequence
Gorai.008G235400-JGI_221_v2.1	5.15113	3.05775	3	Gorai.008G235400	___NoMatchedTerm___
Gorai.008G136400-JGI_221_v2.1	3.89071	2.29092	3	Gorai.008G136400	___NoMatchedTerm___
Gorai.007G373100-JGI_221_v2.1	4.31076	2.72178	3	Gorai.007G373100	___NoMatchedTerm___
Gorai.007G311700-JGI_221_v2.1	3.59205	2.908	3	Gorai.007G311700	___NoMatchedTerm___
Gorai.007G262000-JGI_221_v2.1	3.11034	2.79413	3	Gorai.007G262000	___NoMatchedTerm___
Gorai.007G221600-JGI_221_v2.1	5.30222	2.35546	3	Gorai.007G221600	___NoMatchedTerm___
Gorai.007G174300-JGI_221_v2.1	3.52108	3.31893	3	Gorai.007G174300	gi|519688839|gb|JX582734.1|_Gossypium_hirsutum_clone_NBRI_GE15627_microsatellite_sequence
Gorai.007G034700-JGI_221_v2.1	4.15765	1.80039	3	Gorai.007G034700	gi|317173853|gb|HQ526072.1|_Gossypium_herbaceum_clone_NBRI_C2_1852_simple_sequence_repeat_marker,_mRNA_sequence
Gorai.006G162700-JGI_221_v2.1	3.71536	2.63864	3	Gorai.006G162700	gi|558605802|gb|KF516996.1|_Gossypium_hirsutum_cultivar_Xinluzao_33_S-adenosylmethionine_synthetase_(SAMS1)_mRNA,_complete_cds
Gorai.005G246600-JGI_221_v2.1	4.26587	3.38535	3	Gorai.005G246600	gi|529067075|gb|JX964284.1|_Gossypium_hirsutum_clone_NBRI_TRANS-553_microsatellite_sequence
Gorai.005G194400-JGI_221_v2.1	4.25363	3.27432	3	Gorai.005G194400	___NoMatchedTerm___
Gorai.005G173900-JGI_221_v2.1	5.07895	3.33234	3	Gorai.005G173900	gi|62956019|gb|AY902467.1|_Gossypium_hirsutum_3-ketoacyl-CoA_reductase_2_mRNA,_complete_cds
Gorai.004G159000-JGI_221_v2.1	4.92547	2.07792	3	Gorai.004G159000	___NoMatchedTerm___
Gorai.004G153900-JGI_221_v2.1	5.64586	2.86452	3	Gorai.004G153900	gi|519698463|gb|JX592358.1|_Gossypium_hirsutum_clone_NBRI_GE27781_microsatellite_sequence
Gorai.004G139600-JGI_221_v2.1	4.11812	2.30032	3	Gorai.004G139600	___NoMatchedTerm___
Gorai.004G056900-JGI_221_v2.1	3.78691	2.17225	3	Gorai.004G056900	gi|519759696|gb|JX621130.1|_Gossypium_hirsutum_clone_NBRI_GE67563_microsatellite_sequence
Gorai.003G148800-JGI_221_v2.1	4.64863	1.82077	3	Gorai.003G148800	gi|519692322|gb|JX586217.1|_Gossypium_hirsutum_clone_NBRI_GE19983_microsatellite_sequence
Gorai.003G098900-JGI_221_v2.1	4.37751	3.00392	3	Gorai.003G098900	gi|519699485|gb|JX593380.1|_Gossypium_hirsutum_clone_NBRI_GE29056_microsatellite_sequence
Gorai.002G178500-JGI_221_v2.1	3.51044	2.87147	3	Gorai.002G178500	___NoMatchedTerm___
Gorai.002G157300-JGI_221_v2.1	3.05672	2.67377	3	Gorai.002G157300	___NoMatchedTerm___
Gorai.002G059100-JGI_221_v2.1	3.45916	2.01473	3	Gorai.002G059100	___NoMatchedTerm___
Gorai.001G272000-JGI_221_v2.1	5.13009	2.99546	3	Gorai.001G272000	___NoMatchedTerm___
Gorai.001G222400-JGI_221_v2.1	3.80928	2.07792	3	Gorai.001G222400	gi|219810207|gb|FJ515825.1|_Gossypium_hirsutum_fascilin-like_arabinogalactan_protein_(FLA)_mRNA,_complete_cds
Gorai.001G086600-JGI_221_v2.1	3.63396	3.16539	3	Gorai.001G086600	___NoMatchedTerm___
Gorai.001G082600-JGI_221_v2.1	5.20872	2.28437	3	Gorai.001G082600	___NoMatchedTerm___
Gorai.001G081900-JGI_221_v2.1	3.71069	1.7118	3	Gorai.001G081900	___NoMatchedTerm___
Gorai.001G047200-JGI_221_v2.1	5.00348	3.17103	3	Gorai.001G047200	___NoMatchedTerm___
Gorai.001G009800-JGI_221_v2.1	4.97056	3.41777	3	Gorai.001G009800	___NoMatchedTerm___
Gorai.011G292100-JGI_221_v2.1	3.70308	2.37338	3	Gorai.011G292100	___NoMatchedTerm___
Gorai.009G260100-JGI_221_v2.1	4.54438	2.66289	3	Gorai.009G260100	gi|20377382|gb|AF351435.1|_Gossypium_hirsutum_clone_JESPR197_microsatellite_sequence
Gorai.007G003100-JGI_221_v2.1	4.42797	3.14831	3	Gorai.007G003100	___NoMatchedTerm___
Gorai.005G061300-JGI_221_v2.1	3.63749	2.36333	3	Gorai.005G061300	gi|519756547|gb|JX619574.1|_Gossypium_hirsutum_clone_NBRI_GE65474_microsatellite_sequence
Gorai.002G090500-JGI_221_v2.1	4.31452	3.05193	3	Gorai.002G090500	___NoMatchedTerm___
Gorai.001G270200-JGI_221_v2.1	3.31076	2.53736	3	Gorai.001G270200	gi|519696181|gb|JX590076.1|_Gossypium_hirsutum_clone_NBRI_GE24911_microsatellite_sequence
Gorai.001G001800-JGI_221_v2.1	3.11812	2.73689	3	Gorai.001G001800	gi|211906541|gb|FJ415218.1|_Gossypium_hirsutum_clone_Ghpox7_class_III_peroxidase_(POX7)_mRNA,_complete_cds
Gorai.002G029100-JGI_221_v2.1	3.44005	2.07792	3	Gorai.002G029100	___NoMatchedTerm___
Gorai.N027400-JGI_221_v2.1	5.89071	3.27057	3	Gorai.N027400	gi|45758291|gb|AY438035.1|_Gossypium_hirsutum_beta-galactosidase_mRNA,_complete_cds
Gorai.013G253100-JGI_221_v2.1	5.51044	2.80039	3	Gorai.013G253100	gi|529071298|gb|JX964621.1|_Gossypium_hirsutum_clone_NBRI_TRANS-890_microsatellite_sequence
Gorai.013G097100-JGI_221_v2.1	4.81856	2.66289	3	Gorai.013G097100	___NoMatchedTerm___
Gorai.013G055600-JGI_221_v2.1	5.99259	1.49296	3	Gorai.013G055600	gi|519750617|gb|JX616678.1|_Gossypium_hirsutum_clone_NBRI_GE61517_microsatellite_sequence
Gorai.013G033300-JGI_221_v2.1	4.17701	2.15593	3	Gorai.013G033300	gi|519691899|gb|JX585794.1|_Gossypium_hirsutum_clone_NBRI_GE19459_microsatellite_sequence
Gorai.013G010700-JGI_221_v2.1	6.39114	2.47024	3	Gorai.013G010700	___NoMatchedTerm___
Gorai.012G145100-JGI_221_v2.1	5.63469	2.73328	3	Gorai.012G145100	gi|529067208|gb|JX964306.1|_Gossypium_hirsutum_clone_NBRI_TRANS-575_microsatellite_sequence
Gorai.012G121100-JGI_221_v2.1	3.74261	2.27057	3	Gorai.012G121100	___NoMatchedTerm___
Gorai.012G120900-JGI_221_v2.1	5.59205	2.53736	3	Gorai.012G120900	___NoMatchedTerm___
Gorai.012G117700-JGI_221_v2.1	3.53316	2.60149	3	Gorai.012G117700	___NoMatchedTerm___
Gorai.012G097700-JGI_221_v2.1	5.34051	2.58042	3	Gorai.012G097700	___NoMatchedTerm___
Gorai.012G054900-JGI_221_v2.1	3.83694	3.39985	3	Gorai.012G054900	___NoMatchedTerm___
Gorai.012G011700-JGI_221_v2.1	3.34051	2.07792	3	Gorai.012G011700	gi|2921333|gb|AF034131.1|_Gossypium_hirsutum_MYB-like_DNA-binding_domain_protein_(MYB3)_mRNA,_complete_cds
Gorai.012G009500-JGI_221_v2.1	3.95462	2.86219	3	Gorai.012G009500	gi|289186761|gb|EU921265.2|_Gossypium_hirsutum_cultivar_Xincai_5_flavonoid_3-glucosyltransferase_mRNA,_complete_cds
Gorai.011G278700-JGI_221_v2.1	5.31076	3.30032	3	Gorai.011G278700	gi|519702477|gb|JX596257.1|_Gossypium_hirsutum_clone_NBRI_GE32797_microsatellite_sequence
Gorai.011G229000-JGI_221_v2.1	4.05672	2.35803	3	Gorai.011G229000	___NoMatchedTerm___
Gorai.011G183300-JGI_221_v2.1	3.7702	3.30032	3	Gorai.011G183300	___NoMatchedTerm___
Gorai.011G114900-JGI_221_v2.1	4.34051	2.88528	3	Gorai.011G114900	___NoMatchedTerm___
Gorai.011G105100-JGI_221_v2.1	4.92547	3.24785	3	Gorai.011G105100	gi|114795740|gb|DQ908473.1|_Gossypium_hirsutum_clone_LIB5327-001-A1-N1-D11_F_S_Gh534_microsatellite_sequence
Gorai.011G063500-JGI_221_v2.1	4.64863	3.39985	3	Gorai.011G063500	___NoMatchedTerm___
Gorai.011G049600-JGI_221_v2.1	3.84086	3.07792	3	Gorai.011G049600	gi|529061984|gb|JX963870.1|_Gossypium_hirsutum_clone_NBRI_TRANS-139_microsatellite_sequence
Gorai.011G033800-JGI_221_v2.1	4.47802	2.97101	3	Gorai.011G033800	gi|256537412|gb|GQ394467.1|_Gossypium_hirsutum_cultivar_Deltapine_90_clone_MONCS1490_SSR_marker_DC20069_genomic_sequence
Gorai.010G240100-JGI_221_v2.1	4.17701	3.39985	3	Gorai.010G240100	___NoMatchedTerm___
Gorai.010G160400-JGI_221_v2.1	4.42797	2.47024	3	Gorai.010G160400	gi|188509935|gb|EU626442.1|_Gossypium_raimondii_clone_BAC_031J10,_complete_sequence
Gorai.010G149400-JGI_221_v2.1	3.40763	3.07792	3	Gorai.010G149400	___NoMatchedTerm___
Gorai.010G093900-JGI_221_v2.1	3.80618	2.13682	3	Gorai.010G093900	gi|482679617|gb|KC160483.1|_Gossypium_raimondii_clone_Gr10026783_3-ketoacyl-CoA_synthase_8_(KCS8)_gene,_complete_cds
Gorai.009G445000-JGI_221_v2.1	6.64822	2.49296	3	Gorai.009G445000	___NoMatchedTerm___
Gorai.009G437500-JGI_221_v2.1	4.2336	2.39985	3	Gorai.009G437500	___NoMatchedTerm___
Gorai.009G399200-JGI_221_v2.1	6.72298	1.60844	3	Gorai.009G399200	gi|317172001|gb|HQ524364.1|_Gossypium_herbaceum_clone_NBRI_C107_simple_sequence_repeat_marker,_genomic_sequence
Gorai.009G317900-JGI_221_v2.1	5.2559	3.07792	3	Gorai.009G317900	gi|312032585|gb|AC243153.1|_Gossypium_hirsutum_clone_MX100J07-jou,_complete_sequence
Gorai.009G315100-JGI_221_v2.1	4.34051	3.24785	3	Gorai.009G315100	___NoMatchedTerm___
Gorai.009G307700-JGI_221_v2.1	5.05672	3.12232	3	Gorai.009G307700	gi|459354681|gb|KC246034.1|_Gossypium_arboreum_clone_GaSIM-2_cyclin-dependent_protein_kinase_inhibitor_Siamese_mRNA,_complete_cds
Gorai.009G277800-JGI_221_v2.1	4.53316	3.39985	3	Gorai.009G277800	gi|519688133|gb|JX582028.1|_Gossypium_hirsutum_clone_NBRI_GE14793_microsatellite_sequence
Gorai.009G248500-JGI_221_v2.1	2.99259	2.81489	3	Gorai.009G248500	gi|519747751|gb|JX615067.1|_Gossypium_hirsutum_clone_NBRI_GE58871_microsatellite_sequence
Gorai.009G247000-JGI_221_v2.1	6.76198	2.756	3	Gorai.009G247000	___NoMatchedTerm___
Gorai.009G233500-JGI_221_v2.1	4.05672	2.49296	3	Gorai.009G233500	gi|519694407|gb|JX588302.1|_Gossypium_hirsutum_clone_NBRI_GE22691_microsatellite_sequence
Gorai.009G214300-JGI_221_v2.1	5.45599	2.58694	3	Gorai.009G214300	gi|33324519|gb|AF509502.1|_Gossypium_hirsutum_dehydration_responsive_element_binding_protein_(DREB)_mRNA,_complete_cds
Gorai.009G188900-JGI_221_v2.1	4.99259	3.07792	3	Gorai.009G188900	gi|519684524|gb|JX578419.1|_Gossypium_hirsutum_clone_NBRI_GE10437_microsatellite_sequence
Gorai.009G188400-JGI_221_v2.1	5.55108	2.60149	3	Gorai.009G188400	gi|519685735|gb|JX579630.1|_Gossypium_hirsutum_clone_NBRI_GE11905_microsatellite_sequence
Gorai.009G146100-JGI_221_v2.1	4.04412	3.34096	3	Gorai.009G146100	___NoMatchedTerm___
Gorai.009G138100-JGI_221_v2.1	2.99259	2.96545	3	Gorai.009G138100	___NoMatchedTerm___
Gorai.009G121300-JGI_221_v2.1	4.42583	2.88528	3	Gorai.009G121300	___NoMatchedTerm___
Gorai.009G066700-JGI_221_v2.1	4.32323	3.39985	3	Gorai.009G066700	gi|519695229|gb|JX589124.1|_Gossypium_hirsutum_clone_NBRI_GE23752_microsatellite_sequence
Gorai.009G037000-JGI_221_v2.1	3.11812	3.07792	3	Gorai.009G037000	gi|529071334|gb|JX964641.1|_Gossypium_hirsutum_clone_NBRI_TRANS-910_microsatellite_sequence
Gorai.009G033300-JGI_221_v2.1	6.2336	1.6909	3	Gorai.009G033300	___NoMatchedTerm___
Gorai.008G219800-JGI_221_v2.1	4.88365	3.07792	3	Gorai.008G219800	___NoMatchedTerm___
Gorai.008G203600-JGI_221_v2.1	3.85508	2.78574	3	Gorai.008G203600	gi|519691464|gb|JX585359.1|_Gossypium_hirsutum_clone_NBRI_GE18898_microsatellite_sequence
Gorai.008G173800-JGI_221_v2.1	5.97056	3.27057	3	Gorai.008G173800	gi|312032562|gb|AC243129.1|_Gossypium_raimondii_clone_GR__Ba0233L11-hnw,_complete_sequence
Gorai.008G166600-JGI_221_v2.1	3.45916	2.45644	3	Gorai.008G166600	___NoMatchedTerm___
Gorai.008G134900-JGI_221_v2.1	3.34051	3.21543	3	Gorai.008G134900	gi|519682985|gb|JX576880.1|_Gossypium_hirsutum_clone_NBRI_GE8601_microsatellite_sequence
Gorai.008G132900-JGI_221_v2.1	3.49251	3.07792	3	Gorai.008G132900	gi|519688461|gb|JX582356.1|_Gossypium_hirsutum_clone_NBRI_GE15174_microsatellite_sequence
Gorai.008G105100-JGI_221_v2.1	6.55552	3.07792	3	Gorai.008G105100	gi|519683184|gb|JX577079.1|_Gossypium_hirsutum_clone_NBRI_GE8832_microsatellite_sequence
Gorai.008G069700-JGI_221_v2.1	3.45372	2.39985	3	Gorai.008G069700	___NoMatchedTerm___
Gorai.008G044400-JGI_221_v2.1	6.89976	2.49296	3	Gorai.008G044400	___NoMatchedTerm___
Gorai.008G033200-JGI_221_v2.1	4.44005	2.07792	3	Gorai.008G033200	___NoMatchedTerm___
Gorai.008G030000-JGI_221_v2.1	5.84086	3.07792	3	Gorai.008G030000	___NoMatchedTerm___
Gorai.008G020100-JGI_221_v2.1	3.39114	3.45644	3	Gorai.008G020100	gi|519765448|gb|JX623206.1|_Gossypium_hirsutum_clone_NBRI_GE70297_microsatellite_sequence
Gorai.008G008400-JGI_221_v2.1	3.11812	3.07792	3	Gorai.008G008400	___NoMatchedTerm___
Gorai.007G289700-JGI_221_v2.1	4.87893	3.01283	3	Gorai.007G289700	gi|519684575|gb|JX578470.1|_Gossypium_hirsutum_clone_NBRI_GE10502_microsatellite_sequence
Gorai.007G246400-JGI_221_v2.1	6.06326	3.24785	3	Gorai.007G246400	___NoMatchedTerm___
Gorai.007G228100-JGI_221_v2.1	6.51044	2.88528	3	Gorai.007G228100	gi|308229781|gb|HM749060.1|_Gossypium_hirsutum_cultivar_Coker_312_xyloglucan_endotransglucosylase/hydrolase_(XTH3)_mRNA,_complete_cds
Gorai.007G221700-JGI_221_v2.1	3.15207	3.11034	3	Gorai.007G221700	gi|519686853|gb|JX580748.1|_Gossypium_hirsutum_clone_NBRI_GE13243_microsatellite_sequence
Gorai.007G219500-JGI_221_v2.1	5.05672	2.88528	3	Gorai.007G219500	___NoMatchedTerm___
Gorai.007G136000-JGI_221_v2.1	5.84086	1.73	3	Gorai.007G136000	___NoMatchedTerm___
Gorai.007G098000-JGI_221_v2.1	4.64863	2.39985	3	Gorai.007G098000	___NoMatchedTerm___
Gorai.006G251800-JGI_221_v2.1	5.2336	2.49296	3	Gorai.006G251800	gi|50313463|gb|AY574038.1|_Gossypium_hirsutum_cyclopropane_fatty_acid_synthase_(CPA-FAS-3)_mRNA,_complete_cds
Gorai.006G242400-JGI_221_v2.1	3.11812	2.84346	3	Gorai.006G242400	___NoMatchedTerm___
Gorai.006G226200-JGI_221_v2.1	4.57783	2.66289	3	Gorai.006G226200	gi|519750231|gb|JX616476.1|_Gossypium_hirsutum_clone_NBRI_GE61178_microsatellite_sequence
Gorai.006G179100-JGI_221_v2.1	3.99259	1.34096	3	Gorai.006G179100	gi|317174458|gb|HQ526677.1|_Gossypium_herbaceum_clone_NBRI_A_7330_simple_sequence_repeat_marker,_mRNA_sequence
Gorai.006G055900-JGI_221_v2.1	4.85508	1.85553	3	Gorai.006G055900	___NoMatchedTerm___
Gorai.005G224800-JGI_221_v2.1	4.03566	3.07792	3	Gorai.005G224800	gi|119887997|gb|EF095704.1|_Gossypium_hirsutum_proline-rich_protein_(PRP3)_mRNA,_complete_cds
Gorai.005G197500-JGI_221_v2.1	5.48735	2.97604	3	Gorai.005G197500	gi|312032561|gb|AC243128.1|_Gossypium_raimondii_clone_GR__Ba0229A16-hoh,_complete_sequence
Gorai.005G195100-JGI_221_v2.1	6.4158	3.32585	3	Gorai.005G195100	gi|66271056|gb|DQ023534.1|_Gossypium_hirsutum_cultivar_CIM707_Fb31_mRNA,_partial_cds
Gorai.005G186200-JGI_221_v2.1	4.44005	2.66289	3	Gorai.005G186200	___NoMatchedTerm___
Gorai.005G112700-JGI_221_v2.1	3.89071	3.07792	3	Gorai.005G112700	___NoMatchedTerm___
Gorai.005G099700-JGI_221_v2.1	5.95634	3.07792	3	Gorai.005G099700	___NoMatchedTerm___
Gorai.005G057400-JGI_221_v2.1	7.2101	2.66289	3	Gorai.005G057400	gi|519697009|gb|JX590904.1|_Gossypium_hirsutum_clone_NBRI_GE25917_microsatellite_sequence
Gorai.005G043900-JGI_221_v2.1	5.16251	2.66289	3	Gorai.005G043900	gi|519765240|gb|JX623112.1|_Gossypium_hirsutum_clone_NBRI_GE70158_microsatellite_sequence
Gorai.004G265700-JGI_221_v2.1	6.16279	2.81489	3	Gorai.004G265700	___NoMatchedTerm___
Gorai.004G209500-JGI_221_v2.1	4.74261	2.66289	3	Gorai.004G209500	___NoMatchedTerm___
Gorai.004G182100-JGI_221_v2.1	5.37446	2.07792	3	Gorai.004G182100	gi|529061249|gb|JX963743.1|_Gossypium_hirsutum_clone_NBRI_TRANS-073_microsatellite_sequence
Gorai.004G154700-JGI_221_v2.1	5.14787	2.66289	3	Gorai.004G154700	gi|519683742|gb|JX577637.1|_Gossypium_hirsutum_clone_NBRI_GE9497_microsatellite_sequence
Gorai.004G131800-JGI_221_v2.1	3.05672	2.84346	3	Gorai.004G131800	gi|519683606|gb|JX577501.1|_Gossypium_hirsutum_clone_NBRI_GE9340_microsatellite_sequence
Gorai.004G128800-JGI_221_v2.1	4.84301	2.39985	3	Gorai.004G128800	gi|256537910|gb|GQ394965.1|_Gossypium_hirsutum_cultivar_Delta_Opal_clone_MONCS1988_SSR_marker_DPL0357_genomic_sequence
Gorai.004G052900-JGI_221_v2.1	3.31076	1.77836	3	Gorai.004G052900	gi|519693350|gb|JX587245.1|_Gossypium_hirsutum_clone_NBRI_GE21283_microsatellite_sequence
Gorai.004G025500-JGI_221_v2.1	3.99259	3.07792	3	Gorai.004G025500	gi|519684097|gb|JX577992.1|_Gossypium_hirsutum_clone_NBRI_GE9923_microsatellite_sequence
Gorai.004G007000-JGI_221_v2.1	5.44005	3.1934	3	Gorai.004G007000	___NoMatchedTerm___
Gorai.003G165600-JGI_221_v2.1	4.17701	2.39985	3	Gorai.003G165600	___NoMatchedTerm___
Gorai.003G151900-JGI_221_v2.1	4.85508	3.07792	3	Gorai.003G151900	___NoMatchedTerm___
Gorai.003G146700-JGI_221_v2.1	3.11812	2.77836	3	Gorai.003G146700	gi|519689739|gb|JX583634.1|_Gossypium_hirsutum_clone_NBRI_GE16726_microsatellite_sequence
Gorai.003G122200-JGI_221_v2.1	4.53316	3.39985	3	Gorai.003G122200	___NoMatchedTerm___
Gorai.003G089100-JGI_221_v2.1	3.34051	2.70595	3	Gorai.003G089100	gi|445069053|gb|KC147719.1|_Gossypium_hirsutum_GA-stimulated_transcript-like_protein_5_(GASL5)_mRNA,_complete_cds
Gorai.003G075500-JGI_221_v2.1	4.72955	2.79413	3	Gorai.003G075500	___NoMatchedTerm___
Gorai.003G008600-JGI_221_v2.1	6.27462	2.86219	3	Gorai.003G008600	gi|519683727|gb|JX577622.1|_Gossypium_hirsutum_clone_NBRI_GE9480_microsatellite_sequence
Gorai.002G245200-JGI_221_v2.1	4.36966	1.78842	3	Gorai.002G245200	___NoMatchedTerm___
Gorai.002G180300-JGI_221_v2.1	3.70308	1.66289	3	Gorai.002G180300	gi|519689668|gb|JX583563.1|_Gossypium_hirsutum_clone_NBRI_GE16640_microsatellite_sequence
Gorai.002G159700-JGI_221_v2.1	4.2559	2.66289	3	Gorai.002G159700	___NoMatchedTerm___
Gorai.002G115300-JGI_221_v2.1	4.11812	3.39985	3	Gorai.002G115300	___NoMatchedTerm___
Gorai.002G069800-JGI_221_v2.1	3.34051	2.66289	3	Gorai.002G069800	___NoMatchedTerm___
Gorai.002G003800-JGI_221_v2.1	3.85508	3.45644	3	Gorai.002G003800	gi|519697552|gb|JX591447.1|_Gossypium_hirsutum_clone_NBRI_GE26580_microsatellite_sequence
Gorai.001G123500-JGI_221_v2.1	5.70308	1.99546	3	Gorai.001G123500	___NoMatchedTerm___
Gorai.001G120300-JGI_221_v2.1	4.53316	2.95239	3	Gorai.001G120300	___NoMatchedTerm___
Gorai.001G114100-JGI_221_v2.1	3.25562	2.98481	3	Gorai.001G114100	gi|159138934|gb|EU223832.1|_Gossypium_hirsutum_low_molecular_weight_heat_shock_protein_(LMWHSP1)_mRNA,_complete_cds
Gorai.001G110300-JGI_221_v2.1	4.57755	3.17746	3	Gorai.001G110300	gi|519688866|gb|JX582761.1|_Gossypium_hirsutum_clone_NBRI_GE15657_microsatellite_sequence
Gorai.013G235500-JGI_221_v2.1	3.84086	3.21543	3	Gorai.013G235500	gi|519688103|gb|JX581998.1|_Gossypium_hirsutum_clone_NBRI_GE14759_microsatellite_sequence
Gorai.013G158300-JGI_221_v2.1	4.2559	3.16773	3	Gorai.013G158300	___NoMatchedTerm___
Gorai.013G100100-JGI_221_v2.1	3.57783	2.58276	3	Gorai.013G100100	___NoMatchedTerm___
Gorai.013G015300-JGI_221_v2.1	5.50383	3.39985	3	Gorai.013G015300	___NoMatchedTerm___
Gorai.012G177500-JGI_221_v2.1	3.2559	2.58276	3	Gorai.012G177500	gi|519708028|gb|JX601486.1|_Gossypium_hirsutum_clone_NBRI_GE39709_microsatellite_sequence
Gorai.012G162900-JGI_221_v2.1	3.2559	2.66289	3	Gorai.012G162900	gi|519691280|gb|JX585175.1|_Gossypium_hirsutum_clone_NBRI_GE18676_microsatellite_sequence
Gorai.012G162000-JGI_221_v2.1	4.84086	2.66289	3	Gorai.012G162000	___NoMatchedTerm___
Gorai.012G149500-JGI_221_v2.1	4.42583	1.81489	3	Gorai.012G149500	___NoMatchedTerm___
Gorai.012G144300-JGI_221_v2.1	4.57783	1.58276	3	Gorai.012G144300	___NoMatchedTerm___
Gorai.012G086000-JGI_221_v2.1	3.62062	3.39985	3	Gorai.012G086000	___NoMatchedTerm___
Gorai.012G032400-JGI_221_v2.1	3.62062	1.07792	3	Gorai.012G032400	gi|519750642|gb|JX616703.1|_Gossypium_hirsutum_clone_NBRI_GE61555_microsatellite_sequence
Gorai.012G026500-JGI_221_v2.1	4.84086	2.66289	3	Gorai.012G026500	gi|519758798|gb|JX620718.1|_Gossypium_hirsutum_clone_NBRI_GE67031_microsatellite_sequence
Gorai.012G017200-JGI_221_v2.1	4.42583	2.07792	3	Gorai.012G017200	___NoMatchedTerm___
Gorai.012G002700-JGI_221_v2.1	3.53316	2.39985	3	Gorai.012G002700	___NoMatchedTerm___
Gorai.011G232500-JGI_221_v2.1	3.57783	2.66289	3	Gorai.011G232500	gi|317174743|gb|HQ526962.1|_Gossypium_herbaceum_clone_NBRI_B2_1897_simple_sequence_repeat_marker,_mRNA_sequence
Gorai.011G182200-JGI_221_v2.1	4.44005	1.81489	3	Gorai.011G182200	___NoMatchedTerm___
Gorai.011G160600-JGI_221_v2.1	3.2559	2.88528	3	Gorai.011G160600	___NoMatchedTerm___
Gorai.011G130000-JGI_221_v2.1	3.2559	2.81489	3	Gorai.011G130000	___NoMatchedTerm___
Gorai.011G097300-JGI_221_v2.1	3.84086	3.16773	3	Gorai.011G097300	gi|519687714|gb|JX581609.1|_Gossypium_hirsutum_clone_NBRI_GE14276_microsatellite_sequence
Gorai.011G093500-JGI_221_v2.1	5.42583	3.07792	3	Gorai.011G093500	___NoMatchedTerm___
Gorai.011G044100-JGI_221_v2.1	3.2559	3.16773	3	Gorai.011G044100	___NoMatchedTerm___
Gorai.010G254500-JGI_221_v2.1	3.34051	2.58276	3	Gorai.010G254500	___NoMatchedTerm___
Gorai.010G190000-JGI_221_v2.1	3.34051	2.66289	3	Gorai.010G190000	gi|519688432|gb|JX582327.1|_Gossypium_hirsutum_clone_NBRI_GE15142_microsatellite_sequence
Gorai.010G161300-JGI_221_v2.1	3.85508	3.39985	3	Gorai.010G161300	___NoMatchedTerm___
Gorai.010G159100-JGI_221_v2.1	4.42583	3.39985	3	Gorai.010G159100	___NoMatchedTerm___
Gorai.010G065500-JGI_221_v2.1	4.2559	2.58276	3	Gorai.010G065500	gi|519743885|gb|JX613611.1|_Gossypium_hirsutum_clone_NBRI_GE56603_microsatellite_sequence
Gorai.010G058900-JGI_221_v2.1	5.50383	3.07792	3	Gorai.010G058900	___NoMatchedTerm___
Gorai.010G049500-JGI_221_v2.1	3.2559	2.66289	3	Gorai.010G049500	gi|519695329|gb|JX589224.1|_Gossypium_hirsutum_clone_NBRI_GE23877_microsatellite_sequence
Gorai.010G014800-JGI_221_v2.1	3.2559	3.16773	3	Gorai.010G014800	gi|519703979|gb|JX597759.1|_Gossypium_hirsutum_clone_NBRI_GE34739_microsatellite_sequence
Gorai.010G001900-JGI_221_v2.1	4.84086	3.16773	3	Gorai.010G001900	___NoMatchedTerm___
Gorai.009G369800-JGI_221_v2.1	4.06326	2.58276	3	Gorai.009G369800	gi|519715866|gb|JX605522.1|_Gossypium_hirsutum_clone_NBRI_GE45208_microsatellite_sequence
Gorai.009G299200-JGI_221_v2.1	3.57783	2.88528	3	Gorai.009G299200	___NoMatchedTerm___
Gorai.009G252600-JGI_221_v2.1	3.99259	3.39985	3	Gorai.009G252600	___NoMatchedTerm___
Gorai.009G235700-JGI_221_v2.1	5.16279	2.30032	3	Gorai.009G235700	___NoMatchedTerm___
Gorai.009G116300-JGI_221_v2.1	3.34051	2.66289	3	Gorai.009G116300	___NoMatchedTerm___
Gorai.008G291300-JGI_221_v2.1	3.2559	3.16773	3	Gorai.008G291300	___NoMatchedTerm___
Gorai.008G287100-JGI_221_v2.1	4.42583	1.07792	3	Gorai.008G287100	gi|313502696|gb|HQ201304.1|_Gossypium_hirsutum_MYB146_(MYB146)_mRNA,_complete_cds
Gorai.008G249600-JGI_221_v2.1	4.70308	3.39985	3	Gorai.008G249600	gi|519759453|gb|JX621018.1|_Gossypium_hirsutum_clone_NBRI_GE67422_microsatellite_sequence
Gorai.008G211600-JGI_221_v2.1	4.71533	2.58276	3	Gorai.008G211600	___NoMatchedTerm___
Gorai.008G209100-JGI_221_v2.1	5.77946	2.07792	3	Gorai.008G209100	gi|519685406|gb|JX579301.1|_Gossypium_hirsutum_clone_NBRI_GE11509_microsatellite_sequence
Gorai.008G173100-JGI_221_v2.1	3.84086	2.58276	3	Gorai.008G173100	___NoMatchedTerm___
Gorai.008G166500-JGI_221_v2.1	4.06326	2.58276	3	Gorai.008G166500	gi|519702538|gb|JX596318.1|_Gossypium_hirsutum_clone_NBRI_GE32873_microsatellite_sequence
Gorai.008G056500-JGI_221_v2.1	3.53316	3.39985	3	Gorai.008G056500	___NoMatchedTerm___
Gorai.008G025900-JGI_221_v2.1	5.84086	3.16773	3	Gorai.008G025900	gi|57282620|emb|AJ606074.1|_Gossypium_hirsutum_mRNA_for_cytochrome_P450-like_protein_(cyP450_gene),_strain_Xuzhou_142
Gorai.008G005700-JGI_221_v2.1	4.06326	2.07792	3	Gorai.008G005700	gi|519760904|gb|JX621664.1|_Gossypium_hirsutum_clone_NBRI_GE68205_microsatellite_sequence
Gorai.007G350400-JGI_221_v2.1	3.34051	2.66289	3	Gorai.007G350400	___NoMatchedTerm___
Gorai.007G317000-JGI_221_v2.1	3.57783	1.07792	3	Gorai.007G317000	___NoMatchedTerm___
Gorai.007G133600-JGI_221_v2.1	3.2559	2.66289	3	Gorai.007G133600	gi|519765330|gb|JX623158.1|_Gossypium_hirsutum_clone_NBRI_GE70227_microsatellite_sequence
Gorai.007G106600-JGI_221_v2.1	3.57783	2.66289	3	Gorai.007G106600	gi|519753646|gb|JX618075.1|_Gossypium_hirsutum_clone_NBRI_GE63407_microsatellite_sequence
Gorai.007G106200-JGI_221_v2.1	3.70308	2.58276	3	Gorai.007G106200	___NoMatchedTerm___
Gorai.007G092500-JGI_221_v2.1	3.2559	3.24785	3	Gorai.007G092500	gi|519696394|gb|JX590289.1|_Gossypium_hirsutum_clone_NBRI_GE25174_microsatellite_sequence
Gorai.007G051700-JGI_221_v2.1	3.57783	2.58276	3	Gorai.007G051700	___NoMatchedTerm___
Gorai.007G051000-JGI_221_v2.1	4.06326	1.58276	3	Gorai.007G051000	gi|519693753|gb|JX587648.1|_Gossypium_hirsutum_clone_NBRI_GE21820_microsatellite_sequence
Gorai.006G248600-JGI_221_v2.1	3.2559	2.58276	3	Gorai.006G248600	___NoMatchedTerm___
Gorai.006G230100-JGI_221_v2.1	3.53316	2.58276	3	Gorai.006G230100	___NoMatchedTerm___
Gorai.006G219500-JGI_221_v2.1	3.57783	1.07792	3	Gorai.006G219500	___NoMatchedTerm___
Gorai.006G192300-JGI_221_v2.1	3.2559	2.58276	3	Gorai.006G192300	___NoMatchedTerm___
Gorai.006G173900-JGI_221_v2.1	5.34336	3.39985	3	Gorai.006G173900	___NoMatchedTerm___
Gorai.006G160300-JGI_221_v2.1	4.57783	2.66289	3	Gorai.006G160300	gi|519682991|gb|JX576886.1|_Gossypium_hirsutum_clone_NBRI_GE8607_microsatellite_sequence
Gorai.006G093200-JGI_221_v2.1	4.95634	3.16773	3	Gorai.006G093200	___NoMatchedTerm___
Gorai.006G070500-JGI_221_v2.1	3.84086	3.16773	3	Gorai.006G070500	___NoMatchedTerm___
Gorai.005G257100-JGI_221_v2.1	4.2559	1.58276	3	Gorai.005G257100	___NoMatchedTerm___
Gorai.005G246100-JGI_221_v2.1	4.06326	3.07792	3	Gorai.005G246100	___NoMatchedTerm___
Gorai.005G204900-JGI_221_v2.1	4.06326	3.16773	3	Gorai.005G204900	___NoMatchedTerm___
Gorai.005G202300-JGI_221_v2.1	4.57783	3.16773	3	Gorai.005G202300	___NoMatchedTerm___
Gorai.005G172900-JGI_221_v2.1	5.06326	2.58276	3	Gorai.005G172900	gi|519694499|gb|JX588394.1|_Gossypium_hirsutum_clone_NBRI_GE22813_microsatellite_sequence
Gorai.005G142800-JGI_221_v2.1	4.06326	1.58276	3	Gorai.005G142800	gi|519690764|gb|JX584659.1|_Gossypium_hirsutum_clone_NBRI_GE18021_microsatellite_sequence
Gorai.005G142300-JGI_221_v2.1	3.85508	1.66289	3	Gorai.005G142300	gi|441038006|gb|JQ914140.1|_Gossypium_hirsutum_NAC_domain_protein_9_(NAC9)_mRNA,_complete_cds
Gorai.005G069800-JGI_221_v2.1	4.11812	1.81489	3	Gorai.005G069800	___NoMatchedTerm___
Gorai.005G063300-JGI_221_v2.1	5.06326	2.58276	3	Gorai.005G063300	gi|354620274|gb|JF261111.1|_Gossypium_barbadense_VdI2_mRNA,_complete_cds
Gorai.005G016500-JGI_221_v2.1	4.06326	2.58276	3	Gorai.005G016500	___NoMatchedTerm___
Gorai.004G248400-JGI_221_v2.1	4.42583	3.16773	3	Gorai.004G248400	___NoMatchedTerm___
Gorai.004G185800-JGI_221_v2.1	5.71533	3.16773	3	Gorai.004G185800	gi|519749256|gb|JX615954.1|_Gossypium_hirsutum_clone_NBRI_GE60252_microsatellite_sequence
Gorai.004G086400-JGI_221_v2.1	4.06326	2.58276	3	Gorai.004G086400	___NoMatchedTerm___
Gorai.004G052200-JGI_221_v2.1	4.2559	2.58276	3	Gorai.004G052200	___NoMatchedTerm___
Gorai.004G019300-JGI_221_v2.1	4.57783	3.16773	3	Gorai.004G019300	gi|256535967|gb|GQ393022.1|_Gossypium_hirsutum_cultivar_Deltapine_20_clone_MONCS0003_SSR_marker_C2-0003_genomic_sequence
Gorai.003G169700-JGI_221_v2.1	3.84086	2.07792	3	Gorai.003G169700	gi|519749261|gb|JX615957.1|_Gossypium_hirsutum_clone_NBRI_GE60255_microsatellite_sequence
Gorai.003G164000-JGI_221_v2.1	4.42583	1.66289	3	Gorai.003G164000	gi|519726433|gb|JX610073.1|_Gossypium_hirsutum_clone_NBRI_GE51605_microsatellite_sequence
Gorai.003G132000-JGI_221_v2.1	4.06326	3.39985	3	Gorai.003G132000	gi|529066152|gb|JX964140.1|_Gossypium_hirsutum_clone_NBRI_TRANS-409_microsatellite_sequence
Gorai.003G062100-JGI_221_v2.1	3.84086	2.58276	3	Gorai.003G062100	___NoMatchedTerm___
Gorai.003G036300-JGI_221_v2.1	5.16279	1.07792	3	Gorai.003G036300	___NoMatchedTerm___
Gorai.002G237600-JGI_221_v2.1	5.06326	2.58276	3	Gorai.002G237600	___NoMatchedTerm___
Gorai.002G166500-JGI_221_v2.1	4.42583	2.58276	3	Gorai.002G166500	gi|378747833|gb|JN899157.1|_Gossypium_hirsutum_clone_MF-1_methylation-sensitive_polymorphic_site_genomic_sequence
Gorai.002G162300-JGI_221_v2.1	3.99259	2.58276	3	Gorai.002G162300	gi|519683603|gb|JX577498.1|_Gossypium_hirsutum_clone_NBRI_GE9337_microsatellite_sequence
Gorai.002G039900-JGI_221_v2.1	4.06326	3.39985	3	Gorai.002G039900	___NoMatchedTerm___
Gorai.002G002600-JGI_221_v2.1	5.16279	0	3	Gorai.002G002600	___NoMatchedTerm___
Gorai.001G214800-JGI_221_v2.1	5.34336	2.66289	3	Gorai.001G214800	gi|519748982|gb|JX615813.1|_Gossypium_hirsutum_clone_NBRI_GE60031_microsatellite_sequence
Gorai.001G147900-JGI_221_v2.1	4.84086	3.39985	3	Gorai.001G147900	gi|529062355|gb|JX963932.1|_Gossypium_hirsutum_clone_NBRI_TRANS-201_microsatellite_sequence
Gorai.001G143700-JGI_221_v2.1	3.57783	1.58276	3	Gorai.001G143700	___NoMatchedTerm___
Gorai.001G140400-JGI_221_v2.1	4.28804	1.66289	3	Gorai.001G140400	___NoMatchedTerm___
Gorai.001G122300-JGI_221_v2.1	3.53316	3.16773	3	Gorai.001G122300	___NoMatchedTerm___
Gorai.001G111200-JGI_221_v2.1	3.57783	1.58276	3	Gorai.001G111200	___NoMatchedTerm___
Gorai.001G106600-JGI_221_v2.1	4.06326	2.07792	3	Gorai.001G106600	gi|519696238|gb|JX590133.1|_Gossypium_hirsutum_clone_NBRI_GE24977_microsatellite_sequence
Gorai.001G054000-JGI_221_v2.1	5.2559	2.88528	3	Gorai.001G054000	___NoMatchedTerm___
Gorai.001G048200-JGI_221_v2.1	4.2559	2.07792	3	Gorai.001G048200	gi|586637202|gb|KC847206.1|_Gossypium_hirsutum_NAC_domain_protein_NAC29_mRNA,_complete_cds
Gorai.001G019500-JGI_221_v2.1	4.11812	0.592497	3	Gorai.001G019500	___NoMatchedTerm___
Gorai.001G017500-JGI_221_v2.1	3.34051	3.07792	3	Gorai.001G017500	___NoMatchedTerm___
Gorai.004G084000-JGI_221_v2.1	3.44005	3.26555	3	Gorai.004G084000	gi|519690744|gb|JX584639.1|_Gossypium_hirsutum_clone_NBRI_GE17994_microsatellite_sequence
Gorai.002G062200-JGI_221_v2.1	5.16279	2.66289	3	Gorai.002G062200	gi|317174511|gb|HQ526730.1|_Gossypium_herbaceum_clone_NBRI_A2_5487_simple_sequence_repeat_marker,_mRNA_sequence
Gorai.013G048400-JGI_221_v2.1	3.29869	-4.41173	3	Gorai.013G048400	gi|330370909|gb|JF495690.1|_Gossypium_herbaceum_clone_NBRI_Gh_M199_simple_sequence_repeat_marker,_genomic_sequence
Gorai.006G243500-JGI_221_v2.1	2.11812	-4.82677	3	Gorai.006G243500	___NoMatchedTerm___
Gorai.006G066500-JGI_221_v2.1	2.11812	-2.92208	3	Gorai.006G066500	gi|166977500|gb|EU373005.1|_Gossypium_hirsutum_gland_development_related_protein_12-like_mRNA,_complete_sequence
Gorai.009G276500-JGI_221_v2.1	2.11812	-3.31219	3	Gorai.009G276500	___NoMatchedTerm___
Gorai.004G180800-JGI_221_v2.1	2.11812	-3.67476	3	Gorai.004G180800	___NoMatchedTerm___
Gorai.008G168500-JGI_221_v2.1	2.11812	-4.92957	3	Gorai.008G168500	gi|330370752|gb|JF495533.1|_Gossypium_herbaceum_clone_NBRI_Gh_M42_simple_sequence_repeat_marker,_genomic_sequence
Gorai.007G206900-JGI_221_v2.1	2.84086	-4.0898	3	Gorai.007G206900	___NoMatchedTerm___
Gorai.002G112600-JGI_221_v2.1	2.11812	-3.50484	3	Gorai.002G112600	___NoMatchedTerm___
Gorai.012G045600-JGI_221_v2.1	1.53316	-2.50484	3	Gorai.012G045600	___NoMatchedTerm___
Gorai.011G254800-JGI_221_v2.1	1.2559	-3.31439	3	Gorai.011G254800	gi|317174450|gb|HQ526669.1|_Gossypium_herbaceum_clone_NBRI_A2_4746_simple_sequence_repeat_marker,_mRNA_sequence
Gorai.011G103100-JGI_221_v2.1	1.2559	-2.50484	3	Gorai.011G103100	gi|519762062|gb|JX622219.1|_Gossypium_hirsutum_clone_NBRI_GE68896_microsatellite_sequence
Gorai.009G275800-JGI_221_v2.1	2.53316	-3.0898	3	Gorai.009G275800	___NoMatchedTerm___
Gorai.009G113700-JGI_221_v2.1	2.53316	-3.82677	3	Gorai.009G113700	___NoMatchedTerm___
Gorai.009G109800-JGI_221_v2.1	1.85508	-2.82677	3	Gorai.009G109800	___NoMatchedTerm___
Gorai.008G148800-JGI_221_v2.1	1.11812	-1.72943	3	Gorai.008G148800	gi|312032561|gb|AC243128.1|_Gossypium_raimondii_clone_GR__Ba0229A16-hoh,_complete_sequence
Gorai.007G310300-JGI_221_v2.1	1.21123	-3.50484	3	Gorai.007G310300	gi|519706091|gb|JX599549.1|_Gossypium_hirsutum_clone_NBRI_GE37079_microsatellite_sequence
Gorai.009G135300-JGI_221_v2.1	2.05672	0.630464	3	Gorai.009G135300	gi|256537994|gb|GQ395049.1|_Gossypium_hirsutum_cultivar_Delta_Opal_clone_MONCS2072_SSR_marker_DPL0548_genomic_sequence
Gorai.008G253400-JGI_221_v2.1	2.11812	0.0779234	3	Gorai.008G253400	gi|519686155|gb|JX580050.1|_Gossypium_hirsutum_clone_NBRI_GE12408_microsatellite_sequence
Gorai.002G070700-JGI_221_v2.1	2.11812	-0.922077	3	Gorai.002G070700	___NoMatchedTerm___
Gorai.006G161500-JGI_221_v2.1	2.44005	0.662886	3	Gorai.006G161500	___NoMatchedTerm___
Gorai.006G023800-JGI_221_v2.1	2.2559	0	3	Gorai.006G023800	___NoMatchedTerm___
Gorai.003G040100-JGI_221_v2.1	2.11812	0.0779234	3	Gorai.003G040100	___NoMatchedTerm___
Gorai.002G219400-JGI_221_v2.1	2.06631	-1.03462	3	Gorai.002G219400	gi|312032554|gb|AC243121.1|_Gossypium_raimondii_clone_GR__Ba0142D21-hnv,_complete_sequence
Gorai.012G119400-JGI_221_v2.1	2.56743	-0.884109	3	Gorai.012G119400	gi|317173152|gb|HQ525371.1|_Gossypium_herbaceum_clone_NBRI_C_7125_simple_sequence_repeat_marker,_mRNA_sequence
Gorai.007G260200-JGI_221_v2.1	2.04623	-1.96938	3	Gorai.007G260200	gi|317172173|gb|HQ524536.1|_Gossypium_herbaceum_clone_NBRI_K021_simple_sequence_repeat_marker,_genomic_sequence
Gorai.005G236100-JGI_221_v2.1	2.09174	-1.03755	3	Gorai.005G236100	___NoMatchedTerm___
Gorai.001G004000-JGI_221_v2.1	2.51405	-1.23366	3	Gorai.001G004000	gi|317173132|gb|HQ525351.1|_Gossypium_herbaceum_clone_NBRI_C2_1138_simple_sequence_repeat_marker,_mRNA_sequence
Gorai.N013800-JGI_221_v2.1	2.24936	-0.828967	3	Gorai.N013800	gi|519764323|gb|JX622871.1|_Gossypium_hirsutum_clone_NBRI_GE69797_microsatellite_sequence
Gorai.013G177100-JGI_221_v2.1	2.73479	-0.507039	3	Gorai.013G177100	gi|316926550|gb|HM145908.1|_Gossypium_hirsutum_9-cis-epoxygenase-like_(NCED2)_mRNA,_complete_sequence
Gorai.009G218900-JGI_221_v2.1	3.48735	-3.244	3	Gorai.009G218900	___NoMatchedTerm___
Gorai.005G013600-JGI_221_v2.1	2.2559	-0.170004	3	Gorai.005G013600	gi|519694204|gb|JX588099.1|_Gossypium_hirsutum_clone_NBRI_GE22423_microsatellite_sequence
Gorai.004G038400-JGI_221_v2.1	2.11812	-2.50704	3	Gorai.004G038400	___NoMatchedTerm___
Gorai.013G268500-JGI_221_v2.1	2.11812	-0.337114	3	Gorai.013G268500	___NoMatchedTerm___
Gorai.012G128000-JGI_221_v2.1	3.84086	-1.92208	3	Gorai.012G128000	___NoMatchedTerm___
Gorai.008G225400-JGI_221_v2.1	2.53316	-4.20528	3	Gorai.008G225400	gi|6671364|gb|AF216497.1|AF216497_Gossypium_hirsutum_P-glycoprotein_(CMDR1)_mRNA,_complete_cds
Gorai.007G282600-JGI_221_v2.1	2.34051	-2.244	3	Gorai.007G282600	___NoMatchedTerm___
Gorai.006G039500-JGI_221_v2.1	4.17701	-2.50484	3	Gorai.006G039500	___NoMatchedTerm___
Gorai.005G096300-JGI_221_v2.1	3.2559	-3.50484	3	Gorai.005G096300	gi|519696223|gb|JX590118.1|_Gossypium_hirsutum_clone_NBRI_GE24960_microsatellite_sequence
Gorai.003G018100-JGI_221_v2.1	3.2559	-2.82677	3	Gorai.003G018100	gi|519762873|gb|JX622544.1|_Gossypium_hirsutum_clone_NBRI_GE69320_microsatellite_sequence
Gorai.002G267100-JGI_221_v2.1	3.34051	-1.244	3	Gorai.002G267100	gi|312032545|gb|AC243112.1|_Gossypium_raimondii_clone_GR__Ba0036H09-hvg,_complete_sequence
Gorai.013G269500-JGI_221_v2.1	2.85508	-1.92208	3	Gorai.013G269500	gi|519688755|gb|JX582650.1|_Gossypium_hirsutum_clone_NBRI_GE15521_microsatellite_sequence
Gorai.013G164700-JGI_221_v2.1	2.21123	-2.244	3	Gorai.013G164700	___NoMatchedTerm___
Gorai.011G289100-JGI_221_v2.1	2.99259	-1.58504	3	Gorai.011G289100	___NoMatchedTerm___
Gorai.010G012400-JGI_221_v2.1	3.34051	-1.82897	3	Gorai.010G012400	gi|519750091|gb|JX616410.1|_Gossypium_hirsutum_clone_NBRI_GE61049_microsatellite_sequence
Gorai.009G276100-JGI_221_v2.1	2.53316	-0.144469	3	Gorai.009G276100	___NoMatchedTerm___
Gorai.007G010100-JGI_221_v2.1	2.11812	-2.244	3	Gorai.007G010100	___NoMatchedTerm___
Gorai.006G044000-JGI_221_v2.1	2.27012	-1.82897	3	Gorai.006G044000	___NoMatchedTerm___
Gorai.003G090900-JGI_221_v2.1	2.11812	-0.922077	3	Gorai.003G090900	___NoMatchedTerm___
Gorai.001G034700-JGI_221_v2.1	2.53316	-1.50704	3	Gorai.001G034700	gi|321272238|gb|HM989876.1|_Gossypium_hirsutum_hybrid_proline-rich_protein_(HyPRP4)_mRNA,_complete_cds
Gorai.013G133100-JGI_221_v2.1	3.57783	-1.92208	3	Gorai.013G133100	gi|519764883|gb|JX622945.1|_Gossypium_hirsutum_clone_NBRI_GE69907_microsatellite_sequence
Gorai.013G040400-JGI_221_v2.1	2.2559	-2.82677	3	Gorai.013G040400	___NoMatchedTerm___
Gorai.012G119500-JGI_221_v2.1	2.84086	-2.50484	3	Gorai.012G119500	gi|519745844|gb|JX614343.1|_Gossypium_hirsutum_clone_NBRI_GE57646_microsatellite_sequence
Gorai.012G024500-JGI_221_v2.1	2.53316	-3.50484	3	Gorai.012G024500	gi|312032587|gb|AC243155.1|_Gossypium_hirsutum_clone_MX115K12-joo,_complete_sequence
Gorai.011G237400-JGI_221_v2.1	2.2559	-0.50484	3	Gorai.011G237400	___NoMatchedTerm___
Gorai.011G200400-JGI_221_v2.1	2.11812	-2.82677	3	Gorai.011G200400	___NoMatchedTerm___
Gorai.011G198900-JGI_221_v2.1	2.2559	-0.507039	3	Gorai.011G198900	gi|519683664|gb|JX577559.1|_Gossypium_hirsutum_clone_NBRI_GE9408_microsatellite_sequence
Gorai.011G192900-JGI_221_v2.1	2.2559	-1.50484	3	Gorai.011G192900	___NoMatchedTerm___
Gorai.011G134600-JGI_221_v2.1	2.2559	-2.50484	3	Gorai.011G134600	___NoMatchedTerm___
Gorai.011G098700-JGI_221_v2.1	2.53316	-3.0898	3	Gorai.011G098700	___NoMatchedTerm___
Gorai.011G030700-JGI_221_v2.1	2.11812	-1.50484	3	Gorai.011G030700	gi|519748007|gb|JX615292.1|_Gossypium_hirsutum_clone_NBRI_GE59206_microsatellite_sequence
Gorai.010G233100-JGI_221_v2.1	2.2559	-0.50484	3	Gorai.010G233100	___NoMatchedTerm___
Gorai.010G075300-JGI_221_v2.1	2.2559	-0.50484	3	Gorai.010G075300	___NoMatchedTerm___
Gorai.009G416100-JGI_221_v2.1	2.53316	0	3	Gorai.009G416100	___NoMatchedTerm___
Gorai.009G060100-JGI_221_v2.1	2.84086	0.0779234	3	Gorai.009G060100	___NoMatchedTerm___
Gorai.008G041800-JGI_221_v2.1	3.11812	-2.50484	3	Gorai.008G041800	gi|482679599|gb|KC160474.1|_Gossypium_raimondii_clone_Gr10009484_3-ketoacyl-CoA_synthase_14_(KCS14)_gene,_complete_cds
Gorai.007G263000-JGI_221_v2.1	2.11812	-2.50484	3	Gorai.007G263000	gi|312032572|gb|AC243139.1|_Gossypium_hirsutum_clone_MX032K07-jog,_complete_sequence
Gorai.007G204900-JGI_221_v2.1	2.84086	-1.50704	3	Gorai.007G204900	___NoMatchedTerm___
Gorai.007G170900-JGI_221_v2.1	2.2559	-1.50484	3	Gorai.007G170900	gi|519688036|gb|JX581931.1|_Gossypium_hirsutum_clone_NBRI_GE14669_microsatellite_sequence
Gorai.006G269600-JGI_221_v2.1	2.84086	-2.0898	3	Gorai.006G269600	___NoMatchedTerm___
Gorai.006G216300-JGI_221_v2.1	2.11812	-2.50484	3	Gorai.006G216300	gi|519749575|gb|JX616137.1|_Gossypium_hirsutum_clone_NBRI_GE60565_microsatellite_sequence
Gorai.006G199800-JGI_221_v2.1	2.2559	-0.50484	3	Gorai.006G199800	___NoMatchedTerm___
Gorai.006G185500-JGI_221_v2.1	2.2559	0	3	Gorai.006G185500	gi|519747849|gb|JX615165.1|_Gossypium_hirsutum_clone_NBRI_GE59014_microsatellite_sequence
Gorai.006G185300-JGI_221_v2.1	2.53316	-2.82677	3	Gorai.006G185300	___NoMatchedTerm___
Gorai.006G152600-JGI_221_v2.1	2.84086	-1.50484	3	Gorai.006G152600	___NoMatchedTerm___
Gorai.005G234500-JGI_221_v2.1	2.2559	-0.50484	3	Gorai.005G234500	___NoMatchedTerm___
Gorai.005G210800-JGI_221_v2.1	2.11812	-2.82677	3	Gorai.005G210800	___NoMatchedTerm___
Gorai.005G091600-JGI_221_v2.1	2.2559	-1.50484	3	Gorai.005G091600	gi|519761562|gb|JX621958.1|_Gossypium_hirsutum_clone_NBRI_GE68588_microsatellite_sequence
Gorai.005G023800-JGI_221_v2.1	2.2559	-1.50484	3	Gorai.005G023800	___NoMatchedTerm___
Gorai.004G134900-JGI_221_v2.1	2.2559	-2.0898	3	Gorai.004G134900	gi|519749477|gb|JX616083.1|_Gossypium_hirsutum_clone_NBRI_GE60476_microsatellite_sequence
Gorai.003G187400-JGI_221_v2.1	3.2559	-2.0898	3	Gorai.003G187400	___NoMatchedTerm___
Gorai.003G077200-JGI_221_v2.1	2.2559	-0.50484	3	Gorai.003G077200	___NoMatchedTerm___
Gorai.003G062000-JGI_221_v2.1	2.11812	-3.0898	3	Gorai.003G062000	___NoMatchedTerm___
Gorai.001G231200-JGI_221_v2.1	2.84086	-0.50484	3	Gorai.001G231200	___NoMatchedTerm___
Gorai.001G183500-JGI_221_v2.1	2.2559	0	3	Gorai.001G183500	___NoMatchedTerm___
Gorai.001G165400-JGI_221_v2.1	2.53316	0	3	Gorai.001G165400	gi|397911863|gb|JX065074.1|_Gossypium_hirsutum_mitochondrion,_complete_genome
Gorai.001G012600-JGI_221_v2.1	2.2559	-1.50484	3	Gorai.001G012600	___NoMatchedTerm___
Gorai.008G252900-JGI_221_v2.1	2.11812	-2.50484	3	Gorai.008G252900	gi|519690506|gb|JX584401.1|_Gossypium_hirsutum_clone_NBRI_GE17697_microsatellite_sequence
Gorai.013G018500-JGI_221_v2.1	1.11423	-0.180279	3	Gorai.013G018500	___NoMatchedTerm___
Gorai.005G101000-JGI_221_v2.1	1.55052	0.184123	3	Gorai.005G101000	___NoMatchedTerm___
Gorai.010G063200-JGI_221_v2.1	1.62062	0.278001	3	Gorai.010G063200	gi|317175186|gb|HQ527405.1|_Gossypium_herbaceum_clone_NBRI_D2_1384_simple_sequence_repeat_marker,_mRNA_sequence
Gorai.006G008000-JGI_221_v2.1	1.49839	0.129149	3	Gorai.006G008000	___NoMatchedTerm___
Gorai.005G040100-JGI_221_v2.1	1.44005	0.406546	3	Gorai.005G040100	___NoMatchedTerm___
Gorai.002G173400-JGI_221_v2.1	1.50716	0.193401	3	Gorai.002G173400	___NoMatchedTerm___
Gorai.013G255400-JGI_221_v2.1	1.64863	-0.284647	3	Gorai.013G255400	___NoMatchedTerm___
Gorai.009G020500-JGI_221_v2.1	1.44569	0.425847	3	Gorai.009G020500	gi|519746509|gb|JX614617.1|_Gossypium_hirsutum_clone_NBRI_GE58146_microsatellite_sequence
Gorai.008G221000-JGI_221_v2.1	1.16119	-0.0375538	3	Gorai.008G221000	gi|519694322|gb|JX588217.1|_Gossypium_hirsutum_clone_NBRI_GE22578_microsatellite_sequence
Gorai.008G148600-JGI_221_v2.1	1.73961	0.36743	3	Gorai.008G148600	___NoMatchedTerm___
Gorai.007G162400-JGI_221_v2.1	1.16392	-0.170004	3	Gorai.007G162400	gi|519696739|gb|JX590634.1|_Gossypium_hirsutum_clone_NBRI_GE25590_microsatellite_sequence
Gorai.010G185200-JGI_221_v2.1	1.53316	0.270569	3	Gorai.010G185200	___NoMatchedTerm___
Gorai.009G150400-JGI_221_v2.1	1.91167	-0.244005	3	Gorai.009G150400	gi|519685672|gb|JX579567.1|_Gossypium_hirsutum_clone_NBRI_GE11835_microsatellite_sequence
Gorai.009G013300-JGI_221_v2.1	1.11812	-0.0920016	3	Gorai.009G013300	___NoMatchedTerm___
Gorai.007G340400-JGI_221_v2.1	1.27012	-0.622516	3	Gorai.007G340400	___NoMatchedTerm___
Gorai.005G249300-JGI_221_v2.1	1.01858	-0.600148	3	Gorai.005G249300	___NoMatchedTerm___
Gorai.004G016500-JGI_221_v2.1	1.79619	0.0779234	3	Gorai.004G016500	___NoMatchedTerm___
Gorai.001G068800-JGI_221_v2.1	1.18523	0.0779234	3	Gorai.001G068800	___NoMatchedTerm___
Gorai.013G210700-JGI_221_v2.1	1.2559	0	3	Gorai.013G210700	___NoMatchedTerm___
Gorai.011G173600-JGI_221_v2.1	1.2559	-0.50484	3	Gorai.011G173600	___NoMatchedTerm___
Gorai.010G245300-JGI_221_v2.1	1.53316	0	3	Gorai.010G245300	___NoMatchedTerm___
Gorai.010G009300-JGI_221_v2.1	1.53316	-0.50484	3	Gorai.010G009300	___NoMatchedTerm___
Gorai.009G420500-JGI_221_v2.1	1.2559	-1.50484	3	Gorai.009G420500	gi|519684759|gb|JX578654.1|_Gossypium_hirsutum_clone_NBRI_GE10719_microsatellite_sequence
Gorai.009G317300-JGI_221_v2.1	1.2559	0	3	Gorai.009G317300	___NoMatchedTerm___
Gorai.008G179000-JGI_221_v2.1	1.2559	-0.922077	3	Gorai.008G179000	gi|519688019|gb|JX581914.1|_Gossypium_hirsutum_clone_NBRI_GE14648_microsatellite_sequence
Gorai.008G015900-JGI_221_v2.1	1.27012	-0.507039	3	Gorai.008G015900	gi|519683723|gb|JX577618.1|_Gossypium_hirsutum_clone_NBRI_GE9476_microsatellite_sequence
Gorai.007G071600-JGI_221_v2.1	1.11812	-0.507039	3	Gorai.007G071600	gi|529066204|gb|JX964149.1|_Gossypium_hirsutum_clone_NBRI_TRANS-418_microsatellite_sequence
Gorai.006G073600-JGI_221_v2.1	1.11812	0.0779234	3	Gorai.006G073600	___NoMatchedTerm___
Gorai.005G260800-JGI_221_v2.1	1.53316	-0.50484	3	Gorai.005G260800	gi|519684723|gb|JX578618.1|_Gossypium_hirsutum_clone_NBRI_GE10677_microsatellite_sequence
Gorai.004G289700-JGI_221_v2.1	1.11812	0.0779234	3	Gorai.004G289700	___NoMatchedTerm___
Gorai.004G169300-JGI_221_v2.1	1.53316	0.0779234	3	Gorai.004G169300	___NoMatchedTerm___
Gorai.003G066200-JGI_221_v2.1	1.2559	-1.50484	3	Gorai.003G066200	gi|519750664|gb|JX616725.1|_Gossypium_hirsutum_clone_NBRI_GE61589_microsatellite_sequence
Gorai.002G008300-JGI_221_v2.1	1.2559	0.229927	3	Gorai.002G008300	___NoMatchedTerm___
Gorai.001G222200-JGI_221_v2.1	1.53316	-0.922077	3	Gorai.001G222200	gi|519691598|gb|JX585493.1|_Gossypium_hirsutum_clone_NBRI_GE19075_microsatellite_sequence
Gorai.012G160800-JGI_221_v2.1	1.2559	0	3	Gorai.012G160800	gi|519758994|gb|JX620808.1|_Gossypium_hirsutum_clone_NBRI_GE67143_microsatellite_sequence
Gorai.012G151100-JGI_221_v2.1	1.2559	0	3	Gorai.012G151100	___NoMatchedTerm___
Gorai.012G050700-JGI_221_v2.1	1.2559	0	3	Gorai.012G050700	___NoMatchedTerm___
Gorai.011G214700-JGI_221_v2.1	1.2559	0	3	Gorai.011G214700	___NoMatchedTerm___
Gorai.010G031900-JGI_221_v2.1	1.2559	0	3	Gorai.010G031900	___NoMatchedTerm___
Gorai.009G450700-JGI_221_v2.1	1.2559	0	3	Gorai.009G450700	___NoMatchedTerm___
Gorai.009G435800-JGI_221_v2.1	1.2559	0	3	Gorai.009G435800	gi|519756806|gb|JX619740.1|_Gossypium_hirsutum_clone_NBRI_GE65725_microsatellite_sequence
Gorai.009G249800-JGI_221_v2.1	1.2559	0	3	Gorai.009G249800	___NoMatchedTerm___
Gorai.009G165500-JGI_221_v2.1	1.2559	-0.50484	3	Gorai.009G165500	gi|376374707|gb|JN609591.1|_Gossypium_hirsutum_ERF7_mRNA,_complete_cds
Gorai.007G257000-JGI_221_v2.1	1.2559	0	3	Gorai.007G257000	___NoMatchedTerm___
Gorai.007G196600-JGI_221_v2.1	1.2559	-0.50484	3	Gorai.007G196600	gi|339449541|gb|HM236447.1|_Gossypium_hirsutum_MADS31_mRNA,_complete_cds
Gorai.005G122500-JGI_221_v2.1	1.2559	-0.50484	3	Gorai.005G122500	___NoMatchedTerm___
Gorai.004G152600-JGI_221_v2.1	1.2559	-0.50484	3	Gorai.004G152600	___NoMatchedTerm___
Gorai.003G165100-JGI_221_v2.1	1.2559	0	3	Gorai.003G165100	___NoMatchedTerm___
Gorai.002G248200-JGI_221_v2.1	1.2559	0	3	Gorai.002G248200	___NoMatchedTerm___
Gorai.002G084000-JGI_221_v2.1	1.2559	0	3	Gorai.002G084000	gi|519693995|gb|JX587890.1|_Gossypium_hirsutum_clone_NBRI_GE22155_microsatellite_sequence
Gorai.001G245800-JGI_221_v2.1	1.2559	0	3	Gorai.001G245800	___NoMatchedTerm___
Gorai.001G111700-JGI_221_v2.1	1.2559	0	3	Gorai.001G111700	gi|519747904|gb|JX615220.1|_Gossypium_hirsutum_clone_NBRI_GE59094_microsatellite_sequence
Gorai.004G202700-JGI_221_v2.1	1.64007	0.551855	3	Gorai.004G202700	___NoMatchedTerm___
Gorai.007G173600-JGI_221_v2.1	1.24365	-0.300588	3	Gorai.007G173600	gi|49333368|gb|AY632359.1|_Gossypium_hirsutum_BAC_155C17,_complete_sequence
Gorai.002G231500-JGI_221_v2.1	1.53316	0.425847	3	Gorai.002G231500	gi|529061475|gb|JX963782.1|_Gossypium_hirsutum_clone_NBRI_TRANS-1010_microsatellite_sequence
Gorai.010G044400-JGI_221_v2.1	1.2559	0.492961	3	Gorai.010G044400	gi|519725129|gb|JX609380.1|_Gossypium_hirsutum_clone_NBRI_GE50594_microsatellite_sequence
Gorai.008G116600-JGI_221_v2.1	1.2559	0	3	Gorai.008G116600	___NoMatchedTerm___
Gorai.007G313200-JGI_221_v2.1	1.53316	0.492961	3	Gorai.007G313200	___NoMatchedTerm___
Gorai.007G296300-JGI_221_v2.1	1.2559	0	3	Gorai.007G296300	___NoMatchedTerm___
Gorai.005G038300-JGI_221_v2.1	1.2559	-0.50484	3	Gorai.005G038300	gi|519748361|gb|JX615483.1|_Gossypium_hirsutum_clone_NBRI_GE59485_microsatellite_sequence
Gorai.005G037600-JGI_221_v2.1	1.53316	0.492961	3	Gorai.005G037600	gi|519748361|gb|JX615483.1|_Gossypium_hirsutum_clone_NBRI_GE59485_microsatellite_sequence
Gorai.013G244600-JGI_221_v2.1	2.0899	-0.253624	3	Gorai.013G244600	gi|134035493|gb|EF151301.1|_Gossypium_hirsutum_alpha-tubulin_(TUA5)_mRNA,_complete_cds
Gorai.013G201800-JGI_221_v2.1	2.03201	0.552871	3	Gorai.013G201800	___NoMatchedTerm___
Gorai.013G195000-JGI_221_v2.1	3.24039	0.551378	3	Gorai.013G195000	gi|519696039|gb|JX589934.1|_Gossypium_hirsutum_clone_NBRI_GE24732_microsatellite_sequence
Gorai.013G033200-JGI_221_v2.1	2.17837	0.0109732	3	Gorai.013G033200	___NoMatchedTerm___
Gorai.012G064500-JGI_221_v2.1	2.17185	0.310826	3	Gorai.012G064500	___NoMatchedTerm___
Gorai.011G083000-JGI_221_v2.1	2.28999	0.691909	3	Gorai.011G083000	gi|257815664|gb|GQ452358.1|_Gossypium_raimondii_phospholipase_D_mRNA,_complete_cds,_alternatively_spliced
Gorai.011G064300-JGI_221_v2.1	2.12025	0.0185191	3	Gorai.011G064300	gi|317174484|gb|HQ526703.1|_Gossypium_herbaceum_clone_NBRI_C_2866_simple_sequence_repeat_marker,_mRNA_sequence
Gorai.010G080500-JGI_221_v2.1	2.11645	0.398846	3	Gorai.010G080500	gi|529072849|gb|JX964706.1|_Gossypium_hirsutum_clone_NBRI_TRANS-975_microsatellite_sequence
Gorai.010G059800-JGI_221_v2.1	2.14172	-0.217038	3	Gorai.010G059800	gi|307948771|gb|HM370494.1|_Gossypium_hirsutum_pyrophosphate-energized_vacuolar_membrane_proton_pump_(VP)_mRNA,_complete_cds
Gorai.008G113600-JGI_221_v2.1	2.44413	0.0026353	3	Gorai.008G113600	gi|218675783|gb|FJ440839.1|_Gossypium_hirsutum_cultivar_Coker-312_5-enolpyruvylshikimate-3-phosphate_synthase_mRNA,_complete_cds
Gorai.005G115600-JGI_221_v2.1	2.24228	0.571126	3	Gorai.005G115600	gi|85062643|gb|DQ303439.1|_Gossypium_hirsutum_cultivar_Zhongmian12_phosphofructokinase_V11_mRNA,_partial_cds
Gorai.004G251500-JGI_221_v2.1	3.04844	-0.0835091	3	Gorai.004G251500	___NoMatchedTerm___
Gorai.003G052100-JGI_221_v2.1	2.83897	-0.202782	3	Gorai.003G052100	gi|315419006|gb|HM462000.1|_Gossypium_hirsutum_4CL_mRNA,_complete_cds
Gorai.001G198400-JGI_221_v2.1	3.02219	-0.14957	3	Gorai.001G198400	gi|519686247|gb|JX580142.1|_Gossypium_hirsutum_clone_NBRI_GE12513_microsatellite_sequence
Gorai.001G146800-JGI_221_v2.1	2.10006	0.626099	3	Gorai.001G146800	gi|307948773|gb|HM370495.1|_Gossypium_hirsutum_S-adenosylmethionine_synthetase_(SAMS)_mRNA,_complete_cds
Gorai.001G071200-JGI_221_v2.1	2.16273	0.464774	3	Gorai.001G071200	gi|40850675|gb|AY461804.2|_Gossypium_hirsutum_betaine-aldehyde_dehydrogenase_mRNA,_complete_cds
Gorai.013G244400-JGI_221_v2.1	2.10459	0.383732	3	Gorai.013G244400	gi|519695476|gb|JX589371.1|_Gossypium_hirsutum_clone_NBRI_GE24055_microsatellite_sequence
Gorai.012G078500-JGI_221_v2.1	3.1032	0.752828	3	Gorai.012G078500	gi|519698985|gb|JX592880.1|_Gossypium_hirsutum_clone_NBRI_GE28423_microsatellite_sequence
Gorai.011G280500-JGI_221_v2.1	2.34194	-0.258955	3	Gorai.011G280500	gi|317172950|gb|HQ525169.1|_Gossypium_herbaceum_clone_NBRI_C_4556_simple_sequence_repeat_marker,_mRNA_sequence
Gorai.011G153400-JGI_221_v2.1	2.74873	0.408072	3	Gorai.011G153400	gi|529068044|gb|JX964410.1|_Gossypium_hirsutum_clone_NBRI_TRANS-679_microsatellite_sequence
Gorai.011G087200-JGI_221_v2.1	2.37509	0.212466	3	Gorai.011G087200	gi|519684959|gb|JX578854.1|_Gossypium_hirsutum_clone_NBRI_GE10962_microsatellite_sequence
Gorai.011G054100-JGI_221_v2.1	2.65474	0.105346	3	Gorai.011G054100	gi|317172556|gb|HQ524775.1|_Gossypium_herbaceum_clone_NBRI_A_1513_simple_sequence_repeat_marker,_mRNA_sequence
Gorai.010G245600-JGI_221_v2.1	2.5526	0.0720707	3	Gorai.010G245600	gi|519709848|gb|JX602648.1|_Gossypium_hirsutum_clone_NBRI_GE41293_microsatellite_sequence
Gorai.010G190300-JGI_221_v2.1	2.58245	0.742175	3	Gorai.010G190300	gi|529072862|gb|JX964713.1|_Gossypium_hirsutum_clone_NBRI_TRANS-982_microsatellite_sequence
Gorai.010G143300-JGI_221_v2.1	3.17435	0.526384	3	Gorai.010G143300	gi|33324613|gb|AF511408.1|_Gossypium_hirsutum_endo-1,4-beta-glucanase_mRNA,_complete_cds
Gorai.010G125900-JGI_221_v2.1	2.5038	0.577997	3	Gorai.010G125900	gi|519695476|gb|JX589371.1|_Gossypium_hirsutum_clone_NBRI_GE24055_microsatellite_sequence
Gorai.010G025500-JGI_221_v2.1	2.47912	0.699412	3	Gorai.010G025500	gi|157955936|gb|EU085042.1|_Gossypium_hirsutum_CBL2_(CBL2)_gene,_complete_cds
Gorai.009G330700-JGI_221_v2.1	2.41132	0.0815347	3	Gorai.009G330700	gi|519691329|gb|JX585224.1|_Gossypium_hirsutum_clone_NBRI_GE18733_microsatellite_sequence
Gorai.009G268600-JGI_221_v2.1	2.96242	-0.201825	3	Gorai.009G268600	gi|163955689|gb|EU308589.1|_Gossypium_hirsutum_24-sterol_C-methyltransferase_(SMT2-1)_mRNA,_complete_cds
Gorai.009G189500-JGI_221_v2.1	2.38731	0.403324	3	Gorai.009G189500	gi|317175755|gb|HQ527974.1|_Gossypium_herbaceum_clone_NBRI_D2_87-2_simple_sequence_repeat_marker,_mRNA_sequence
Gorai.009G142000-JGI_221_v2.1	2.42496	-0.0303762	3	Gorai.009G142000	gi|519697174|gb|JX591069.1|_Gossypium_hirsutum_clone_NBRI_GE26113_microsatellite_sequence
Gorai.009G118100-JGI_221_v2.1	2.5518	0.683948	3	Gorai.009G118100	___NoMatchedTerm___
Gorai.008G251800-JGI_221_v2.1	2.3076	0.0075341	3	Gorai.008G251800	___NoMatchedTerm___
Gorai.008G250100-JGI_221_v2.1	2.34579	0.154227	3	Gorai.008G250100	___NoMatchedTerm___
Gorai.008G229700-JGI_221_v2.1	2.44379	0.624647	3	Gorai.008G229700	gi|242129047|gb|FJ870999.1|_Gossypium_hirsutum_ATP_synthase_delta_subunit_2_mRNA,_complete_cds
Gorai.008G113500-JGI_221_v2.1	2.54559	0.12053	3	Gorai.008G113500	gi|317173689|gb|HQ525908.1|_Gossypium_herbaceum_clone_NBRI_A2_2760_simple_sequence_repeat_marker,_mRNA_sequence
Gorai.008G079800-JGI_221_v2.1	2.41528	-0.179728	3	Gorai.008G079800	___NoMatchedTerm___
Gorai.008G074300-JGI_221_v2.1	2.01282	0.170573	3	Gorai.008G074300	gi|73761696|gb|DQ116448.1|_Gossypium_hirsutum_CDPK-related_protein_kinase_(CRK1)_mRNA,_complete_cds
Gorai.008G047600-JGI_221_v2.1	2.04083	-1.15451	3	Gorai.008G047600	gi|519747928|gb|JX615244.1|_Gossypium_hirsutum_clone_NBRI_GE59137_microsatellite_sequence
Gorai.008G031400-JGI_221_v2.1	2.28197	-0.0556002	3	Gorai.008G031400	gi|519683026|gb|JX576921.1|_Gossypium_hirsutum_clone_NBRI_GE8646_microsatellite_sequence
Gorai.008G010200-JGI_221_v2.1	2.40615	0.241229	3	Gorai.008G010200	gi|312032541|gb|AC243108.1|_Gossypium_raimondii_clone_GR__Ba0022M02-hvj,_complete_sequence
Gorai.007G346100-JGI_221_v2.1	3.37208	0.32322	3	Gorai.007G346100	___NoMatchedTerm___
Gorai.007G325800-JGI_221_v2.1	2.00663	0.373222	3	Gorai.007G325800	___NoMatchedTerm___
Gorai.007G298800-JGI_221_v2.1	2.19158	0.502063	3	Gorai.007G298800	gi|519766103|gb|JX623582.1|_Gossypium_hirsutum_clone_NBRI_GE70897_microsatellite_sequence
Gorai.007G242400-JGI_221_v2.1	2.33468	0.119146	3	Gorai.007G242400	gi|317174945|gb|HQ527164.1|_Gossypium_herbaceum_clone_NBRI_E_EYT27PB03GDTM5_simple_sequence_repeat_marker,_mRNA_sequence
Gorai.007G072800-JGI_221_v2.1	2.47825	0.719366	3	Gorai.007G072800	gi|317175342|gb|HQ527561.1|_Gossypium_herbaceum_clone_NBRI_B2_1713_simple_sequence_repeat_marker,_mRNA_sequence
Gorai.007G050000-JGI_221_v2.1	2.01415	0.313301	3	Gorai.007G050000	gi|297748110|gb|FJ966888.1|_Gossypium_hirsutum_mitogen-activated_protein_kinase_7_(MPK7)_mRNA,_complete_cds
Gorai.007G004500-JGI_221_v2.1	2.04868	0.403865	3	Gorai.007G004500	gi|519684602|gb|JX578497.1|_Gossypium_hirsutum_clone_NBRI_GE10537_microsatellite_sequence
Gorai.006G193500-JGI_221_v2.1	2.07652	0.628738	3	Gorai.006G193500	___NoMatchedTerm___
Gorai.006G176900-JGI_221_v2.1	2.92119	0.272496	3	Gorai.006G176900	gi|256536628|gb|GQ393683.1|_Gossypium_hirsutum_cultivar_Deltapine_33_B_clone_MONCS0648_SSR_marker_CGR5707_genomic_sequence
Gorai.006G175500-JGI_221_v2.1	2.44153	0.393828	3	Gorai.006G175500	___NoMatchedTerm___
Gorai.005G138400-JGI_221_v2.1	2.6973	0.345404	3	Gorai.005G138400	gi|374304611|gb|JN663883.1|_Gossypium_hirsutum_microsatellite_DPL242_sequence
Gorai.004G250800-JGI_221_v2.1	2.01104	0.634652	3	Gorai.004G250800	___NoMatchedTerm___
Gorai.004G194000-JGI_221_v2.1	2.25824	0.551132	3	Gorai.004G194000	gi|38456077|gb|AY464065.1|_Gossypium_hirsutum_clone_ON035N9_mRNA_sequence
Gorai.004G024800-JGI_221_v2.1	2.54681	0.253603	3	Gorai.004G024800	gi|519693338|gb|JX587233.1|_Gossypium_hirsutum_clone_NBRI_GE21267_microsatellite_sequence
Gorai.002G230700-JGI_221_v2.1	2.95784	0.342518	3	Gorai.002G230700	gi|312032560|gb|AC243127.1|_Gossypium_raimondii_clone_GR__Ba0222F01-hob,_complete_sequence
Gorai.002G089100-JGI_221_v2.1	2.31645	-0.372109	3	Gorai.002G089100	gi|317174014|gb|HQ526233.1|_Gossypium_herbaceum_clone_NBRI_A_3474_simple_sequence_repeat_marker,_mRNA_sequence
Gorai.002G006200-JGI_221_v2.1	2.07577	0.462264	3	Gorai.002G006200	gi|317173415|gb|HQ525634.1|_Gossypium_herbaceum_clone_NBRI_A_EYI1BW401A1GYP_simple_sequence_repeat_marker,_mRNA_sequence
Gorai.001G158100-JGI_221_v2.1	3.40273	0.348693	3	Gorai.001G158100	gi|519685259|gb|JX579154.1|_Gossypium_hirsutum_clone_NBRI_GE11339_microsatellite_sequence
Gorai.001G120600-JGI_221_v2.1	2.43236	0.0779234	3	Gorai.001G120600	___NoMatchedTerm___
Gorai.013G235900-JGI_221_v2.1	2.03043	-0.363914	3	Gorai.013G235900	gi|197700086|gb|FJ009172.1|_Gossypium_hirsutum_sucrose_phosphate_synthase_(SPS)_gene,_partial_cds
Gorai.012G139200-JGI_221_v2.1	3.63269	-0.706348	3	Gorai.012G139200	___NoMatchedTerm___
Gorai.010G023500-JGI_221_v2.1	2.16392	0.134018	3	Gorai.010G023500	gi|519692183|gb|JX586078.1|_Gossypium_hirsutum_clone_NBRI_GE19816_microsatellite_sequence
Gorai.008G295900-JGI_221_v2.1	2.07556	-0.763947	3	Gorai.008G295900	gi|315307480|gb|HQ650106.1|_Gossypium_hirsutum_clone_BAC_067L14,_complete_sequence
Gorai.007G310100-JGI_221_v2.1	2.03515	-0.910137	3	Gorai.007G310100	gi|317174088|gb|HQ526307.1|_Gossypium_herbaceum_clone_NBRI_C_EYT27PB01ATA8G_simple_sequence_repeat_marker,_mRNA_sequence
Gorai.007G257500-JGI_221_v2.1	2.32571	-1.20006	3	Gorai.007G257500	___NoMatchedTerm___
Gorai.004G026700-JGI_221_v2.1	2.08831	0.0330692	3	Gorai.004G026700	gi|317173602|gb|HQ525821.1|_Gossypium_herbaceum_clone_NBRI_D_EYT27PB02EUY1G_simple_sequence_repeat_marker,_mRNA_sequence
Gorai.008G199300-JGI_221_v2.1	2.41532	-0.860676	3	Gorai.008G199300	___NoMatchedTerm___
Gorai.007G123400-JGI_221_v2.1	2.42729	-1.08128	3	Gorai.007G123400	___NoMatchedTerm___
Gorai.005G217200-JGI_221_v2.1	2.42882	-1.05673	3	Gorai.005G217200	___NoMatchedTerm___
Gorai.004G167600-JGI_221_v2.1	2.14278	-0.108955	3	Gorai.004G167600	gi|256536783|gb|GQ393838.1|_Gossypium_hirsutum_cultivar_Deltapine_33_B_clone_MONCS0803_SSR_marker_CGR5936_genomic_sequence
Gorai.013G238200-JGI_221_v2.1	2.32165	0.409374	3	Gorai.013G238200	gi|519683868|gb|JX577763.1|_Gossypium_hirsutum_clone_NBRI_GE9655_microsatellite_sequence
Gorai.013G130200-JGI_221_v2.1	2.48793	0.335255	3	Gorai.013G130200	gi|256536619|gb|GQ393674.1|_Gossypium_hirsutum_cultivar_Deltapine_33_B_clone_MONCS0639_SSR_marker_CGR5697_genomic_sequence
Gorai.013G050000-JGI_221_v2.1	3.25509	0.552832	3	Gorai.013G050000	___NoMatchedTerm___
Gorai.013G025200-JGI_221_v2.1	2.06921	0.0159957	3	Gorai.013G025200	gi|519705835|gb|JX599293.1|_Gossypium_hirsutum_clone_NBRI_GE36760_microsatellite_sequence
Gorai.012G138500-JGI_221_v2.1	2.29525	-0.204112	3	Gorai.012G138500	gi|519684721|gb|JX578616.1|_Gossypium_hirsutum_clone_NBRI_GE10675_microsatellite_sequence
Gorai.012G116700-JGI_221_v2.1	2.21123	-0.530123	3	Gorai.012G116700	___NoMatchedTerm___
Gorai.012G102200-JGI_221_v2.1	2.16374	0.26137	3	Gorai.012G102200	___NoMatchedTerm___
Gorai.012G095200-JGI_221_v2.1	2.34051	0.541871	3	Gorai.012G095200	___NoMatchedTerm___
Gorai.011G228300-JGI_221_v2.1	2.18602	0.177459	3	Gorai.011G228300	gi|157273663|gb|EF672641.1|_Gossypium_hirsutum_fasciclin-like_arabinogalactan_protein_15_(FLA15)_mRNA,_complete_cds
Gorai.011G187100-JGI_221_v2.1	2.07373	0.518496	3	Gorai.011G187100	gi|317172912|gb|HQ525131.1|_Gossypium_herbaceum_clone_NBRI_B_EYI1BW404JJQKN_simple_sequence_repeat_marker,_mRNA_sequence
Gorai.011G143900-JGI_221_v2.1	2.62396	0.554971	3	Gorai.011G143900	gi|519738286|gb|JX611514.1|_Gossypium_hirsutum_clone_NBRI_GE53685_microsatellite_sequence
Gorai.011G087100-JGI_221_v2.1	2.21123	0.385432	3	Gorai.011G087100	gi|519684959|gb|JX578854.1|_Gossypium_hirsutum_clone_NBRI_GE10962_microsatellite_sequence
Gorai.010G244500-JGI_221_v2.1	2.2217	-0.0812752	3	Gorai.010G244500	___NoMatchedTerm___
Gorai.010G138000-JGI_221_v2.1	2.06126	0.496637	3	Gorai.010G138000	gi|519683764|gb|JX577659.1|_Gossypium_hirsutum_clone_NBRI_GE9523_microsatellite_sequence
Gorai.010G114100-JGI_221_v2.1	2.60176	0.116398	3	Gorai.010G114100	___NoMatchedTerm___
Gorai.010G075100-JGI_221_v2.1	2.36793	0.433018	3	Gorai.010G075100	gi|256536747|gb|GQ393802.1|_Gossypium_hirsutum_cultivar_Deltapine_33_B_clone_MONCS0767_SSR_marker_CGR5860_genomic_sequence
Gorai.010G072000-JGI_221_v2.1	2.13089	-0.607968	3	Gorai.010G072000	gi|529067553|gb|JX964339.1|_Gossypium_hirsutum_clone_NBRI_TRANS-608_microsatellite_sequence
Gorai.010G060800-JGI_221_v2.1	2.57438	-0.357292	3	Gorai.010G060800	gi|317172782|gb|HQ525001.1|_Gossypium_herbaceum_clone_NBRI_D_EYT27PB02DMO2Y_simple_sequence_repeat_marker,_mRNA_sequence
Gorai.009G404700-JGI_221_v2.1	2.11812	0.279063	3	Gorai.009G404700	gi|317173172|gb|HQ525391.1|_Gossypium_herbaceum_clone_NBRI_D_EYT27PB02EJSL5_simple_sequence_repeat_marker,_mRNA_sequence
Gorai.009G313000-JGI_221_v2.1	2.7223	0.468713	3	Gorai.009G313000	___NoMatchedTerm___
Gorai.009G201600-JGI_221_v2.1	2.04466	0.389867	3	Gorai.009G201600	gi|482679575|gb|KC160462.1|_Gossypium_raimondii_clone_Gr10034062_3-ketoacyl-CoA_synthase_18_(KCS18)_gene,_complete_cds
Gorai.009G161200-JGI_221_v2.1	2.82266	-0.372242	3	Gorai.009G161200	gi|1706955|gb|U58283.1|GHU58283_Gossypium_hirsutum_cellulose_synthase_(celA1)_mRNA,_complete_cds
Gorai.009G114000-JGI_221_v2.1	2.56999	0.547409	3	Gorai.009G114000	___NoMatchedTerm___
Gorai.009G111800-JGI_221_v2.1	2.76549	0.574491	3	Gorai.009G111800	gi|519683180|gb|JX577075.1|_Gossypium_hirsutum_clone_NBRI_GE8828_microsatellite_sequence
Gorai.009G059900-JGI_221_v2.1	2.29096	0.596391	3	Gorai.009G059900	gi|519696836|gb|JX590731.1|_Gossypium_hirsutum_clone_NBRI_GE25713_microsatellite_sequence
Gorai.009G056000-JGI_221_v2.1	2.57112	0.695204	3	Gorai.009G056000	gi|519688597|gb|JX582492.1|_Gossypium_hirsutum_clone_NBRI_GE15328_microsatellite_sequence
Gorai.009G034300-JGI_221_v2.1	2.07568	0.673533	3	Gorai.009G034300	gi|519745828|gb|JX614334.1|_Gossypium_hirsutum_clone_NBRI_GE57636_microsatellite_sequence
Gorai.008G262400-JGI_221_v2.1	2.3667	0.252602	3	Gorai.008G262400	gi|317172952|gb|HQ525171.1|_Gossypium_herbaceum_clone_NBRI_C_EYT27PB01B5ESF_simple_sequence_repeat_marker,_mRNA_sequence
Gorai.008G216000-JGI_221_v2.1	2.02414	-0.328702	3	Gorai.008G216000	___NoMatchedTerm___
Gorai.008G211700-JGI_221_v2.1	2.75936	-0.100414	3	Gorai.008G211700	gi|519691916|gb|JX585811.1|_Gossypium_hirsutum_clone_NBRI_GE19478_microsatellite_sequence
Gorai.008G131600-JGI_221_v2.1	2.11271	0.0697495	3	Gorai.008G131600	gi|529060934|gb|JX963690.1|_Gossypium_hirsutum_clone_NBRI_TRANS-020_microsatellite_sequence
Gorai.008G098200-JGI_221_v2.1	2.64705	-0.507039	3	Gorai.008G098200	gi|519690975|gb|JX584870.1|_Gossypium_hirsutum_clone_NBRI_GE18281_microsatellite_sequence
Gorai.007G036400-JGI_221_v2.1	2.21642	0.214245	3	Gorai.007G036400	___NoMatchedTerm___
Gorai.006G239100-JGI_221_v2.1	2.24037	-0.203848	3	Gorai.006G239100	___NoMatchedTerm___
Gorai.006G145000-JGI_221_v2.1	3.4109	0.19576	3	Gorai.006G145000	gi|114795778|gb|DQ908511.1|_Gossypium_hirsutum_clone_LIB5327-034-A1-N1-A2_P_S_Gh574_Gh575_microsatellite_sequence
Gorai.005G266700-JGI_221_v2.1	2.02501	0.589637	3	Gorai.005G266700	gi|519689367|gb|JX583262.1|_Gossypium_hirsutum_clone_NBRI_GE16262_microsatellite_sequence
Gorai.005G216600-JGI_221_v2.1	2.51836	0.656283	3	Gorai.005G216600	gi|519682952|gb|JX576847.1|_Gossypium_hirsutum_clone_NBRI_GE8557_microsatellite_sequence
Gorai.005G211100-JGI_221_v2.1	2.03754	0.37478	3	Gorai.005G211100	___NoMatchedTerm___
Gorai.005G170200-JGI_221_v2.1	2.53316	-0.386024	3	Gorai.005G170200	___NoMatchedTerm___
Gorai.005G117700-JGI_221_v2.1	2.34495	0.518496	3	Gorai.005G117700	gi|317173153|gb|HQ525372.1|_Gossypium_herbaceum_clone_NBRI_C_EYT27PB01AGVZ7_simple_sequence_repeat_marker,_mRNA_sequence
Gorai.004G287500-JGI_221_v2.1	2.50931	0.569459	3	Gorai.004G287500	gi|519686187|gb|JX580082.1|_Gossypium_hirsutum_clone_NBRI_GE12444_microsatellite_sequence
Gorai.004G263300-JGI_221_v2.1	2.13262	-0.0160527	3	Gorai.004G263300	gi|317174015|gb|HQ526234.1|_Gossypium_herbaceum_clone_NBRI_A_EYI1BW401CGAO6_simple_sequence_repeat_marker,_mRNA_sequence
Gorai.004G219200-JGI_221_v2.1	2.14365	0.436818	3	Gorai.004G219200	___NoMatchedTerm___
Gorai.004G207700-JGI_221_v2.1	2.16919	0.253954	3	Gorai.004G207700	gi|519706263|gb|JX599721.1|_Gossypium_hirsutum_clone_NBRI_GE37316_microsatellite_sequence
Gorai.004G125200-JGI_221_v2.1	2.64863	0.259036	3	Gorai.004G125200	gi|22324800|gb|AF530908.1|_Gossypium_hirsutum_WD-repeat_protein_GhTTG1_gene,_partial_cds
Gorai.004G108700-JGI_221_v2.1	2.04712	0.268354	3	Gorai.004G108700	gi|307948771|gb|HM370494.1|_Gossypium_hirsutum_pyrophosphate-energized_vacuolar_membrane_proton_pump_(VP)_mRNA,_complete_cds
Gorai.004G025800-JGI_221_v2.1	2.02158	0.174599	3	Gorai.004G025800	___NoMatchedTerm___
Gorai.003G161200-JGI_221_v2.1	2.18168	0.507608	3	Gorai.003G161200	___NoMatchedTerm___
Gorai.003G098400-JGI_221_v2.1	2.94255	0.6909	3	Gorai.003G098400	gi|317174728|gb|HQ526947.1|_Gossypium_herbaceum_clone_NBRI_C_EYT27PB01ATCIZ_simple_sequence_repeat_marker,_mRNA_sequence
Gorai.003G059200-JGI_221_v2.1	2.26108	0.352363	3	Gorai.003G059200	___NoMatchedTerm___
Gorai.003G032500-JGI_221_v2.1	3.03034	0.555502	3	Gorai.003G032500	gi|317174906|gb|HQ527125.1|_Gossypium_herbaceum_clone_NBRI_E_EYT27PB03FZ6HV_simple_sequence_repeat_marker,_mRNA_sequence
Gorai.003G006900-JGI_221_v2.1	2.11812	-0.0874143	3	Gorai.003G006900	___NoMatchedTerm___
Gorai.002G266500-JGI_221_v2.1	3.65927	-0.104941	3	Gorai.002G266500	gi|312032598|gb|AC243166.1|_Gossypium_hirsutum_clone_MX191C03-jop,_complete_sequence
Gorai.002G013300-JGI_221_v2.1	2.26531	-0.585042	3	Gorai.002G013300	___NoMatchedTerm___
Gorai.001G242800-JGI_221_v2.1	2.16392	0.103309	3	Gorai.001G242800	gi|332167928|gb|HQ452481.1|_Gossypium_hirsutum_auxin-responsive_protein_(Aux1)_mRNA,_complete_cds
Gorai.001G232400-JGI_221_v2.1	2.23717	0.361716	3	Gorai.001G232400	gi|317174746|gb|HQ526965.1|_Gossypium_herbaceum_clone_NBRI_D2_183_simple_sequence_repeat_marker,_mRNA_sequence
Gorai.001G195600-JGI_221_v2.1	2.08457	0.149007	3	Gorai.001G195600	gi|519686667|gb|JX580562.1|_Gossypium_hirsutum_clone_NBRI_GE13012_microsatellite_sequence
Gorai.001G179100-JGI_221_v2.1	2.23089	0.621285	3	Gorai.001G179100	gi|529071378|gb|JX964665.1|_Gossypium_hirsutum_clone_NBRI_TRANS-934_microsatellite_sequence
Gorai.001G117600-JGI_221_v2.1	2.69724	0.768973	3	Gorai.001G117600	gi|519686045|gb|JX579940.1|_Gossypium_hirsutum_clone_NBRI_GE12276_microsatellite_sequence
Gorai.001G107000-JGI_221_v2.1	2.48239	-0.180389	3	Gorai.001G107000	___NoMatchedTerm___
Gorai.012G112900-JGI_221_v2.1	2.11812	-0.896081	3	Gorai.012G112900	gi|317173061|gb|HQ525280.1|_Gossypium_herbaceum_clone_NBRI_A2_4710_simple_sequence_repeat_marker,_mRNA_sequence
Gorai.010G197700-JGI_221_v2.1	2.6961	-0.848076	3	Gorai.010G197700	___NoMatchedTerm___
Gorai.013G002500-JGI_221_v2.1	2.36966	-0.273549	3	Gorai.013G002500	gi|312032573|gb|AC243140.1|_Gossypium_hirsutum_clone_MX034O24-joj,_complete_sequence
Gorai.012G126300-JGI_221_v2.1	2.08897	0.454993	3	Gorai.012G126300	___NoMatchedTerm___
Gorai.011G267600-JGI_221_v2.1	3.28804	0.307405	3	Gorai.011G267600	gi|12620880|gb|AF329934.1|_Gossypium_hirsutum_ribulose-1,5-bisphosphate_carboxylase/oxygenase_activase_1_mRNA,_complete_cds
Gorai.011G150200-JGI_221_v2.1	2.69543	0.715353	3	Gorai.011G150200	gi|20377248|gb|AF351301.1|_Gossypium_hirsutum_clone_JESPR62_microsatellite_sequence
Gorai.011G038000-JGI_221_v2.1	2.6009	0.358031	3	Gorai.011G038000	gi|188509935|gb|EU626442.1|_Gossypium_raimondii_clone_BAC_031J10,_complete_sequence
Gorai.010G195500-JGI_221_v2.1	2.27911	0.265996	3	Gorai.010G195500	___NoMatchedTerm___
Gorai.010G143500-JGI_221_v2.1	2.37222	0.420811	3	Gorai.010G143500	___NoMatchedTerm___
Gorai.010G141700-JGI_221_v2.1	2.14321	0.554361	3	Gorai.010G141700	___NoMatchedTerm___
Gorai.009G451900-JGI_221_v2.1	2.20558	-0.192166	3	Gorai.009G451900	gi|519747759|gb|JX615075.1|_Gossypium_hirsutum_clone_NBRI_GE58880_microsatellite_sequence
Gorai.009G390700-JGI_221_v2.1	2.48533	0.679374	3	Gorai.009G390700	___NoMatchedTerm___
Gorai.009G292500-JGI_221_v2.1	2.02792	0.229927	3	Gorai.009G292500	___NoMatchedTerm___
Gorai.009G276400-JGI_221_v2.1	2.62831	-0.622516	3	Gorai.009G276400	gi|22531542|emb|AJ459161.1|_Gossypium_hirsutum_partial_myb131_gene,_clone_pGhMYB131
Gorai.009G148100-JGI_221_v2.1	2.84059	-0.0264132	3	Gorai.009G148100	gi|529061721|gb|JX963824.1|_Gossypium_hirsutum_clone_NBRI_TRANS-1049_microsatellite_sequence
Gorai.009G116700-JGI_221_v2.1	2.45202	0.188955	3	Gorai.009G116700	gi|317175233|gb|HQ527452.1|_Gossypium_herbaceum_clone_NBRI_E_2368_simple_sequence_repeat_marker,_mRNA_sequence
Gorai.009G065500-JGI_221_v2.1	2.0112	0.0361033	3	Gorai.009G065500	gi|519688956|gb|JX582851.1|_Gossypium_hirsutum_clone_NBRI_GE15762_microsatellite_sequence
Gorai.009G045100-JGI_221_v2.1	2.11812	0.599876	3	Gorai.009G045100	___NoMatchedTerm___
Gorai.008G224400-JGI_221_v2.1	2.46477	0.245651	3	Gorai.008G224400	gi|312032563|gb|AC243130.1|_Gossypium_raimondii_clone_GR__Ba0240C19-hnz,_complete_sequence
Gorai.008G119500-JGI_221_v2.1	2.08064	-0.419576	3	Gorai.008G119500	___NoMatchedTerm___
Gorai.008G080700-JGI_221_v2.1	2.17059	-0.202184	3	Gorai.008G080700	___NoMatchedTerm___
Gorai.008G051000-JGI_221_v2.1	2.40105	0.0361033	3	Gorai.008G051000	___NoMatchedTerm___
Gorai.007G373600-JGI_221_v2.1	2.45916	-0.308135	3	Gorai.007G373600	gi|353681903|gb|JN032297.1|_Gossypium_hirsutum_PAL_mRNA,_complete_cds
Gorai.007G341500-JGI_221_v2.1	2.40763	0.0779234	3	Gorai.007G341500	gi|317174468|gb|HQ526687.1|_Gossypium_herbaceum_clone_NBRI_B2_1352_simple_sequence_repeat_marker,_mRNA_sequence
Gorai.007G071400-JGI_221_v2.1	3.12561	-1.47667	3	Gorai.007G071400	gi|519686132|gb|JX580027.1|_Gossypium_hirsutum_clone_NBRI_GE12381_microsatellite_sequence
Gorai.007G044200-JGI_221_v2.1	2.03566	0.603014	3	Gorai.007G044200	___NoMatchedTerm___
Gorai.007G035900-JGI_221_v2.1	2.53316	0.239675	3	Gorai.007G035900	gi|519683451|gb|JX577346.1|_Gossypium_hirsutum_clone_NBRI_GE9150_microsatellite_sequence
Gorai.006G125100-JGI_221_v2.1	2.34051	0.530436	3	Gorai.006G125100	___NoMatchedTerm___
Gorai.006G114200-JGI_221_v2.1	2.62831	0.679374	3	Gorai.006G114200	___NoMatchedTerm___
Gorai.005G121000-JGI_221_v2.1	2.75555	0.247848	3	Gorai.005G121000	___NoMatchedTerm___
Gorai.005G120700-JGI_221_v2.1	2.6529	-0.167833	3	Gorai.005G120700	___NoMatchedTerm___
Gorai.005G049700-JGI_221_v2.1	1.66091	-0.407503	3	Gorai.005G049700	gi|45644503|gb|AY560547.1|_Gossypium_barbadense_proline-rich_protein_mRNA,_complete_cds
Gorai.005G042600-JGI_221_v2.1	2.55422	0.722828	3	Gorai.005G042600	___NoMatchedTerm___
Gorai.005G042100-JGI_221_v2.1	2.34051	0.0595449	3	Gorai.005G042100	___NoMatchedTerm___
Gorai.004G244100-JGI_221_v2.1	2.19308	0.171033	3	Gorai.004G244100	gi|225346674|gb|FJ790128.1|_Gossypium_hirsutum_GID1-4_mRNA,_complete_cds
Gorai.004G217300-JGI_221_v2.1	2.41664	-0.0989543	3	Gorai.004G217300	___NoMatchedTerm___
Gorai.004G174200-JGI_221_v2.1	2.13519	-0.067507	3	Gorai.004G174200	gi|256537800|gb|GQ394855.1|_Gossypium_hirsutum_cultivar_Delta_Opal_clone_MONCS1878_SSR_marker_DPL0114_genomic_sequence
Gorai.004G169100-JGI_221_v2.1	2.45515	0.224765	3	Gorai.004G169100	gi|317175457|gb|HQ527676.1|_Gossypium_herbaceum_clone_NBRI_D_1126_simple_sequence_repeat_marker,_mRNA_sequence
Gorai.004G057500-JGI_221_v2.1	2.46277	-0.294045	3	Gorai.004G057500	___NoMatchedTerm___
Gorai.004G034800-JGI_221_v2.1	2.01594	0.178852	3	Gorai.004G034800	___NoMatchedTerm___
Gorai.003G132100-JGI_221_v2.1	2.07373	-0.144469	3	Gorai.003G132100	gi|157273649|gb|EF672634.1|_Gossypium_hirsutum_fasciclin-like_arabinogalactan_protein_8_(FLA8)_mRNA,_complete_cds
Gorai.003G124700-JGI_221_v2.1	2.72753	0.217326	3	Gorai.003G124700	___NoMatchedTerm___
Gorai.003G086300-JGI_221_v2.1	2.60844	-0.0289918	3	Gorai.003G086300	___NoMatchedTerm___
Gorai.003G072300-JGI_221_v2.1	2.53316	0.0468965	3	Gorai.003G072300	___NoMatchedTerm___
Gorai.002G153400-JGI_221_v2.1	2.01503	-0.287726	3	Gorai.002G153400	___NoMatchedTerm___
Gorai.002G093900-JGI_221_v2.1	2.20776	-0.260878	3	Gorai.002G093900	___NoMatchedTerm___
Gorai.001G220100-JGI_221_v2.1	2.03141	-0.244005	3	Gorai.001G220100	___NoMatchedTerm___
Gorai.001G203900-JGI_221_v2.1	2.20301	0.534781	3	Gorai.001G203900	___NoMatchedTerm___
Gorai.001G096000-JGI_221_v2.1	2.11812	0.674568	3	Gorai.001G096000	___NoMatchedTerm___
Gorai.001G005700-JGI_221_v2.1	2.62279	-0.0264132	3	Gorai.001G005700	___NoMatchedTerm___
Gorai.N023100-JGI_221_v2.1	3.08775	0.399852	3	Gorai.N023100	gi|519694399|gb|JX588294.1|_Gossypium_hirsutum_clone_NBRI_GE22679_microsatellite_sequence
Gorai.013G247900-JGI_221_v2.1	2.68	-0.320626	3	Gorai.013G247900	gi|519726217|gb|JX609911.1|_Gossypium_hirsutum_clone_NBRI_GE51369_microsatellite_sequence
Gorai.013G184300-JGI_221_v2.1	2.44005	-0.507039	3	Gorai.013G184300	___NoMatchedTerm___
Gorai.012G063100-JGI_221_v2.1	2.01858	-0.114722	3	Gorai.012G063100	gi|317174363|gb|HQ526582.1|_Gossypium_herbaceum_clone_NBRI_E_2006_simple_sequence_repeat_marker,_mRNA_sequence
Gorai.011G147900-JGI_221_v2.1	2.66561	-0.507039	3	Gorai.011G147900	gi|519697590|gb|JX591485.1|_Gossypium_hirsutum_clone_NBRI_GE26620_microsatellite_sequence
Gorai.011G105700-JGI_221_v2.1	2.25562	-0.0920016	3	Gorai.011G105700	___NoMatchedTerm___
Gorai.011G055600-JGI_221_v2.1	2.53316	0.715353	3	Gorai.011G055600	gi|519745900|gb|JX614375.1|_Gossypium_hirsutum_clone_NBRI_GE57702_microsatellite_sequence
Gorai.011G003600-JGI_221_v2.1	2.24098	-0.362649	3	Gorai.011G003600	___NoMatchedTerm___
Gorai.010G198500-JGI_221_v2.1	2.44005	0.662886	3	Gorai.010G198500	gi|237825147|gb|FJ409644.1|_Gossypium_hirsutum_cultivar_Xuzhou142_steroid_23-alpha-hydroxylase_mRNA,_complete_cds
Gorai.010G198400-JGI_221_v2.1	2.34051	0.73	3	Gorai.010G198400	gi|519765820|gb|JX623386.1|_Gossypium_hirsutum_clone_NBRI_GE70577_microsatellite_sequence
Gorai.010G173400-JGI_221_v2.1	2.7702	-0.300588	3	Gorai.010G173400	gi|519693092|gb|JX586987.1|_Gossypium_hirsutum_clone_NBRI_GE20958_microsatellite_sequence
Gorai.010G039200-JGI_221_v2.1	2.18523	0.203454	3	Gorai.010G039200	gi|519687733|gb|JX581628.1|_Gossypium_hirsutum_clone_NBRI_GE14298_microsatellite_sequence
Gorai.009G244600-JGI_221_v2.1	2.7702	0.608438	3	Gorai.009G244600	___NoMatchedTerm___
Gorai.009G236000-JGI_221_v2.1	3.08775	-0.393382	3	Gorai.009G236000	gi|519690132|gb|JX584027.1|_Gossypium_hirsutum_clone_NBRI_GE17216_microsatellite_sequence
Gorai.009G212400-JGI_221_v2.1	2.14983	0.492961	3	Gorai.009G212400	___NoMatchedTerm___
Gorai.009G186000-JGI_221_v2.1	2.15207	-0.585042	3	Gorai.009G186000	gi|586637200|gb|KC847205.1|_Gossypium_hirsutum_NAC_domain_protein_NAC28_mRNA,_complete_cds
Gorai.009G166900-JGI_221_v2.1	2.79619	-0.0595801	3	Gorai.009G166900	___NoMatchedTerm___
Gorai.009G124100-JGI_221_v2.1	2.17701	-0.175833	3	Gorai.009G124100	gi|317172919|gb|HQ525138.1|_Gossypium_herbaceum_clone_NBRI_B_EYI1BW404I5EVU_simple_sequence_repeat_marker,_mRNA_sequence
Gorai.009G083700-JGI_221_v2.1	2.53316	-7.90818e-05	3	Gorai.009G083700	gi|317173474|gb|HQ525693.1|_Gossypium_herbaceum_clone_NBRI_C2_22_simple_sequence_repeat_marker,_mRNA_sequence
Gorai.009G083200-JGI_221_v2.1	2.06659	-1.31439	3	Gorai.009G083200	___NoMatchedTerm___
Gorai.008G209000-JGI_221_v2.1	2.65869	0.399852	3	Gorai.008G209000	gi|317173466|gb|HQ525685.1|_Gossypium_herbaceum_clone_NBRI_E2_518_simple_sequence_repeat_marker,_mRNA_sequence
Gorai.008G186100-JGI_221_v2.1	2.49999	-1.20748	3	Gorai.008G186100	___NoMatchedTerm___
Gorai.008G185900-JGI_221_v2.1	2.27012	-0.202184	3	Gorai.008G185900	gi|383932345|gb|JQ837701.1|_Gossypium_hirsutum_cultivar_ZM3_RAV_mRNA,_complete_cds
Gorai.008G053200-JGI_221_v2.1	3.16542	-1.50704	3	Gorai.008G053200	___NoMatchedTerm___
Gorai.008G051500-JGI_221_v2.1	3.21388	-0.192166	3	Gorai.008G051500	___NoMatchedTerm___
Gorai.007G360200-JGI_221_v2.1	2.19612	0.575423	3	Gorai.007G360200	gi|529068922|gb|JX964511.1|_Gossypium_hirsutum_clone_NBRI_TRANS-780_microsatellite_sequence
Gorai.007G232400-JGI_221_v2.1	2.45916	0.340958	3	Gorai.007G232400	___NoMatchedTerm___
Gorai.007G204100-JGI_221_v2.1	2.11812	0.160386	3	Gorai.007G204100	___NoMatchedTerm___
Gorai.007G097900-JGI_221_v2.1	2.53316	0.492961	3	Gorai.007G097900	gi|519703573|gb|JX597353.1|_Gossypium_hirsutum_clone_NBRI_GE34202_microsatellite_sequence
Gorai.006G245200-JGI_221_v2.1	2.11812	0.0779234	3	Gorai.006G245200	gi|317172608|gb|HQ524827.1|_Gossypium_herbaceum_clone_NBRI_B_1394_simple_sequence_repeat_marker,_mRNA_sequence
Gorai.006G233500-JGI_221_v2.1	3.48735	-0.659042	3	Gorai.006G233500	gi|312032557|gb|AC243124.1|_Gossypium_raimondii_clone_GR__Ba0150L14-hof,_complete_sequence
Gorai.006G036400-JGI_221_v2.1	2.2336	0.377484	3	Gorai.006G036400	___NoMatchedTerm___
Gorai.005G258700-JGI_221_v2.1	2.24365	0.592497	3	Gorai.005G258700	gi|519747785|gb|JX615101.1|_Gossypium_hirsutum_clone_NBRI_GE58917_microsatellite_sequence
Gorai.005G052500-JGI_221_v2.1	2.73479	0.386046	3	Gorai.005G052500	gi|519702595|gb|JX596375.1|_Gossypium_hirsutum_clone_NBRI_GE32948_microsatellite_sequence
Gorai.005G003100-JGI_221_v2.1	2.24365	-1.33711	3	Gorai.005G003100	___NoMatchedTerm___
Gorai.004G215700-JGI_221_v2.1	2.25562	-2.092	3	Gorai.004G215700	___NoMatchedTerm___
Gorai.004G208500-JGI_221_v2.1	3.00264	0.541871	3	Gorai.004G208500	___NoMatchedTerm___
Gorai.004G162700-JGI_221_v2.1	2.17701	0.547409	3	Gorai.004G162700	gi|283488498|gb|GQ292790.1|_Gossypium_hirsutum_UDP-D-glucuronic_acid_4-epimerase_(GAE4)_mRNA,_complete_cds
Gorai.004G106400-JGI_221_v2.1	2.03566	0.254801	3	Gorai.004G106400	___NoMatchedTerm___
Gorai.003G181600-JGI_221_v2.1	3.01858	-0.114722	3	Gorai.003G181600	gi|519685484|gb|JX579379.1|_Gossypium_hirsutum_clone_NBRI_GE11599_microsatellite_sequence
Gorai.003G149300-JGI_221_v2.1	3.87893	0.0422995	3	Gorai.003G149300	___NoMatchedTerm___
Gorai.003G081400-JGI_221_v2.1	3.07748	0.184839	3	Gorai.003G081400	gi|519749999|gb|JX616363.1|_Gossypium_hirsutum_clone_NBRI_GE60962_microsatellite_sequence
Gorai.003G066500-JGI_221_v2.1	2.21123	0.203454	3	Gorai.003G066500	gi|519758819|gb|JX620725.1|_Gossypium_hirsutum_clone_NBRI_GE67039_microsatellite_sequence
Gorai.001G140600-JGI_221_v2.1	2.38115	-0.163085	3	Gorai.001G140600	___NoMatchedTerm___
Gorai.001G140200-JGI_221_v2.1	3.27012	0.340958	3	Gorai.001G140200	gi|519687413|gb|JX581308.1|_Gossypium_hirsutum_clone_NBRI_GE13913_microsatellite_sequence
Gorai.001G114800-JGI_221_v2.1	2.19612	-0.0920016	3	Gorai.001G114800	gi|519689100|gb|JX582995.1|_Gossypium_hirsutum_clone_NBRI_GE15936_microsatellite_sequence
Gorai.001G066800-JGI_221_v2.1	2.17059	-0.300588	3	Gorai.001G066800	gi|519687556|gb|JX581451.1|_Gossypium_hirsutum_clone_NBRI_GE14088_microsatellite_sequence
Gorai.010G219200-JGI_221_v2.1	2.2559	-0.507039	3	Gorai.010G219200	___NoMatchedTerm___
Gorai.009G119100-JGI_221_v2.1	2.2559	-0.507039	3	Gorai.009G119100	gi|519690038|gb|JX583933.1|_Gossypium_hirsutum_clone_NBRI_GE17099_microsatellite_sequence
Gorai.008G127600-JGI_221_v2.1	2.2559	-1.244	3	Gorai.008G127600	___NoMatchedTerm___
Gorai.013G269600-JGI_221_v2.1	3.06921	-0.407503	3	Gorai.013G269600	___NoMatchedTerm___
Gorai.013G252200-JGI_221_v2.1	2.53316	-0.507039	3	Gorai.013G252200	gi|317174250|gb|HQ526469.1|_Gossypium_herbaceum_clone_NBRI_E_EYT27PB03G3SPD_simple_sequence_repeat_marker,_mRNA_sequence
Gorai.013G223700-JGI_221_v2.1	2.34051	-0.381508	3	Gorai.013G223700	___NoMatchedTerm___
Gorai.013G079000-JGI_221_v2.1	2.53316	-0.244005	3	Gorai.013G079000	gi|519694617|gb|JX588512.1|_Gossypium_hirsutum_clone_NBRI_GE22962_microsatellite_sequence
Gorai.013G029300-JGI_221_v2.1	2.53316	0.755995	3	Gorai.013G029300	gi|519686264|gb|JX580159.1|_Gossypium_hirsutum_clone_NBRI_GE12535_microsatellite_sequence
Gorai.012G145500-JGI_221_v2.1	3.2559	-0.244005	3	Gorai.012G145500	___NoMatchedTerm___
Gorai.011G294200-JGI_221_v2.1	2.34051	-0.507039	3	Gorai.011G294200	___NoMatchedTerm___
Gorai.011G272700-JGI_221_v2.1	2.34051	-0.244005	3	Gorai.011G272700	gi|312032596|gb|AC243164.1|_Gossypium_hirsutum_clone_MX177F15-jon,_complete_sequence
Gorai.011G269200-JGI_221_v2.1	2.03566	-0.828967	3	Gorai.011G269200	gi|519748397|gb|JX615504.1|_Gossypium_hirsutum_clone_NBRI_GE59519_microsatellite_sequence
Gorai.011G254600-JGI_221_v2.1	3.44005	-0.185111	3	Gorai.011G254600	gi|317174450|gb|HQ526669.1|_Gossypium_herbaceum_clone_NBRI_A2_4746_simple_sequence_repeat_marker,_mRNA_sequence
Gorai.011G158100-JGI_221_v2.1	2.53316	-0.507039	3	Gorai.011G158100	___NoMatchedTerm___
Gorai.011G122300-JGI_221_v2.1	2.11812	0.340958	3	Gorai.011G122300	___NoMatchedTerm___
Gorai.011G074600-JGI_221_v2.1	2.85508	-0.922077	3	Gorai.011G074600	___NoMatchedTerm___
Gorai.011G033400-JGI_221_v2.1	2.11812	0.0779234	3	Gorai.011G033400	gi|148841116|gb|EF464669.1|_Gossypium_hirsutum_pyruvate_decarboxylase_mRNA,_partial_cds
Gorai.011G012700-JGI_221_v2.1	3.34051	-0.244005	3	Gorai.011G012700	gi|383282324|gb|JQ081265.1|_Gossypium_hirsutum_WRKY4_transcription_factor_(WRKY4)_mRNA,_partial_cds
Gorai.010G233600-JGI_221_v2.1	3.53316	-0.244005	3	Gorai.010G233600	gi|312032580|gb|AC243148.1|_Gossypium_hirsutum_clone_MX086N22-jhl,_complete_sequence
Gorai.010G218600-JGI_221_v2.1	2.11812	0.270569	3	Gorai.010G218600	gi|519687184|gb|JX581079.1|_Gossypium_hirsutum_clone_NBRI_GE13637_microsatellite_sequence
Gorai.010G182700-JGI_221_v2.1	2.85508	-0.244005	3	Gorai.010G182700	___NoMatchedTerm___
Gorai.010G157600-JGI_221_v2.1	2.27012	0.0779234	3	Gorai.010G157600	gi|586637256|gb|KC847233.1|_Gossypium_hirsutum_NAC_domain_protein_NAC56_mRNA,_complete_cds
Gorai.010G056300-JGI_221_v2.1	2.27012	-0.507039	3	Gorai.010G056300	gi|317173226|gb|HQ525445.1|_Gossypium_herbaceum_clone_NBRI_A_7512_simple_sequence_repeat_marker,_mRNA_sequence
Gorai.010G027500-JGI_221_v2.1	2.38115	0.340958	3	Gorai.010G027500	___NoMatchedTerm___
Gorai.009G251900-JGI_221_v2.1	2.34051	0.492961	3	Gorai.009G251900	___NoMatchedTerm___
Gorai.009G196700-JGI_221_v2.1	2.27012	-0.622516	3	Gorai.009G196700	gi|519685514|gb|JX579409.1|_Gossypium_hirsutum_clone_NBRI_GE11636_microsatellite_sequence
Gorai.009G168400-JGI_221_v2.1	2.27012	0.340958	3	Gorai.009G168400	gi|519692952|gb|JX586847.1|_Gossypium_hirsutum_clone_NBRI_GE20772_microsatellite_sequence
Gorai.009G117200-JGI_221_v2.1	3.2336	0.755995	3	Gorai.009G117200	___NoMatchedTerm___
Gorai.009G109600-JGI_221_v2.1	2.64863	0.340958	3	Gorai.009G109600	___NoMatchedTerm___
Gorai.009G074800-JGI_221_v2.1	2.42624	-0.144469	3	Gorai.009G074800	gi|317175726|gb|HQ527945.1|_Gossypium_herbaceum_clone_NBRI_E_EYT27PB03GL5QR_simple_sequence_repeat_marker,_mRNA_sequence
Gorai.009G016500-JGI_221_v2.1	2.53316	0.662886	3	Gorai.009G016500	___NoMatchedTerm___
Gorai.008G204200-JGI_221_v2.1	3.11812	-0.144469	3	Gorai.008G204200	gi|519749619|gb|JX616168.1|_Gossypium_hirsutum_clone_NBRI_GE60616_microsatellite_sequence
Gorai.008G164600-JGI_221_v2.1	2.84086	-1.72943	3	Gorai.008G164600	___NoMatchedTerm___
Gorai.008G160700-JGI_221_v2.1	3.11812	0.492961	3	Gorai.008G160700	___NoMatchedTerm___
Gorai.008G155000-JGI_221_v2.1	3.34051	0.270569	3	Gorai.008G155000	___NoMatchedTerm___
Gorai.008G061400-JGI_221_v2.1	4.11812	-2.56593	3	Gorai.008G061400	gi|317174933|gb|HQ527152.1|_Gossypium_herbaceum_clone_NBRI_C2_94_simple_sequence_repeat_marker,_mRNA_sequence
Gorai.008G025600-JGI_221_v2.1	2.11812	0.492961	3	Gorai.008G025600	___NoMatchedTerm___
Gorai.007G193600-JGI_221_v2.1	2.01858	0.414958	3	Gorai.007G193600	gi|519686943|gb|JX580838.1|_Gossypium_hirsutum_clone_NBRI_GE13342_microsatellite_sequence
Gorai.007G142300-JGI_221_v2.1	2.44005	-1.092	3	Gorai.007G142300	gi|317175478|gb|HQ527697.1|_Gossypium_herbaceum_clone_NBRI_C_EYT27PB01CIXF1_simple_sequence_repeat_marker,_mRNA_sequence
Gorai.007G130100-JGI_221_v2.1	3.85508	-1.72943	3	Gorai.007G130100	gi|312032541|gb|AC243108.1|_Gossypium_raimondii_clone_GR__Ba0022M02-hvj,_complete_sequence
Gorai.007G048900-JGI_221_v2.1	3.2336	0.855531	3	Gorai.007G048900	gi|519691524|gb|JX585419.1|_Gossypium_hirsutum_clone_NBRI_GE18977_microsatellite_sequence
Gorai.006G267500-JGI_221_v2.1	2.85508	0.662886	3	Gorai.006G267500	___NoMatchedTerm___
[truncated: 4,938 more rows]
