# Supplementary material for: Flavonoid biosynthesis controls fiber color in naturally colored cotton
Source: PeerJ. 2018 Apr 18;6:e4537. doi: 10.7717/peerj.4537 (PMC5910794; doi:10.7717/peerj.4537)
Supplement: Table S7 — A comparison between #6 and #24 indicated that the significantly differentially expression genes were divided into nine clusters. [file peerj-06-4537-s008.xls]

## Sheet: Sheet1
Supplementary Table 7. Clustering of the transcripts that are differentially expressed in #6 and #24 between 0 and 12 DPA.
	#6 (log2(fold change))	#24 (log2(fold change))	category	JGI_gene_ID	NCBI_gene_ID
Gorai.005G029500-JGI_221_v2.1	8.52094	4.07792	1	Gorai.005G029500	___NoMatchedTerm___
Gorai.002G212900-JGI_221_v2.1	5.87883	5.83069	1	Gorai.002G212900	___NoMatchedTerm___
Gorai.010G192400-JGI_221_v2.1	6.04253	5.65031	1	Gorai.010G192400	___NoMatchedTerm___
Gorai.010G024200-JGI_221_v2.1	5.91251	5.48339	1	Gorai.010G024200	gi|445069055|gb|KC147720.1|_Gossypium_hirsutum_GA-stimulated_transcript-like_protein_6_(GASL6)_mRNA,_complete_cds
Gorai.004G139000-JGI_221_v2.1	6.48686	5.06865	1	Gorai.004G139000	___NoMatchedTerm___
Gorai.013G184800-JGI_221_v2.1	6.68546	5.68279	1	Gorai.013G184800	___NoMatchedTerm___
Gorai.013G113300-JGI_221_v2.1	6.25782	5.66289	1	Gorai.013G113300	gi|519707717|gb|JX601175.1|_Gossypium_hirsutum_clone_NBRI_GE39278_microsatellite_sequence
Gorai.013G011000-JGI_221_v2.1	8.69242	2.80039	1	Gorai.013G011000	gi|519748076|gb|JX615332.1|_Gossypium_hirsutum_clone_NBRI_GE59260_microsatellite_sequence
Gorai.010G097900-JGI_221_v2.1	8.0879	3.39985	1	Gorai.010G097900	___NoMatchedTerm___
Gorai.010G037500-JGI_221_v2.1	5.90606	5.80584	1	Gorai.010G037500	___NoMatchedTerm___
Gorai.009G042000-JGI_221_v2.1	8.50886	2.39985	1	Gorai.009G042000	___NoMatchedTerm___
Gorai.007G134200-JGI_221_v2.1	6.06879	5.32585	1	Gorai.007G134200	___NoMatchedTerm___
Gorai.013G258500-JGI_221_v2.1	7.38903	5.48965	1	Gorai.013G258500	gi|519708339|gb|JX601797.1|_Gossypium_hirsutum_clone_NBRI_GE40134_microsatellite_sequence
Gorai.012G040500-JGI_221_v2.1	7.31017	4.39012	1	Gorai.012G040500	___NoMatchedTerm___
Gorai.007G141600-JGI_221_v2.1	7.27738	4.90469	1	Gorai.007G141600	gi|519700126|gb|JX593970.1|_Gossypium_hirsutum_clone_NBRI_GE29804_microsatellite_sequence
Gorai.005G261000-JGI_221_v2.1	6.00436	5.39012	1	Gorai.005G261000	___NoMatchedTerm___
Gorai.001G033100-JGI_221_v2.1	6.53488	4.75269	1	Gorai.001G033100	gi|519684477|gb|JX578372.1|_Gossypium_hirsutum_clone_NBRI_GE10378_microsatellite_sequence
Gorai.013G265400-JGI_221_v2.1	6.92089	6.75448	1	Gorai.013G265400	gi|150416574|gb|EF470294.1|_Gossypium_hirsutum_aquaporin_gamma-TIP_mRNA,_complete_cds
Gorai.009G438200-JGI_221_v2.1	6.1072	5.41752	1	Gorai.009G438200	gi|519740691|gb|JX612614.1|_Gossypium_hirsutum_clone_NBRI_GE55214_microsatellite_sequence
Gorai.009G035800-JGI_221_v2.1	6.33311	6.74027	1	Gorai.009G035800	gi|217331644|gb|AY189968.2|_Gossypium_hirsutum_auxin_binding_protein_mRNA,_complete_cds
Gorai.007G057400-JGI_221_v2.1	6.6836	5.78169	1	Gorai.007G057400	gi|2244731|dbj|D88413.1|_Gossypium_hirsutum_mRNA_for_endo-xyloglucan_transferase,_clone_CF101,_partial_cds
Gorai.005G174100-JGI_221_v2.1	6.72013	5.93348	1	Gorai.005G174100	___NoMatchedTerm___
Gorai.004G211800-JGI_221_v2.1	6.64798	6.20078	1	Gorai.004G211800	gi|23452314|gb|AF521240.1|_Gossypium_hirsutum_Xu-142_beta-tubulin_1_(BTub1)_mRNA,_complete_cds
Gorai.003G009900-JGI_221_v2.1	7.30509	7.0689	1	Gorai.003G009900	___NoMatchedTerm___
Gorai.012G118400-JGI_221_v2.1	6.86603	4.86452	1	Gorai.012G118400	___NoMatchedTerm___
Gorai.012G021600-JGI_221_v2.1	7.25148	6.56335	1	Gorai.012G021600	gi|57282620|emb|AJ606074.1|_Gossypium_hirsutum_mRNA_for_cytochrome_P450-like_protein_(cyP450_gene),_strain_Xuzhou_142
Gorai.012G006600-JGI_221_v2.1	6.37913	6.01773	1	Gorai.012G006600	___NoMatchedTerm___
Gorai.010G187500-JGI_221_v2.1	7.3859	5.60421	1	Gorai.010G187500	gi|312032507|gb|AC243074.1|_Gossypium_arboreum_clone_GAH006G07-jlu,_complete_sequence
Gorai.010G185300-JGI_221_v2.1	6.8999	5.56672	1	Gorai.010G185300	gi|519765497|gb|JX623233.1|_Gossypium_hirsutum_clone_NBRI_GE70337_microsatellite_sequence
Gorai.010G182000-JGI_221_v2.1	5.79417	5.86219	1	Gorai.010G182000	___NoMatchedTerm___
Gorai.009G218500-JGI_221_v2.1	7.14755	6.94175	1	Gorai.009G218500	___NoMatchedTerm___
Gorai.008G101600-JGI_221_v2.1	7.68127	5.39671	1	Gorai.008G101600	___NoMatchedTerm___
Gorai.008G035300-JGI_221_v2.1	6.29576	6.57206	1	Gorai.008G035300	gi|89276300|gb|DQ402082.1|_Gossypium_hirsutum_actin_depolymerizing_factor_5_(ADF5)_mRNA,_complete_cds
Gorai.007G372700-JGI_221_v2.1	6.66315	8.27338	1	Gorai.007G372700	gi|300793601|tpg|BK007054.1|_TPA_inf:_Gossypium_hirsutum_aquaporin_TIP1;4_mRNA,_complete_cds
Gorai.007G158800-JGI_221_v2.1	5.95971	5.89644	1	Gorai.007G158800	___NoMatchedTerm___
Gorai.005G021000-JGI_221_v2.1	5.67746	6.00392	1	Gorai.005G021000	gi|317172887|gb|HQ525106.1|_Gossypium_herbaceum_clone_NBRI_A2_5545_simple_sequence_repeat_marker,_mRNA_sequence
Gorai.004G020900-JGI_221_v2.1	6.39082	8.07631	1	Gorai.004G020900	gi|4877644|gb|AF114253.1|AF114253_Gossypium_hirsutum_pFS18_mRNA,_complete_cds
Gorai.003G085000-JGI_221_v2.1	7.75136	5.64182	1	Gorai.003G085000	___NoMatchedTerm___
Gorai.002G242100-JGI_221_v2.1	6.45869	5.6054	1	Gorai.002G242100	___NoMatchedTerm___
Gorai.002G096100-JGI_221_v2.1	6.90929	6.30434	1	Gorai.002G096100	gi|30844108|gb|AY207316.1|_Gossypium_hirsutum_MAP_kinase-like_protein_mRNA,_complete_cds
Gorai.001G188200-JGI_221_v2.1	7.05134	5.7158	1	Gorai.001G188200	___NoMatchedTerm___
Gorai.012G145300-JGI_221_v2.1	5.5456	6.07341	1	Gorai.012G145300	___NoMatchedTerm___
Gorai.010G177300-JGI_221_v2.1	7.59931	4.99281	1	Gorai.010G177300	gi|519696822|gb|JX590717.1|_Gossypium_hirsutum_clone_NBRI_GE25696_microsatellite_sequence
Gorai.005G237600-JGI_221_v2.1	6.31975	5.87667	1	Gorai.005G237600	___NoMatchedTerm___
Gorai.001G042200-JGI_221_v2.1	6.82297	6.21132	1	Gorai.001G042200	___NoMatchedTerm___
Gorai.N011800-JGI_221_v2.1	8.00436	4.39985	1	Gorai.N011800	gi|519693890|gb|JX587785.1|_Gossypium_hirsutum_clone_NBRI_GE22005_microsatellite_sequence
Gorai.N010300-JGI_221_v2.1	7.74566	6.31824	1	Gorai.N010300	gi|74273313|gb|DQ123838.1|_Gossypium_hirsutum_VDRG6_(Vdrg6)_mRNA,_complete_cds
Gorai.N008700-JGI_221_v2.1	5.9485	6.20721	1	Gorai.N008700	___NoMatchedTerm___
Gorai.013G253800-JGI_221_v2.1	7.98463	7.64885	1	Gorai.013G253800	___NoMatchedTerm___
Gorai.013G211900-JGI_221_v2.1	8.71096	8.33765	1	Gorai.013G211900	___NoMatchedTerm___
Gorai.013G210600-JGI_221_v2.1	6.87883	5.60149	1	Gorai.013G210600	gi|312032534|gb|AC243101.1|_Gossypium_arboreum_clone_GM203N05-jhe,_complete_sequence
Gorai.013G194500-JGI_221_v2.1	7.62885	7.07792	1	Gorai.013G194500	___NoMatchedTerm___
Gorai.013G188900-JGI_221_v2.1	5.31339	7.76442	1	Gorai.013G188900	gi|161610919|gb|EU273289.1|_Gossypium_hirsutum_lipase_mRNA,_complete_cds
Gorai.013G184700-JGI_221_v2.1	9.63113	8.06282	1	Gorai.013G184700	___NoMatchedTerm___
Gorai.013G129100-JGI_221_v2.1	7.96409	5.48392	1	Gorai.013G129100	gi|519755016|gb|JX618769.1|_Gossypium_hirsutum_clone_NBRI_GE64389_microsatellite_sequence
Gorai.013G100000-JGI_221_v2.1	5.42493	6.88528	1	Gorai.013G100000	___NoMatchedTerm___
Gorai.013G066100-JGI_221_v2.1	8.00436	7.25519	1	Gorai.013G066100	___NoMatchedTerm___
Gorai.013G066000-JGI_221_v2.1	6.87339	7.10633	1	Gorai.013G066000	___NoMatchedTerm___
Gorai.013G065800-JGI_221_v2.1	7.00588	6.17596	1	Gorai.013G065800	___NoMatchedTerm___
Gorai.013G031300-JGI_221_v2.1	8.49265	8.2832	1	Gorai.013G031300	___NoMatchedTerm___
Gorai.013G026900-JGI_221_v2.1	9.84287	6.70241	1	Gorai.013G026900	___NoMatchedTerm___
Gorai.013G011400-JGI_221_v2.1	8.65462	7.10633	1	Gorai.013G011400	gi|519748076|gb|JX615332.1|_Gossypium_hirsutum_clone_NBRI_GE59260_microsatellite_sequence
Gorai.012G181400-JGI_221_v2.1	7.82312	6.03212	1	Gorai.012G181400	___NoMatchedTerm___
Gorai.012G178800-JGI_221_v2.1	5.72261	5.75269	1	Gorai.012G178800	gi|519691820|gb|JX585715.1|_Gossypium_hirsutum_clone_NBRI_GE19365_microsatellite_sequence
Gorai.012G157800-JGI_221_v2.1	8.17429	5.32585	1	Gorai.012G157800	gi|519683316|gb|JX577211.1|_Gossypium_hirsutum_clone_NBRI_GE8986_microsatellite_sequence
Gorai.012G149000-JGI_221_v2.1	7.8456	5.42842	1	Gorai.012G149000	___NoMatchedTerm___
Gorai.012G129600-JGI_221_v2.1	6.68964	5.5185	1	Gorai.012G129600	gi|74273311|gb|DQ123837.1|_Gossypium_hirsutum_epoxide_hydrolase_(GEPH)_mRNA,_complete_cds
Gorai.012G118000-JGI_221_v2.1	6.90053	4.53736	1	Gorai.012G118000	___NoMatchedTerm___
Gorai.012G080900-JGI_221_v2.1	7.47829	4.47024	1	Gorai.012G080900	___NoMatchedTerm___
Gorai.012G063200-JGI_221_v2.1	6.92743	8.13735	1	Gorai.012G063200	___NoMatchedTerm___
Gorai.012G055200-JGI_221_v2.1	6.00436	6.2832	1	Gorai.012G055200	___NoMatchedTerm___
Gorai.012G049300-JGI_221_v2.1	7.78834	5.82686	1	Gorai.012G049300	___NoMatchedTerm___
Gorai.012G027700-JGI_221_v2.1	9.64179	8.87882	1	Gorai.012G027700	gi|256536428|gb|GQ393483.1|_Gossypium_hirsutum_cultivar_Deltapine_33_B_clone_MONCS0448_SSR_marker_CGR5451_genomic_sequence
Gorai.012G021700-JGI_221_v2.1	6.8019	5.99679	1	Gorai.012G021700	gi|57282620|emb|AJ606074.1|_Gossypium_hirsutum_mRNA_for_cytochrome_P450-like_protein_(cyP450_gene),_strain_Xuzhou_142
Gorai.012G019500-JGI_221_v2.1	6.53488	5.56978	1	Gorai.012G019500	___NoMatchedTerm___
Gorai.011G272800-JGI_221_v2.1	7.15637	5.75269	1	Gorai.011G272800	___NoMatchedTerm___
Gorai.011G249100-JGI_221_v2.1	6.50686	5.90469	1	Gorai.011G249100	gi|482679607|gb|KC160478.1|_Gossypium_raimondii_clone_Gr10019657_3-ketoacyl-CoA_synthase_(KCS)_gene,_complete_cds
Gorai.011G226400-JGI_221_v2.1	7.94296	3.90469	1	Gorai.011G226400	gi|519698842|gb|JX592737.1|_Gossypium_hirsutum_clone_NBRI_GE28251_microsatellite_sequence
Gorai.011G202100-JGI_221_v2.1	6.81172	4.90469	1	Gorai.011G202100	___NoMatchedTerm___
Gorai.011G199100-JGI_221_v2.1	5.83997	5.60149	1	Gorai.011G199100	gi|519693255|gb|JX587150.1|_Gossypium_hirsutum_clone_NBRI_GE21162_microsatellite_sequence
Gorai.011G157300-JGI_221_v2.1	7.3736	4.9359	1	Gorai.011G157300	___NoMatchedTerm___
Gorai.011G109200-JGI_221_v2.1	6.85681	6.75035	1	Gorai.011G109200	gi|519750667|gb|JX616728.1|_Gossypium_hirsutum_clone_NBRI_GE61596_microsatellite_sequence
Gorai.011G103900-JGI_221_v2.1	7.14375	7.12959	1	Gorai.011G103900	___NoMatchedTerm___
Gorai.011G098500-JGI_221_v2.1	7.69692	6.65912	1	Gorai.011G098500	___NoMatchedTerm___
Gorai.011G082200-JGI_221_v2.1	6.8512	5.30674	1	Gorai.011G082200	___NoMatchedTerm___
Gorai.011G079000-JGI_221_v2.1	6.96925	8.98364	1	Gorai.011G079000	___NoMatchedTerm___
Gorai.011G064900-JGI_221_v2.1	5.64733	7.26775	1	Gorai.011G064900	___NoMatchedTerm___
Gorai.011G049500-JGI_221_v2.1	8.10123	5.83069	1	Gorai.011G049500	gi|529061984|gb|JX963870.1|_Gossypium_hirsutum_clone_NBRI_TRANS-139_microsatellite_sequence
Gorai.011G042700-JGI_221_v2.1	6.64179	6.04219	1	Gorai.011G042700	gi|519694391|gb|JX588286.1|_Gossypium_hirsutum_clone_NBRI_GE22670_microsatellite_sequence
Gorai.011G031400-JGI_221_v2.1	8.4174	6.18645	1	Gorai.011G031400	gi|1087110|gb|S79308.1|_Rac13=21.8_kda_GTP-binding_protein_[Gossypium_hirsutum=cotton_plants,_cv._Acala_SJ-2,_boll_fibers,_mRNA_Partial,_913_nt]
Gorai.010G246700-JGI_221_v2.1	9.02237	8.13735	1	Gorai.010G246700	___NoMatchedTerm___
Gorai.010G223200-JGI_221_v2.1	6.0099	5.35094	1	Gorai.010G223200	gi|519765686|gb|JX623334.1|_Gossypium_hirsutum_clone_NBRI_GE70502_microsatellite_sequence
Gorai.010G211500-JGI_221_v2.1	7.03964	7.75269	1	Gorai.010G211500	___NoMatchedTerm___
Gorai.010G211300-JGI_221_v2.1	6.358	6.16773	1	Gorai.010G211300	___NoMatchedTerm___
Gorai.010G152900-JGI_221_v2.1	6.83872	6.99081	1	Gorai.010G152900	___NoMatchedTerm___
Gorai.010G117600-JGI_221_v2.1	6.358	4.98481	1	Gorai.010G117600	___NoMatchedTerm___
Gorai.010G083400-JGI_221_v2.1	6.45468	6.90469	1	Gorai.010G083400	gi|223046126|gb|FJ644277.1|_Gossypium_hirsutum_cytokinin_oxidase/dehydrogenase_(CKX)_mRNA,_complete_cds
Gorai.010G057900-JGI_221_v2.1	8.08315	6.68969	1	Gorai.010G057900	___NoMatchedTerm___
Gorai.010G055100-JGI_221_v2.1	6.56236	4.88528	1	Gorai.010G055100	___NoMatchedTerm___
Gorai.010G045500-JGI_221_v2.1	9.71708	5.48965	1	Gorai.010G045500	gi|529062250|gb|JX963914.1|_Gossypium_hirsutum_clone_NBRI_TRANS-183_microsatellite_sequence
Gorai.010G045200-JGI_221_v2.1	8.8512	9.29701	1	Gorai.010G045200	gi|519750659|gb|JX616720.1|_Gossypium_hirsutum_clone_NBRI_GE61581_microsatellite_sequence
Gorai.010G023400-JGI_221_v2.1	5.34777	6.73613	1	Gorai.010G023400	___NoMatchedTerm___
Gorai.010G022300-JGI_221_v2.1	6.76518	5.90469	1	Gorai.010G022300	___NoMatchedTerm___
Gorai.009G445500-JGI_221_v2.1	6.43988	5.98481	1	Gorai.009G445500	gi|519684109|gb|JX578004.1|_Gossypium_hirsutum_clone_NBRI_GE9938_microsatellite_sequence
Gorai.009G431300-JGI_221_v2.1	5.87883	5.67023	1	Gorai.009G431300	___NoMatchedTerm___
Gorai.009G428400-JGI_221_v2.1	7.21935	7.25118	1	Gorai.009G428400	gi|8389328|gb|AF270425.1|_Gossypium_hirsutum_(+)-delta-cadinene_synthase_(cdn1-C4)_mRNA,_partial_cds
Gorai.009G410600-JGI_221_v2.1	5.66015	7.47024	1	Gorai.009G410600	___NoMatchedTerm___
Gorai.009G391700-JGI_221_v2.1	6.77071	5.0552	1	Gorai.009G391700	___NoMatchedTerm___
Gorai.009G390100-JGI_221_v2.1	7.38903	5.56978	1	Gorai.009G390100	___NoMatchedTerm___
Gorai.009G389900-JGI_221_v2.1	6.19199	6.22662	1	Gorai.009G389900	___NoMatchedTerm___
Gorai.009G380400-JGI_221_v2.1	6.80576	5.72178	1	Gorai.009G380400	gi|507308555|gb|GQ227428.1|_Gossypium_hirsutum_clone_GhRGA-GK-71_NBS-LRR_resistance_protein-like_protein_gene,_partial_cds
Gorai.009G341000-JGI_221_v2.1	6.17089	6.81263	1	Gorai.009G341000	___NoMatchedTerm___
Gorai.009G340100-JGI_221_v2.1	7.66733	7.19747	1	Gorai.009G340100	___NoMatchedTerm___
Gorai.009G327000-JGI_221_v2.1	6.98972	9.0585	1	Gorai.009G327000	gi|519696529|gb|JX590424.1|_Gossypium_hirsutum_clone_NBRI_GE25329_microsatellite_sequence
Gorai.009G306100-JGI_221_v2.1	7.04389	5.77836	1	Gorai.009G306100	___NoMatchedTerm___
Gorai.009G281300-JGI_221_v2.1	6.66652	5.42842	1	Gorai.009G281300	gi|529066246|gb|JX964156.1|_Gossypium_hirsutum_clone_NBRI_TRANS-425_microsatellite_sequence
Gorai.009G276300-JGI_221_v2.1	5.95371	5.64271	1	Gorai.009G276300	___NoMatchedTerm___
Gorai.009G242500-JGI_221_v2.1	5.6644	6.22767	1	Gorai.009G242500	gi|2244737|dbj|D88416.1|_Gossypium_hirsutum_mRNA_for_endo-1,3-beta-glucanase,_clone_CF922,_partial_cds
Gorai.009G240900-JGI_221_v2.1	7.03473	6.14401	1	Gorai.009G240900	gi|256537715|gb|GQ394770.1|_Gossypium_hirsutum_cultivar_Deltapine_90_clone_MONCS1793_SSR_marker_DC40373_genomic_sequence
Gorai.009G210300-JGI_221_v2.1	5.0099	6.8981	1	Gorai.009G210300	gi|62766605|gb|AY929163.1|_Gossypium_hirsutum_patatin-like_protein_(Pat1)_mRNA,_complete_cds
Gorai.009G205800-JGI_221_v2.1	6.28292	6.62716	1	Gorai.009G205800	___NoMatchedTerm___
Gorai.009G184400-JGI_221_v2.1	8.34678	8.64778	1	Gorai.009G184400	gi|119888001|gb|EF095706.1|_Gossypium_hirsutum_proline-rich_protein_(PRP5)_mRNA,_complete_cds
Gorai.009G179700-JGI_221_v2.1	5.39839	6.33845	1	Gorai.009G179700	___NoMatchedTerm___
Gorai.009G178000-JGI_221_v2.1	6.43492	5.76442	1	Gorai.009G178000	gi|519686067|gb|JX579962.1|_Gossypium_hirsutum_clone_NBRI_GE12302_microsatellite_sequence
Gorai.009G130500-JGI_221_v2.1	6.77779	7.07039	1	Gorai.009G130500	___NoMatchedTerm___
Gorai.009G125500-JGI_221_v2.1	5.79417	6.03212	1	Gorai.009G125500	___NoMatchedTerm___
Gorai.009G115400-JGI_221_v2.1	8.96668	9.00903	1	Gorai.009G115400	___NoMatchedTerm___
Gorai.009G104800-JGI_221_v2.1	7.96372	8.07462	1	Gorai.009G104800	gi|256537771|gb|GQ394826.1|_Gossypium_hirsutum_cultivar_Delta_Opal_clone_MONCS1849_SSR_marker_DPL0056_genomic_sequence
Gorai.009G095100-JGI_221_v2.1	8.56449	3.49296	1	Gorai.009G095100	gi|159138940|gb|EU223835.1|_Gossypium_hirsutum_low_molecular_weight_heat_shock_protein_(LMWHSP4)_mRNA,_complete_cds
Gorai.009G090700-JGI_221_v2.1	9.28084	7.12232	1	Gorai.009G090700	___NoMatchedTerm___
Gorai.009G058900-JGI_221_v2.1	6.69795	5.90235	1	Gorai.009G058900	___NoMatchedTerm___
Gorai.009G028500-JGI_221_v2.1	8.87786	8.16539	1	Gorai.009G028500	gi|217331645|gb|AY189970.2|_Gossypium_hirsutum_profilin_mRNA,_complete_cds
Gorai.009G018700-JGI_221_v2.1	8.02426	5.9359	1	Gorai.009G018700	gi|317174869|gb|HQ527088.1|_Gossypium_herbaceum_clone_NBRI_D2_2480_simple_sequence_repeat_marker,_mRNA_sequence
Gorai.009G013100-JGI_221_v2.1	6.40983	5.98044	1	Gorai.009G013100	gi|317173716|gb|HQ525935.1|_Gossypium_herbaceum_clone_NBRI_A2_5191_simple_sequence_repeat_marker,_mRNA_sequence
Gorai.008G290600-JGI_221_v2.1	8.32781	8.14831	1	Gorai.008G290600	___NoMatchedTerm___
Gorai.008G272900-JGI_221_v2.1	8.34223	5.21543	1	Gorai.008G272900	___NoMatchedTerm___
Gorai.008G259700-JGI_221_v2.1	6.71708	4.88528	1	Gorai.008G259700	gi|307159057|gb|GQ921837.1|_Gossypium_hirsutum_NAC_trascription_factor_3_(nst3)_mRNA,_complete_cds
Gorai.008G197100-JGI_221_v2.1	7.65462	5.9359	1	Gorai.008G197100	___NoMatchedTerm___
Gorai.008G172200-JGI_221_v2.1	7.17089	4.07792	1	Gorai.008G172200	gi|519688671|gb|JX582566.1|_Gossypium_hirsutum_clone_NBRI_GE15418_microsatellite_sequence
Gorai.008G164100-JGI_221_v2.1	9.81743	9.25519	1	Gorai.008G164100	___NoMatchedTerm___
Gorai.008G164000-JGI_221_v2.1	7.10123	5.88528	1	Gorai.008G164000	___NoMatchedTerm___
Gorai.008G163800-JGI_221_v2.1	7.28292	6.30289	1	Gorai.008G163800	___NoMatchedTerm___
Gorai.008G163700-JGI_221_v2.1	6.90053	6.07792	1	Gorai.008G163700	___NoMatchedTerm___
Gorai.008G163600-JGI_221_v2.1	8.14831	8.51255	1	Gorai.008G163600	___NoMatchedTerm___
Gorai.008G130500-JGI_221_v2.1	5.77857	6.12232	1	Gorai.008G130500	___NoMatchedTerm___
Gorai.008G099900-JGI_221_v2.1	7.74133	4.48392	1	Gorai.008G099900	___NoMatchedTerm___
Gorai.008G064000-JGI_221_v2.1	7.34223	3.90469	1	Gorai.008G064000	___NoMatchedTerm___
Gorai.008G063700-JGI_221_v2.1	7.88437	8.67038	1	Gorai.008G063700	___NoMatchedTerm___
Gorai.008G057100-JGI_221_v2.1	6.68232	4.8981	1	Gorai.008G057100	gi|440494828|gb|KC342640.1|_Gossypium_hirsutum_lipid_transfer_protein_(LTP9)_gene,_complete_cds
Gorai.008G035500-JGI_221_v2.1	7.43243	6.45296	1	Gorai.008G035500	gi|519704002|gb|JX597782.1|_Gossypium_hirsutum_clone_NBRI_GE34769_microsatellite_sequence
Gorai.008G027000-JGI_221_v2.1	6.71708	5.48965	1	Gorai.008G027000	___NoMatchedTerm___
Gorai.008G026100-JGI_221_v2.1	6.66733	5.48965	1	Gorai.008G026100	gi|57282620|emb|AJ606074.1|_Gossypium_hirsutum_mRNA_for_cytochrome_P450-like_protein_(cyP450_gene),_strain_Xuzhou_142
Gorai.007G336400-JGI_221_v2.1	10.4288	8.42825	1	Gorai.007G336400	___NoMatchedTerm___
Gorai.007G322200-JGI_221_v2.1	6.19752	5.9359	1	Gorai.007G322200	___NoMatchedTerm___
Gorai.007G297500-JGI_221_v2.1	8.03411	7.69129	1	Gorai.007G297500	gi|519692247|gb|JX586142.1|_Gossypium_hirsutum_clone_NBRI_GE19887_microsatellite_sequence
Gorai.007G248500-JGI_221_v2.1	8.39668	5.07792	1	Gorai.007G248500	___NoMatchedTerm___
Gorai.007G234600-JGI_221_v2.1	7.06879	7.28086	1	Gorai.007G234600	gi|317174103|gb|HQ526322.1|_Gossypium_herbaceum_clone_NBRI_D2_800_simple_sequence_repeat_marker,_mRNA_sequence
Gorai.007G228400-JGI_221_v2.1	5.98972	5.53736	1	Gorai.007G228400	___NoMatchedTerm___
Gorai.007G225100-JGI_221_v2.1	7.43988	3.71019	1	Gorai.007G225100	___NoMatchedTerm___
Gorai.007G186500-JGI_221_v2.1	6.9292	7.75388	1	Gorai.007G186500	___NoMatchedTerm___
Gorai.007G162300-JGI_221_v2.1	7.12074	6.35405	1	Gorai.007G162300	___NoMatchedTerm___
Gorai.007G138600-JGI_221_v2.1	6.59263	7.26775	1	Gorai.007G138600	___NoMatchedTerm___
Gorai.007G122500-JGI_221_v2.1	6.42493	6.12232	1	Gorai.007G122500	gi|519694393|gb|JX588288.1|_Gossypium_hirsutum_clone_NBRI_GE22672_microsatellite_sequence
Gorai.007G055900-JGI_221_v2.1	5.5124	6.20721	1	Gorai.007G055900	gi|519683400|gb|JX577295.1|_Gossypium_hirsutum_clone_NBRI_GE9087_microsatellite_sequence
Gorai.007G027400-JGI_221_v2.1	7.41362	8.94032	1	Gorai.007G027400	___NoMatchedTerm___
Gorai.007G007300-JGI_221_v2.1	6.08237	5.2832	1	Gorai.007G007300	gi|519720873|gb|JX607619.1|_Gossypium_hirsutum_clone_NBRI_GE48121_microsatellite_sequence
Gorai.006G257300-JGI_221_v2.1	6.21501	6.36333	1	Gorai.006G257300	___NoMatchedTerm___
Gorai.006G255100-JGI_221_v2.1	7.51004	8.48306	1	Gorai.006G255100	___NoMatchedTerm___
Gorai.006G254400-JGI_221_v2.1	7.53488	4.88528	1	Gorai.006G254400	___NoMatchedTerm___
Gorai.006G240600-JGI_221_v2.1	7.46202	6.39985	1	Gorai.006G240600	___NoMatchedTerm___
Gorai.006G240400-JGI_221_v2.1	6.71708	6.33765	1	Gorai.006G240400	___NoMatchedTerm___
Gorai.006G233200-JGI_221_v2.1	6.64179	4.88528	1	Gorai.006G233200	gi|519746270|gb|JX614511.1|_Gossypium_hirsutum_clone_NBRI_GE57945_microsatellite_sequence
Gorai.006G229400-JGI_221_v2.1	6.96237	6.17385	1	Gorai.006G229400	gi|519685332|gb|JX579227.1|_Gossypium_hirsutum_clone_NBRI_GE11429_microsatellite_sequence
Gorai.006G193900-JGI_221_v2.1	8.26907	4.34471	1	Gorai.006G193900	___NoMatchedTerm___
Gorai.006G168500-JGI_221_v2.1	5.91465	5.64778	1	Gorai.006G168500	gi|33771691|gb|AY346330.1|_Gossypium_hirsutum_glycuronosyltransferase-like_protein_mRNA,_complete_cds
Gorai.006G158800-JGI_221_v2.1	7.19199	5.75269	1	Gorai.006G158800	___NoMatchedTerm___
Gorai.006G135300-JGI_221_v2.1	5.79417	7.99215	1	Gorai.006G135300	gi|519695196|gb|JX589091.1|_Gossypium_hirsutum_clone_NBRI_GE23712_microsatellite_sequence
Gorai.006G100100-JGI_221_v2.1	7.80576	6.67038	1	Gorai.006G100100	___NoMatchedTerm___
Gorai.006G083000-JGI_221_v2.1	8.39668	6.47024	1	Gorai.006G083000	gi|383932361|gb|JQ837709.1|_Gossypium_hirsutum_cultivar_ZM3_glycine_rich_protein_mRNA,_complete_cds
Gorai.006G068400-JGI_221_v2.1	10.4206	8.85177	1	Gorai.006G068400	___NoMatchedTerm___
Gorai.006G066200-JGI_221_v2.1	7.13822	6.44074	1	Gorai.006G066200	___NoMatchedTerm___
Gorai.006G037000-JGI_221_v2.1	5.39967	6.11135	1	Gorai.006G037000	gi|529068110|gb|JX964423.1|_Gossypium_hirsutum_clone_NBRI_TRANS-692_microsatellite_sequence
Gorai.006G022800-JGI_221_v2.1	5.69795	6.86817	1	Gorai.006G022800	___NoMatchedTerm___
Gorai.005G251700-JGI_221_v2.1	6.6644	7.43548	1	Gorai.005G251700	___NoMatchedTerm___
Gorai.005G224900-JGI_221_v2.1	8.00655	5.25673	1	Gorai.005G224900	gi|119887997|gb|EF095704.1|_Gossypium_hirsutum_proline-rich_protein_(PRP3)_mRNA,_complete_cds
Gorai.005G203900-JGI_221_v2.1	7.90053	4.83281	1	Gorai.005G203900	___NoMatchedTerm___
Gorai.005G196400-JGI_221_v2.1	6.19752	5.16539	1	Gorai.005G196400	___NoMatchedTerm___
Gorai.005G172200-JGI_221_v2.1	5.83997	7.30674	1	Gorai.005G172200	___NoMatchedTerm___
Gorai.005G160800-JGI_221_v2.1	9.01801	6.32585	1	Gorai.005G160800	gi|74273313|gb|DQ123838.1|_Gossypium_hirsutum_VDRG6_(Vdrg6)_mRNA,_complete_cds
Gorai.005G147800-JGI_221_v2.1	6.38903	5.39012	1	Gorai.005G147800	___NoMatchedTerm___
Gorai.005G064500-JGI_221_v2.1	5.87883	5.67023	1	Gorai.005G064500	gi|354620274|gb|JF261111.1|_Gossypium_barbadense_VdI2_mRNA,_complete_cds
Gorai.005G043700-JGI_221_v2.1	8.66334	3.72178	1	Gorai.005G043700	___NoMatchedTerm___
Gorai.005G022600-JGI_221_v2.1	8.29387	5.22088	1	Gorai.005G022600	gi|153805693|gb|EF643506.1|_Gossypium_hirsutum_cysteine_proteinase_inhibitor_(CPI)_mRNA,_complete_cds
Gorai.004G287900-JGI_221_v2.1	9.17313	5.91362	1	Gorai.004G287900	___NoMatchedTerm___
Gorai.004G257700-JGI_221_v2.1	5.92743	5.79217	1	Gorai.004G257700	___NoMatchedTerm___
Gorai.004G254300-JGI_221_v2.1	5.79417	6.20721	1	Gorai.004G254300	___NoMatchedTerm___
Gorai.004G224700-JGI_221_v2.1	6.08237	6.22662	1	Gorai.004G224700	___NoMatchedTerm___
Gorai.004G213300-JGI_221_v2.1	6.6158	5.30032	1	Gorai.004G213300	___NoMatchedTerm___
Gorai.004G201700-JGI_221_v2.1	9.6158	7.35405	1	Gorai.004G201700	gi|312032579|gb|AC243146.1|_Gossypium_hirsutum_clone_MX073K14-jni,_complete_sequence
Gorai.004G194700-JGI_221_v2.1	5.69242	6.12232	1	Gorai.004G194700	gi|170674553|gb|EU532236.1|_Gossypium_barbadense_clone_I2-11_ISSR_marker_genomic_sequence
Gorai.004G192300-JGI_221_v2.1	6.0099	5.91081	1	Gorai.004G192300	gi|519688274|gb|JX582169.1|_Gossypium_hirsutum_clone_NBRI_GE14950_microsatellite_sequence
Gorai.004G164400-JGI_221_v2.1	8.09971	9.39654	1	Gorai.004G164400	___NoMatchedTerm___
Gorai.004G149700-JGI_221_v2.1	8.9219	6.32585	1	Gorai.004G149700	gi|529066835|gb|JX964244.1|_Gossypium_hirsutum_clone_NBRI_TRANS-513_microsatellite_sequence
Gorai.004G138200-JGI_221_v2.1	5.87883	5.48965	1	Gorai.004G138200	gi|519695211|gb|JX589106.1|_Gossypium_hirsutum_clone_NBRI_GE23731_microsatellite_sequence
Gorai.004G084000-JGI_221_v2.1	8.73531	3.26555	1	Gorai.004G084000	gi|519690744|gb|JX584639.1|_Gossypium_hirsutum_clone_NBRI_GE17994_microsatellite_sequence
Gorai.004G065100-JGI_221_v2.1	7.56236	5.90469	1	Gorai.004G065100	gi|256538060|gb|GQ395115.1|_Gossypium_hirsutum_cultivar_Delta_Opal_clone_MONCS2138_SSR_marker_DPL0688_genomic_sequence
Gorai.004G064000-JGI_221_v2.1	6.56236	5.39012	1	Gorai.004G064000	gi|519685413|gb|JX579308.1|_Gossypium_hirsutum_clone_NBRI_GE11517_microsatellite_sequence
Gorai.004G026500-JGI_221_v2.1	8.07284	6.94032	1	Gorai.004G026500	___NoMatchedTerm___
Gorai.004G026400-JGI_221_v2.1	8.07359	8.33765	1	Gorai.004G026400	___NoMatchedTerm___
Gorai.004G026300-JGI_221_v2.1	7.34223	6.67023	1	Gorai.004G026300	___NoMatchedTerm___
Gorai.004G026200-JGI_221_v2.1	9.76518	9.24785	1	Gorai.004G026200	___NoMatchedTerm___
Gorai.004G019400-JGI_221_v2.1	8.01435	7.69129	1	Gorai.004G019400	___NoMatchedTerm___
Gorai.004G007200-JGI_221_v2.1	8.04454	5.62224	1	Gorai.004G007200	gi|519765524|gb|JX623246.1|_Gossypium_hirsutum_clone_NBRI_GE70357_microsatellite_sequence
Gorai.004G001400-JGI_221_v2.1	7.78863	5.39012	1	Gorai.004G001400	gi|256568428|gb|FJ646599.1|_Gossypium_hirsutum_PIP_protein_(PIP2;8)_mRNA,_complete_cds
Gorai.003G166100-JGI_221_v2.1	6.04942	7.07462	1	Gorai.003G166100	gi|14334056|gb|AF332974.1|AF332974_Gossypium_arboreum_P450_monooxygenase_mRNA,_complete_cds
Gorai.003G165800-JGI_221_v2.1	6.23515	7.36794	1	Gorai.003G165800	gi|14334056|gb|AF332974.1|AF332974_Gossypium_arboreum_P450_monooxygenase_mRNA,_complete_cds
Gorai.003G147100-JGI_221_v2.1	7.33343	8.68525	1	Gorai.003G147100	___NoMatchedTerm___
Gorai.003G088700-JGI_221_v2.1	5.54041	5.98481	1	Gorai.003G088700	gi|57282622|emb|AJ606075.1|_Gossypium_hirsutum_mRNA_for_peroxidase_(pox_gene),_strain_Xuzhou_142
Gorai.003G077700-JGI_221_v2.1	5.88437	5.90469	1	Gorai.003G077700	gi|307752650|gb|GQ921836.1|_Gossypium_hirsutum_NAC_trascription_factor_1_(nst1)_mRNA,_complete_cds
Gorai.003G071600-JGI_221_v2.1	6.45468	5.90469	1	Gorai.003G071600	___NoMatchedTerm___
Gorai.003G067000-JGI_221_v2.1	6.66733	6.10633	1	Gorai.003G067000	___NoMatchedTerm___
Gorai.003G061200-JGI_221_v2.1	8.50886	6.50419	1	Gorai.003G061200	___NoMatchedTerm___
Gorai.003G007800-JGI_221_v2.1	5.77071	6.69263	1	Gorai.003G007800	gi|519685800|gb|JX579695.1|_Gossypium_hirsutum_clone_NBRI_GE11986_microsatellite_sequence
Gorai.003G007600-JGI_221_v2.1	7.58928	8.73613	1	Gorai.003G007600	___NoMatchedTerm___
Gorai.003G003400-JGI_221_v2.1	6.3211	5.66289	1	Gorai.003G003400	gi|519758711|gb|JX620675.1|_Gossypium_hirsutum_clone_NBRI_GE66973_microsatellite_sequence
Gorai.002G265300-JGI_221_v2.1	7.13459	7.14401	1	Gorai.002G265300	___NoMatchedTerm___
Gorai.002G254600-JGI_221_v2.1	7.70416	8.10633	1	Gorai.002G254600	___NoMatchedTerm___
Gorai.002G249500-JGI_221_v2.1	7.9744	7.51672	1	Gorai.002G249500	___NoMatchedTerm___
Gorai.002G228000-JGI_221_v2.1	6.46307	5.41777	1	Gorai.002G228000	gi|519749567|gb|JX616133.1|_Gossypium_hirsutum_clone_NBRI_GE60557_microsatellite_sequence
Gorai.002G219600-JGI_221_v2.1	6.00655	9.33059	1	Gorai.002G219600	gi|312032554|gb|AC243121.1|_Gossypium_raimondii_clone_GR__Ba0142D21-hnv,_complete_sequence
Gorai.002G199100-JGI_221_v2.1	7.41488	6.24211	1	Gorai.002G199100	gi|221185998|gb|FJ590955.1|_Gossypium_hirsutum_blue_copper-like_protein_(BCP3)_mRNA,_complete_cds
Gorai.002G174600-JGI_221_v2.1	7.48022	5.89384	1	Gorai.002G174600	___NoMatchedTerm___
Gorai.002G144400-JGI_221_v2.1	8.30268	6.12745	1	Gorai.002G144400	gi|459354679|gb|KC246033.1|_Gossypium_arboreum_clone_GaSIM-1_cyclin-dependent_protein_kinase_inhibitor_Siamese_mRNA,_complete_cds
Gorai.002G132400-JGI_221_v2.1	7.03473	6.12232	1	Gorai.002G132400	___NoMatchedTerm___
Gorai.002G124000-JGI_221_v2.1	6.21066	5.78528	1	Gorai.002G124000	___NoMatchedTerm___
Gorai.002G092000-JGI_221_v2.1	6.55422	4.76242	1	Gorai.002G092000	___NoMatchedTerm___
Gorai.002G040800-JGI_221_v2.1	7.8512	7.25783	1	Gorai.002G040800	___NoMatchedTerm___
Gorai.002G016500-JGI_221_v2.1	7.13459	5.75035	2	Gorai.002G016500	___NoMatchedTerm___
Gorai.001G270500-JGI_221_v2.1	6.98419	6.16539	2	Gorai.001G270500	gi|312032581|gb|AC243149.1|_Gossypium_hirsutum_clone_MX089E03-jhm,_complete_sequence
Gorai.001G235200-JGI_221_v2.1	6.44915	5.2832	2	Gorai.001G235200	___NoMatchedTerm___
Gorai.001G224400-JGI_221_v2.1	7.29387	5.58276	2	Gorai.001G224400	___NoMatchedTerm___
Gorai.001G188400-JGI_221_v2.1	9.64249	7.10325	2	Gorai.001G188400	___NoMatchedTerm___
Gorai.001G156400-JGI_221_v2.1	6.358	5.24785	2	Gorai.001G156400	___NoMatchedTerm___
Gorai.001G118000-JGI_221_v2.1	7.4374	6.132	2	Gorai.001G118000	gi|519716149|gb|JX605613.1|_Gossypium_hirsutum_clone_NBRI_GE45338_microsatellite_sequence
Gorai.001G064500-JGI_221_v2.1	7.9485	6.47024	2	Gorai.001G064500	___NoMatchedTerm___
Gorai.001G039600-JGI_221_v2.1	6.04291	5.83281	2	Gorai.001G039600	___NoMatchedTerm___
Gorai.001G003400-JGI_221_v2.1	9.3537	6.70728	2	Gorai.001G003400	___NoMatchedTerm___
Gorai.007G244400-JGI_221_v2.1	6.358	5.58276	2	Gorai.007G244400	___NoMatchedTerm___
Gorai.007G243000-JGI_221_v2.1	4.41646	4.46225	2	Gorai.007G243000	___NoMatchedTerm___
Gorai.006G124900-JGI_221_v2.1	4.61322	3.90645	2	Gorai.006G124900	___NoMatchedTerm___
Gorai.009G263400-JGI_221_v2.1	3.84606	3.77312	2	Gorai.009G263400	gi|317174039|gb|HQ526258.1|_Gossypium_herbaceum_clone_NBRI_B2_1937_simple_sequence_repeat_marker,_mRNA_sequence
Gorai.008G150600-JGI_221_v2.1	4.04201	4.53586	2	Gorai.008G150600	gi|335327537|gb|JF440811.1|_Gossypium_hirsutum_low_molecular_weight_heat_shock_protein_(LMWHSP7)_mRNA,_complete_cds
Gorai.008G126400-JGI_221_v2.1	4.10146	3.78213	2	Gorai.008G126400	gi|25992540|gb|AF531370.1|_Gossypium_barbadense_fiber_protein_Fb11_mRNA,_complete_cds
Gorai.013G258400-JGI_221_v2.1	4.22368	3.81037	2	Gorai.013G258400	gi|38016526|gb|AY429441.1|_Gossypium_barbadense_fiber_protein_Fb37_mRNA,_complete_cds
Gorai.011G014400-JGI_221_v2.1	4.03847	4.18135	2	Gorai.011G014400	gi|330370902|gb|JF495683.1|_Gossypium_herbaceum_clone_NBRI_M192_simple_sequence_repeat_marker,_genomic_sequence
Gorai.008G297600-JGI_221_v2.1	4.41121	3.39985	2	Gorai.008G297600	___NoMatchedTerm___
Gorai.002G039200-JGI_221_v2.1	5.38429	4.90477	2	Gorai.002G039200	___NoMatchedTerm___
Gorai.010G026300-JGI_221_v2.1	5.40069	2.73	2	Gorai.010G026300	___NoMatchedTerm___
Gorai.009G251600-JGI_221_v2.1	3.92243	4.05034	2	Gorai.009G251600	gi|319433446|gb|GU451704.1|_Gossypium_hirsutum_copper_binding_protein_6_(BCP6)_mRNA,_complete_cds
Gorai.009G096100-JGI_221_v2.1	5.1005	3.58889	2	Gorai.009G096100	___NoMatchedTerm___
Gorai.006G015900-JGI_221_v2.1	3.69083	7.59099	2	Gorai.006G015900	___NoMatchedTerm___
Gorai.006G015800-JGI_221_v2.1	3.44483	5.42032	2	Gorai.006G015800	gi|114795764|gb|DQ908497.1|_Gossypium_hirsutum_clone_LIB5327-017-A1-N1-C11_P_S_Gh559_Gh560_microsatellite_sequence
Gorai.004G006500-JGI_221_v2.1	6.13275	5.15117	2	Gorai.004G006500	gi|159138936|gb|EU223833.1|_Gossypium_hirsutum_low_molecular_weight_heat_shock_protein_(LMWHSP2)_mRNA,_complete_cds
Gorai.009G065300-JGI_221_v2.1	4.26624	3.44716	2	Gorai.009G065300	___NoMatchedTerm___
Gorai.008G264100-JGI_221_v2.1	4.77543	3.21037	2	Gorai.008G264100	___NoMatchedTerm___
Gorai.007G016100-JGI_221_v2.1	3.81979	3.76824	2	Gorai.007G016100	___NoMatchedTerm___
Gorai.007G273400-JGI_221_v2.1	4.36353	3.81489	2	Gorai.007G273400	___NoMatchedTerm___
Gorai.007G072700-JGI_221_v2.1	5.45468	3.88528	2	Gorai.007G072700	___NoMatchedTerm___
Gorai.005G245800-JGI_221_v2.1	4.88437	4.39985	2	Gorai.005G245800	gi|317175828|gb|HQ528047.1|_Gossypium_herbaceum_clone_NBRI_B2_616_simple_sequence_repeat_marker,_mRNA_sequence
Gorai.004G181300-JGI_221_v2.1	4.1619	4.39985	2	Gorai.004G181300	___NoMatchedTerm___
Gorai.011G282900-JGI_221_v2.1	5.64179	2.5185	2	Gorai.011G282900	___NoMatchedTerm___
Gorai.011G262500-JGI_221_v2.1	5.47829	3.39985	2	Gorai.011G262500	___NoMatchedTerm___
Gorai.008G200600-JGI_221_v2.1	4.96925	3.35803	2	Gorai.008G200600	gi|312032547|gb|AC243114.1|_Gossypium_raimondii_clone_GR__Ba0041F12-jfm,_complete_sequence
Gorai.008G138100-JGI_221_v2.1	5.62133	2.74089	2	Gorai.008G138100	gi|519711920|gb|JX603711.1|_Gossypium_hirsutum_clone_NBRI_GE42708_microsatellite_sequence
Gorai.007G265400-JGI_221_v2.1	4.03637	3.98481	2	Gorai.007G265400	___NoMatchedTerm___
Gorai.006G077100-JGI_221_v2.1	6.14375	2.07792	2	Gorai.006G077100	___NoMatchedTerm___
Gorai.005G165200-JGI_221_v2.1	3.99648	5.53736	2	Gorai.005G165200	gi|317173747|gb|HQ525966.1|_Gossypium_herbaceum_clone_NBRI_B_1141_simple_sequence_repeat_marker,_mRNA_sequence
Gorai.004G142500-JGI_221_v2.1	6.53488	3.1934	2	Gorai.004G142500	___NoMatchedTerm___
Gorai.004G026100-JGI_221_v2.1	4.98972	4.03212	2	Gorai.004G026100	___NoMatchedTerm___
Gorai.003G127100-JGI_221_v2.1	5.58933	3.30032	2	Gorai.003G127100	gi|312032579|gb|AC243146.1|_Gossypium_hirsutum_clone_MX073K14-jni,_complete_sequence
Gorai.002G013500-JGI_221_v2.1	5.15637	4.49296	2	Gorai.002G013500	___NoMatchedTerm___
Gorai.001G074500-JGI_221_v2.1	3.83997	4.72178	2	Gorai.001G074500	___NoMatchedTerm___
Gorai.013G162400-JGI_221_v2.1	5.00436	3.58276	2	Gorai.013G162400	___NoMatchedTerm___
Gorai.013G092900-JGI_221_v2.1	7.08237	3.58276	2	Gorai.013G092900	___NoMatchedTerm___
Gorai.010G069300-JGI_221_v2.1	4.15637	3.90469	2	Gorai.010G069300	gi|519696404|gb|JX590299.1|_Gossypium_hirsutum_clone_NBRI_GE25186_microsatellite_sequence
Gorai.009G431200-JGI_221_v2.1	3.64179	3.90469	2	Gorai.009G431200	___NoMatchedTerm___
Gorai.009G340300-JGI_221_v2.1	6.19199	4.90469	2	Gorai.009G340300	___NoMatchedTerm___
Gorai.009G240500-JGI_221_v2.1	5.53488	2.58276	2	Gorai.009G240500	___NoMatchedTerm___
Gorai.009G199900-JGI_221_v2.1	6.11984	2.66289	2	Gorai.009G199900	___NoMatchedTerm___
Gorai.009G080900-JGI_221_v2.1	5.47829	4.39985	2	Gorai.009G080900	___NoMatchedTerm___
Gorai.007G277800-JGI_221_v2.1	4.53488	4.07792	2	Gorai.007G277800	___NoMatchedTerm___
Gorai.007G274100-JGI_221_v2.1	6.90053	4.16773	2	Gorai.007G274100	___NoMatchedTerm___
Gorai.007G065700-JGI_221_v2.1	4.45468	4.75269	2	Gorai.007G065700	___NoMatchedTerm___
Gorai.005G250800-JGI_221_v2.1	4.15637	3.58276	2	Gorai.005G250800	___NoMatchedTerm___
Gorai.005G212800-JGI_221_v2.1	4.00436	4.39985	2	Gorai.005G212800	___NoMatchedTerm___
Gorai.005G117500-JGI_221_v2.1	4.64179	3.16773	2	Gorai.005G117500	gi|519696314|gb|JX590209.1|_Gossypium_hirsutum_clone_NBRI_GE25076_microsatellite_sequence
Gorai.005G029700-JGI_221_v2.1	6.04389	3.16773	2	Gorai.005G029700	___NoMatchedTerm___
Gorai.004G169000-JGI_221_v2.1	5.29387	3.07792	2	Gorai.004G169000	gi|544388766|gb|KC155662.1|_Gossypium_hirsutum_MADS_box_protein_MADS67_mRNA,_complete_cds
Gorai.004G161900-JGI_221_v2.1	3.42493	4.90469	2	Gorai.004G161900	___NoMatchedTerm___
Gorai.004G023600-JGI_221_v2.1	4.59486	3.77836	2	Gorai.004G023600	___NoMatchedTerm___
Gorai.002G178900-JGI_221_v2.1	5.4194	2.66289	2	Gorai.002G178900	gi|312032592|gb|AC243160.1|_Gossypium_hirsutum_clone_MX146F18-joh,_complete_sequence
Gorai.002G048200-JGI_221_v2.1	4.64179	6.2832	2	Gorai.002G048200	___NoMatchedTerm___
Gorai.001G026600-JGI_221_v2.1	4.64179	3.90469	2	Gorai.001G026600	gi|57282616|emb|AJ606072.1|_Gossypium_hirsutum_mRNA_for_putative_papain-like_cysteine_proteinase_(paC1_gene),_strain_Xuzhou_142
Gorai.001G010400-JGI_221_v2.1	4.00436	4.58276	2	Gorai.001G010400	___NoMatchedTerm___
Gorai.013G130500-JGI_221_v2.1	4.31903	3.38142	2	Gorai.013G130500	gi|519688743|gb|JX582638.1|_Gossypium_hirsutum_clone_NBRI_GE15506_microsatellite_sequence
Gorai.013G117200-JGI_221_v2.1	4.49774	3.74027	2	Gorai.013G117200	___NoMatchedTerm___
Gorai.013G025600-JGI_221_v2.1	4.25233	3.67381	2	Gorai.013G025600	gi|211906457|gb|FJ415176.1|_Gossypium_hirsutum_clone_Spot39_2-nitropropane_dioxygenase_mRNA,_complete_cds
Gorai.013G014300-JGI_221_v2.1	3.5942	4.39635	2	Gorai.013G014300	___NoMatchedTerm___
Gorai.012G176200-JGI_221_v2.1	4.19175	3.95988	2	Gorai.012G176200	gi|38456074|gb|AY464062.1|_Gossypium_hirsutum_clone_ON033M19_mRNA_sequence
Gorai.012G153200-JGI_221_v2.1	4.58502	4.42099	2	Gorai.012G153200	___NoMatchedTerm___
Gorai.011G089300-JGI_221_v2.1	4.31903	3.98317	2	Gorai.011G089300	___NoMatchedTerm___
Gorai.010G019800-JGI_221_v2.1	5.13517	3.70726	2	Gorai.010G019800	gi|519755520|gb|JX619047.1|_Gossypium_hirsutum_clone_NBRI_GE64764_microsatellite_sequence
Gorai.009G429200-JGI_221_v2.1	5.16004	5.05222	2	Gorai.009G429200	gi|124488473|gb|EF217319.1|_Gossypium_hirsutum_clone_BR2_benzoquinone_reductase_mRNA,_complete_cds
Gorai.009G200500-JGI_221_v2.1	4.10809	4.22675	2	Gorai.009G200500	gi|519684564|gb|JX578459.1|_Gossypium_hirsutum_clone_NBRI_GE10489_microsatellite_sequence
Gorai.009G138200-JGI_221_v2.1	4.00553	3.67977	2	Gorai.009G138200	___NoMatchedTerm___
Gorai.009G110500-JGI_221_v2.1	5.89701	3.97193	2	Gorai.009G110500	___NoMatchedTerm___
Gorai.008G268500-JGI_221_v2.1	4.25942	4.17768	2	Gorai.008G268500	gi|317175735|gb|HQ527954.1|_Gossypium_herbaceum_clone_NBRI_C_3537_simple_sequence_repeat_marker,_mRNA_sequence
Gorai.008G216800-JGI_221_v2.1	4.35788	3.52114	2	Gorai.008G216800	gi|229597363|gb|FJ915120.1|_Gossypium_hirsutum_vacuolar_invertase_mRNA,_complete_cds
Gorai.008G155400-JGI_221_v2.1	4.43568	3.42364	2	Gorai.008G155400	gi|150416582|gb|EF470298.1|_Gossypium_hirsutum_fasciclin-like_arabinogalactan_protein_1_mRNA,_complete_cds
Gorai.007G069700-JGI_221_v2.1	4.33182	3.54017	2	Gorai.007G069700	___NoMatchedTerm___
Gorai.007G060900-JGI_221_v2.1	3.75834	3.80299	2	Gorai.007G060900	gi|1843526|gb|U73747.1|GHU73747_Gossypium_hirsutum_annexin_(AnnGh2)_mRNA,_partial_cds
Gorai.007G027100-JGI_221_v2.1	5.18535	5.51788	2	Gorai.007G027100	gi|224552009|gb|FJ707309.1|_Gossypium_hirsutum_hybrid_proline-rich_protein_(HyPRP3)_mRNA,_complete_cds
Gorai.006G174600-JGI_221_v2.1	5.23928	4.55428	2	Gorai.006G174600	___NoMatchedTerm___
Gorai.002G173500-JGI_221_v2.1	4.25589	3.94147	2	Gorai.002G173500	___NoMatchedTerm___
Gorai.002G079100-JGI_221_v2.1	4.38348	5.1619	2	Gorai.002G079100	gi|211906471|gb|FJ415183.1|_Gossypium_hirsutum_clone_Spot3-10w16_benzoquinone_reductase_mRNA,_complete_cds
Gorai.002G025200-JGI_221_v2.1	5.56536	4.64719	2	Gorai.002G025200	___NoMatchedTerm___
Gorai.013G142800-JGI_221_v2.1	4.85838	3.90644	2	Gorai.013G142800	___NoMatchedTerm___
Gorai.013G055100-JGI_221_v2.1	5.34038	4.87153	2	Gorai.013G055100	___NoMatchedTerm___
Gorai.013G009600-JGI_221_v2.1	3.7932	3.93951	2	Gorai.013G009600	___NoMatchedTerm___
Gorai.012G130300-JGI_221_v2.1	5.29329	3.59362	2	Gorai.012G130300	gi|519687836|gb|JX581731.1|_Gossypium_hirsutum_clone_NBRI_GE14423_microsatellite_sequence
Gorai.012G054200-JGI_221_v2.1	4.82403	3.41105	2	Gorai.012G054200	gi|445069053|gb|KC147719.1|_Gossypium_hirsutum_GA-stimulated_transcript-like_protein_5_(GASL5)_mRNA,_complete_cds
Gorai.011G163400-JGI_221_v2.1	3.606	4.03642	2	Gorai.011G163400	gi|16973315|emb|AJ311660.1|_Gossypium_hirsutum_mRNA_for_hypothetical_protein_(F6_gene)
Gorai.010G150300-JGI_221_v2.1	4.29257	3.43499	2	Gorai.010G150300	gi|519694799|gb|JX588694.1|_Gossypium_hirsutum_clone_NBRI_GE23194_microsatellite_sequence
Gorai.010G024900-JGI_221_v2.1	4.43665	3.64427	2	Gorai.010G024900	___NoMatchedTerm___
Gorai.009G435100-JGI_221_v2.1	4.16744	3.96194	2	Gorai.009G435100	___NoMatchedTerm___
Gorai.009G388000-JGI_221_v2.1	4.80515	4.3147	2	Gorai.009G388000	___NoMatchedTerm___
Gorai.009G102300-JGI_221_v2.1	4.79368	3.04158	2	Gorai.009G102300	gi|159895660|gb|EF688566.1|_Gossypium_hirsutum_3-ketoacyl-CoA_synthase_6_mRNA,_complete_cds
Gorai.007G300100-JGI_221_v2.1	4.05254	3.64749	2	Gorai.007G300100	___NoMatchedTerm___
Gorai.007G084500-JGI_221_v2.1	3.79106	3.79468	2	Gorai.007G084500	___NoMatchedTerm___
Gorai.007G068800-JGI_221_v2.1	4.73809	3.1995	2	Gorai.007G068800	___NoMatchedTerm___
Gorai.007G022600-JGI_221_v2.1	5.39568	4.628	2	Gorai.007G022600	___NoMatchedTerm___
Gorai.006G184700-JGI_221_v2.1	4.45848	4.80424	2	Gorai.006G184700	___NoMatchedTerm___
Gorai.004G048300-JGI_221_v2.1	4.7329	3.96397	2	Gorai.004G048300	gi|211906433|gb|FJ415164.1|_Gossypium_hirsutum_clone_Spot6_UDP-D-glucose_pyrophosphorylase_(UGP1)_mRNA,_complete_cds
Gorai.004G025200-JGI_221_v2.1	4.44483	4.11931	2	Gorai.004G025200	___NoMatchedTerm___
Gorai.004G008800-JGI_221_v2.1	3.58626	4.20772	2	Gorai.004G008800	___NoMatchedTerm___
Gorai.003G081500-JGI_221_v2.1	4.75699	4.27032	2	Gorai.003G081500	___NoMatchedTerm___
Gorai.003G028800-JGI_221_v2.1	4.51282	3.69067	2	Gorai.003G028800	___NoMatchedTerm___
Gorai.002G242200-JGI_221_v2.1	4.69526	3.44479	2	Gorai.002G242200	___NoMatchedTerm___
Gorai.002G177600-JGI_221_v2.1	3.65418	4.28692	2	Gorai.002G177600	gi|354620272|gb|JF261110.1|_Gossypium_barbadense_MLP-like_protein_mRNA,_complete_cds
Gorai.002G127000-JGI_221_v2.1	4.78636	4.27705	2	Gorai.002G127000	gi|124488475|gb|EF217320.1|_Gossypium_hirsutum_phenylcoumaran_benzylic_ether_reductase-like_protein_mRNA,_complete_cds
Gorai.001G111100-JGI_221_v2.1	4.55942	3.17308	2	Gorai.001G111100	gi|345104158|gb|JF722224.1|_Gossypium_barbadense_var._brasiliense_A-genome_expansin_gene,_complete_cds
Gorai.001G085000-JGI_221_v2.1	6.14755	4.71592	2	Gorai.001G085000	___NoMatchedTerm___
Gorai.001G053800-JGI_221_v2.1	4.66327	3.42451	2	Gorai.001G053800	gi|17226661|gb|AF443118.1|AF443118_Gossypium_hirsutum_polyphosphoinositide_binding_protein_(Ssh2)_mRNA,_complete_cds
Gorai.013G261300-JGI_221_v2.1	4.64733	3.45205	2	Gorai.013G261300	gi|166343840|gb|EU376001.1|_Gossypium_hirsutum_beta-tubulin_17_mRNA,_complete_cds
Gorai.013G013200-JGI_221_v2.1	5.50673	3.74777	2	Gorai.013G013200	gi|519693427|gb|JX587322.1|_Gossypium_hirsutum_clone_NBRI_GE21384_microsatellite_sequence
Gorai.012G152300-JGI_221_v2.1	6.06035	2.07792	2	Gorai.012G152300	___NoMatchedTerm___
Gorai.011G230400-JGI_221_v2.1	5.13189	3.67176	2	Gorai.011G230400	gi|317175558|gb|HQ527777.1|_Gossypium_herbaceum_clone_NBRI_A_1736_simple_sequence_repeat_marker,_mRNA_sequence
Gorai.010G202700-JGI_221_v2.1	4.91679	4.02134	2	Gorai.010G202700	___NoMatchedTerm___
Gorai.010G026800-JGI_221_v2.1	5.76627	4.05978	2	Gorai.010G026800	___NoMatchedTerm___
Gorai.010G026100-JGI_221_v2.1	3.58105	4.66937	2	Gorai.010G026100	gi|410109642|gb|JX648310.1|_Gossypium_hirsutum_LIM_domain_protein_LIM-2_mRNA,_complete_cds
Gorai.009G444000-JGI_221_v2.1	5.27396	3.9819	2	Gorai.009G444000	gi|529062511|gb|JX963958.1|_Gossypium_hirsutum_clone_NBRI_TRANS-227_microsatellite_sequence
Gorai.009G303100-JGI_221_v2.1	4.38635	3.40977	2	Gorai.009G303100	___NoMatchedTerm___
Gorai.009G199000-JGI_221_v2.1	4.69942	3.67799	2	Gorai.009G199000	___NoMatchedTerm___
Gorai.009G198100-JGI_221_v2.1	4.28389	3.60911	2	Gorai.009G198100	___NoMatchedTerm___
Gorai.009G165300-JGI_221_v2.1	3.78935	3.91081	2	Gorai.009G165300	___NoMatchedTerm___
Gorai.009G107200-JGI_221_v2.1	3.91322	5.98987	2	Gorai.009G107200	gi|256568428|gb|FJ646599.1|_Gossypium_hirsutum_PIP_protein_(PIP2;8)_mRNA,_complete_cds
Gorai.009G035500-JGI_221_v2.1	5.36157	3.65239	2	Gorai.009G035500	gi|317174309|gb|HQ526528.1|_Gossypium_herbaceum_clone_NBRI_E2_473_simple_sequence_repeat_marker,_mRNA_sequence
Gorai.008G195500-JGI_221_v2.1	4.4774	3.57819	2	Gorai.008G195500	___NoMatchedTerm___
Gorai.008G133400-JGI_221_v2.1	3.60437	4.13486	2	Gorai.008G133400	___NoMatchedTerm___
Gorai.008G049000-JGI_221_v2.1	4.4374	3.99917	2	Gorai.008G049000	___NoMatchedTerm___
Gorai.008G032500-JGI_221_v2.1	6.11664	3.37672	2	Gorai.008G032500	___NoMatchedTerm___
Gorai.007G376200-JGI_221_v2.1	4.09223	3.56621	2	Gorai.007G376200	___NoMatchedTerm___
Gorai.007G322600-JGI_221_v2.1	4.92389	5.987	2	Gorai.007G322600	gi|4545261|gb|AF118230.1|AF118230_Gossypium_hirsutum_metallothionein-like_protein_mRNA,_complete_cds
Gorai.007G310200-JGI_221_v2.1	4.48249	3.52271	2	Gorai.007G310200	gi|256536633|gb|GQ393688.1|_Gossypium_hirsutum_cultivar_Deltapine_33_B_clone_MONCS0653_SSR_marker_CGR5712_genomic_sequence
Gorai.007G262400-JGI_221_v2.1	4.0099	4.05034	2	Gorai.007G262400	___NoMatchedTerm___
Gorai.007G262200-JGI_221_v2.1	4.67811	4.16878	2	Gorai.007G262200	___NoMatchedTerm___
Gorai.007G206100-JGI_221_v2.1	3.91078	3.91713	2	Gorai.007G206100	___NoMatchedTerm___
Gorai.006G035000-JGI_221_v2.1	4.56979	3.55506	2	Gorai.006G035000	___NoMatchedTerm___
Gorai.005G084000-JGI_221_v2.1	4.36353	5.52363	2	Gorai.005G084000	gi|319433450|gb|GU451706.1|_Gossypium_hirsutum_copper_binding_protein_8_(BCP8)_mRNA,_complete_cds
Gorai.005G022400-JGI_221_v2.1	4.2397	4.13797	2	Gorai.005G022400	___NoMatchedTerm___
Gorai.005G022300-JGI_221_v2.1	5.42262	3.46398	2	Gorai.005G022300	___NoMatchedTerm___
Gorai.004G069900-JGI_221_v2.1	4.75547	3.31422	2	Gorai.004G069900	gi|319433440|gb|GU451701.1|_Gossypium_hirsutum_copper_binding_protein_3_(BCP3)_mRNA,_complete_cds
Gorai.003G141200-JGI_221_v2.1	3.66811	4.45644	2	Gorai.003G141200	___NoMatchedTerm___
Gorai.003G031100-JGI_221_v2.1	3.78098	3.97716	2	Gorai.003G031100	gi|519686554|gb|JX580449.1|_Gossypium_hirsutum_clone_NBRI_GE12882_microsatellite_sequence
Gorai.002G257900-JGI_221_v2.1	4.85938	3.93341	2	Gorai.002G257900	gi|32186895|gb|AY305727.1|_Gossypium_hirsutum_actin_(ACT5)_mRNA,_complete_cds
Gorai.002G230100-JGI_221_v2.1	4.55205	5.30032	2	Gorai.002G230100	___NoMatchedTerm___
Gorai.002G093000-JGI_221_v2.1	4.03159	3.81211	2	Gorai.002G093000	___NoMatchedTerm___
Gorai.002G073300-JGI_221_v2.1	3.61914	4.33059	2	Gorai.002G073300	gi|38016520|gb|AY429438.1|_Gossypium_barbadense_fiber_protein_Fb34_mRNA,_complete_cds
Gorai.002G001000-JGI_221_v2.1	4.08118	4.88131	2	Gorai.002G001000	gi|317172824|gb|HQ525043.1|_Gossypium_herbaceum_clone_NBRI_E_5038_simple_sequence_repeat_marker,_mRNA_sequence
Gorai.001G242900-JGI_221_v2.1	3.74044	4.96667	2	Gorai.001G242900	gi|332167930|gb|HQ452482.1|_Gossypium_hirsutum_auxin-responsive_protein_(Aux2)_mRNA,_complete_cds
Gorai.001G218500-JGI_221_v2.1	3.94431	3.75111	2	Gorai.001G218500	gi|383932361|gb|JQ837709.1|_Gossypium_hirsutum_cultivar_ZM3_glycine_rich_protein_mRNA,_complete_cds
Gorai.001G072900-JGI_221_v2.1	4.412	4.40831	2	Gorai.001G072900	___NoMatchedTerm___
Gorai.001G012800-JGI_221_v2.1	4.22272	4.04916	2	Gorai.001G012800	___NoMatchedTerm___
Gorai.013G210900-JGI_221_v2.1	5.0298	4.85553	2	Gorai.013G210900	gi|256536501|gb|GQ393556.1|_Gossypium_hirsutum_cultivar_Deltapine_33_B_clone_MONCS0521_SSR_marker_CGR5554_genomic_sequence
Gorai.013G175200-JGI_221_v2.1	4.94151	3.05978	2	Gorai.013G175200	___NoMatchedTerm___
Gorai.012G061800-JGI_221_v2.1	4.7628	3.05193	2	Gorai.012G061800	gi|49182288|gb|AY633559.1|_Gossypium_arboreum_myb_family_transcription_factor_109_(MYB109)_mRNA,_complete_cds
Gorai.012G061700-JGI_221_v2.1	4.8026	3.19939	2	Gorai.012G061700	___NoMatchedTerm___
Gorai.011G291000-JGI_221_v2.1	4.88437	3.64182	2	Gorai.011G291000	gi|519691271|gb|JX585166.1|_Gossypium_hirsutum_clone_NBRI_GE18661_microsatellite_sequence
Gorai.011G260800-JGI_221_v2.1	5.47224	3.94668	2	Gorai.011G260800	gi|519692393|gb|JX586288.1|_Gossypium_hirsutum_clone_NBRI_GE20079_microsatellite_sequence
Gorai.011G021600-JGI_221_v2.1	3.8528	5.07792	2	Gorai.011G021600	gi|519688929|gb|JX582824.1|_Gossypium_hirsutum_clone_NBRI_GE15729_microsatellite_sequence
Gorai.009G252800-JGI_221_v2.1	4.0099	3.64427	2	Gorai.009G252800	gi|256537105|gb|GQ394160.1|_Gossypium_hirsutum_cultivar_Deltapine_33_B_clone_MONCS1125_SSR_marker_CGR6706_genomic_sequence
Gorai.008G247600-JGI_221_v2.1	4.23756	4.59099	2	Gorai.008G247600	gi|519683822|gb|JX577717.1|_Gossypium_hirsutum_clone_NBRI_GE9591_microsatellite_sequence
Gorai.008G074900-JGI_221_v2.1	4.11299	3.77836	2	Gorai.008G074900	___NoMatchedTerm___
Gorai.007G302900-JGI_221_v2.1	3.64733	4.09423	2	Gorai.007G302900	___NoMatchedTerm___
Gorai.007G261000-JGI_221_v2.1	3.74686	4.45875	2	Gorai.007G261000	gi|134035493|gb|EF151301.1|_Gossypium_hirsutum_alpha-tubulin_(TUA5)_mRNA,_complete_cds
Gorai.007G230900-JGI_221_v2.1	4.46856	3.37748	2	Gorai.007G230900	___NoMatchedTerm___
Gorai.007G174300-JGI_221_v2.1	5.95891	3.31893	2	Gorai.007G174300	gi|519688839|gb|JX582734.1|_Gossypium_hirsutum_clone_NBRI_GE15627_microsatellite_sequence
Gorai.007G088400-JGI_221_v2.1	4.14578	4.41777	2	Gorai.007G088400	___NoMatchedTerm___
Gorai.007G045500-JGI_221_v2.1	3.92743	4.00392	2	Gorai.007G045500	gi|317172850|gb|HQ525069.1|_Gossypium_herbaceum_clone_NBRI_A2_1113-1_simple_sequence_repeat_marker,_mRNA_sequence_x0001_gi|317175143|gb|HQ527362.1|_Gossypium_herbaceum_clone_NBRI_A2_1113-2_simple_sequence_repeat_marker,_mRNA_sequence
Gorai.007G040400-JGI_221_v2.1	3.82269	4.06498	2	Gorai.007G040400	gi|256536182|gb|GQ393237.1|_Gossypium_hirsutum_cultivar_Deltapine_33_B_clone_MONCS0202_SSR_marker_CGR5097_genomic_sequence
Gorai.006G161100-JGI_221_v2.1	5.26624	4.50046	2	Gorai.006G161100	___NoMatchedTerm___
Gorai.006G056000-JGI_221_v2.1	4.72261	4.20446	2	Gorai.006G056000	gi|529061470|gb|JX963781.1|_Gossypium_hirsutum_clone_NBRI_TRANS-101_microsatellite_sequence
Gorai.005G230000-JGI_221_v2.1	5.06494	4.47024	2	Gorai.005G230000	gi|519695521|gb|JX589416.1|_Gossypium_hirsutum_clone_NBRI_GE24110_microsatellite_sequence
Gorai.005G108200-JGI_221_v2.1	4.59896	5.13682	2	Gorai.005G108200	___NoMatchedTerm___
Gorai.005G060200-JGI_221_v2.1	5.2399	3.88528	2	Gorai.005G060200	___NoMatchedTerm___
Gorai.004G169200-JGI_221_v2.1	3.76932	4.26379	2	Gorai.004G169200	gi|519751672|gb|JX617125.1|_Gossypium_hirsutum_clone_NBRI_GE62147_microsatellite_sequence
Gorai.004G037400-JGI_221_v2.1	4.79417	3.88528	2	Gorai.004G037400	gi|519759052|gb|JX620840.1|_Gossypium_hirsutum_clone_NBRI_GE67189_microsatellite_sequence
Gorai.003G179700-JGI_221_v2.1	5.13918	4.39985	2	Gorai.003G179700	___NoMatchedTerm___
Gorai.003G098900-JGI_221_v2.1	5.0276	3.00392	2	Gorai.003G098900	gi|519699485|gb|JX593380.1|_Gossypium_hirsutum_clone_NBRI_GE29056_microsatellite_sequence
Gorai.001G123700-JGI_221_v2.1	5.74285	3.65283	2	Gorai.001G123700	___NoMatchedTerm___
Gorai.001G114300-JGI_221_v2.1	4.56789	4.26013	2	Gorai.001G114300	gi|159138934|gb|EU223832.1|_Gossypium_hirsutum_low_molecular_weight_heat_shock_protein_(LMWHSP1)_mRNA,_complete_cds
Gorai.N013600-JGI_221_v2.1	3.83997	4.39985	2	Gorai.N013600	gi|519694002|gb|JX587897.1|_Gossypium_hirsutum_clone_NBRI_GE22162_microsatellite_sequence
Gorai.013G165800-JGI_221_v2.1	3.48383	4.53736	2	Gorai.013G165800	gi|519696072|gb|JX589967.1|_Gossypium_hirsutum_clone_NBRI_GE24771_microsatellite_sequence
Gorai.013G144700-JGI_221_v2.1	6.32629	3.66289	2	Gorai.013G144700	___NoMatchedTerm___
Gorai.013G109100-JGI_221_v2.1	4.86234	4.69683	2	Gorai.013G109100	gi|519690844|gb|JX584739.1|_Gossypium_hirsutum_clone_NBRI_GE18122_microsatellite_sequence
Gorai.013G035600-JGI_221_v2.1	5.94326	4.22632	2	Gorai.013G035600	___NoMatchedTerm___
Gorai.013G032800-JGI_221_v2.1	5.45468	4.01652	2	Gorai.013G032800	___NoMatchedTerm___
Gorai.013G016900-JGI_221_v2.1	5.0298	3.74089	2	Gorai.013G016900	___NoMatchedTerm___
Gorai.013G007000-JGI_221_v2.1	5.78249	4.56978	2	Gorai.013G007000	gi|317172545|gb|HQ524764.1|_Gossypium_herbaceum_clone_NBRI_A_9189_simple_sequence_repeat_marker,_mRNA_sequence
Gorai.013G002100-JGI_221_v2.1	4.64733	3.88528	2	Gorai.013G002100	___NoMatchedTerm___
Gorai.012G145100-JGI_221_v2.1	5.2254	2.73328	2	Gorai.012G145100	gi|529067208|gb|JX964306.1|_Gossypium_hirsutum_clone_NBRI_TRANS-575_microsatellite_sequence
Gorai.012G122100-JGI_221_v2.1	4.68127	4.13682	2	Gorai.012G122100	___NoMatchedTerm___
Gorai.012G059200-JGI_221_v2.1	4.42493	3.74089	2	Gorai.012G059200	gi|519692709|gb|JX586604.1|_Gossypium_hirsutum_clone_NBRI_GE20457_microsatellite_sequence
Gorai.012G054900-JGI_221_v2.1	4.54041	3.39985	2	Gorai.012G054900	___NoMatchedTerm___
Gorai.011G256600-JGI_221_v2.1	3.42493	5.83069	2	Gorai.011G256600	gi|211906495|gb|FJ415195.1|_Gossypium_hirsutum_clone_Spotw21_heat_shock_protein_70_mRNA,_complete_cds
Gorai.011G245400-JGI_221_v2.1	3.46933	4.91081	2	Gorai.011G245400	gi|519688237|gb|JX582132.1|_Gossypium_hirsutum_clone_NBRI_GE14913_microsatellite_sequence
Gorai.011G194000-JGI_221_v2.1	4.19752	5.30032	2	Gorai.011G194000	gi|519683696|gb|JX577591.1|_Gossypium_hirsutum_clone_NBRI_GE9445_microsatellite_sequence
Gorai.011G049600-JGI_221_v2.1	7.72926	3.07792	2	Gorai.011G049600	gi|529061984|gb|JX963870.1|_Gossypium_hirsutum_clone_NBRI_TRANS-139_microsatellite_sequence
Gorai.011G027400-JGI_221_v2.1	3.61256	4.60149	2	Gorai.011G027400	gi|519747372|gb|JX614930.1|_Gossypium_hirsutum_clone_NBRI_GE58658_microsatellite_sequence
Gorai.010G243400-JGI_221_v2.1	3.54041	4.53736	2	Gorai.010G243400	___NoMatchedTerm___
Gorai.010G186100-JGI_221_v2.1	5.0099	4.88528	2	Gorai.010G186100	gi|519750670|gb|JX616731.1|_Gossypium_hirsutum_clone_NBRI_GE61600_microsatellite_sequence
Gorai.010G162400-JGI_221_v2.1	5.58933	3.39985	2	Gorai.010G162400	gi|300793629|tpg|BK007061.1|_TPA_inf:_Gossypium_hirsutum_aquaporin_NIP1;1_mRNA,_complete_cds
Gorai.010G156700-JGI_221_v2.1	4.0879	3.66289	2	Gorai.010G156700	___NoMatchedTerm___
Gorai.010G087500-JGI_221_v2.1	6.32379	4.55366	2	Gorai.010G087500	gi|519686157|gb|JX580052.1|_Gossypium_hirsutum_clone_NBRI_GE12410_microsatellite_sequence
Gorai.010G065800-JGI_221_v2.1	4.0099	4.44049	2	Gorai.010G065800	gi|519746509|gb|JX614617.1|_Gossypium_hirsutum_clone_NBRI_GE58146_microsatellite_sequence
Gorai.010G019500-JGI_221_v2.1	6.08237	2.91442	2	Gorai.010G019500	gi|529067113|gb|JX964290.1|_Gossypium_hirsutum_clone_NBRI_TRANS-559_microsatellite_sequence
Gorai.010G019200-JGI_221_v2.1	4.46056	5.66289	2	Gorai.010G019200	gi|519764521|gb|JX622879.1|_Gossypium_hirsutum_clone_NBRI_GE69806_microsatellite_sequence
Gorai.009G434400-JGI_221_v2.1	6.38903	4.16539	2	Gorai.009G434400	gi|312032565|gb|AC243132.1|_Gossypium_hirsutum_clone_MX008C17-jmb,_complete_sequence
Gorai.009G391800-JGI_221_v2.1	5.24369	4.88528	2	Gorai.009G391800	___NoMatchedTerm___
Gorai.009G360700-JGI_221_v2.1	3.83997	5.60149	2	Gorai.009G360700	gi|159138934|gb|EU223832.1|_Gossypium_hirsutum_low_molecular_weight_heat_shock_protein_(LMWHSP1)_mRNA,_complete_cds
Gorai.009G358800-JGI_221_v2.1	4.60374	3.74089	2	Gorai.009G358800	gi|519697015|gb|JX590910.1|_Gossypium_hirsutum_clone_NBRI_GE25924_microsatellite_sequence
Gorai.009G339300-JGI_221_v2.1	5.14983	3.74089	2	Gorai.009G339300	gi|347466187|gb|JF795276.1|_Gossypium_hirsutum_chalcone_synthase_(CHS6)_mRNA,_complete_cds
Gorai.009G326600-JGI_221_v2.1	4.39456	5.16773	2	Gorai.009G326600	___NoMatchedTerm___
Gorai.009G317900-JGI_221_v2.1	5.29387	3.07792	2	Gorai.009G317900	gi|312032585|gb|AC243153.1|_Gossypium_hirsutum_clone_MX100J07-jou,_complete_sequence
Gorai.009G269500-JGI_221_v2.1	4.12537	3.81489	2	Gorai.009G269500	gi|317173424|gb|HQ525643.1|_Gossypium_herbaceum_clone_NBRI_B_2467_simple_sequence_repeat_marker,_mRNA_sequence
Gorai.009G226200-JGI_221_v2.1	4.74686	4.32585	2	Gorai.009G226200	___NoMatchedTerm___
Gorai.009G192700-JGI_221_v2.1	4.9485	4.60149	2	Gorai.009G192700	gi|519685613|gb|JX579508.1|_Gossypium_hirsutum_clone_NBRI_GE11765_microsatellite_sequence
Gorai.009G191200-JGI_221_v2.1	4.83997	3.66289	2	Gorai.009G191200	gi|519690316|gb|JX584211.1|_Gossypium_hirsutum_clone_NBRI_GE17455_microsatellite_sequence
Gorai.009G174600-JGI_221_v2.1	4.10676	4.88528	2	Gorai.009G174600	gi|481048955|gb|KC513744.1|_Gossypium_barbadense_MFT1_(MFT1)_mRNA,_complete_cds
Gorai.009G146100-JGI_221_v2.1	6.24936	3.34096	2	Gorai.009G146100	___NoMatchedTerm___
Gorai.009G138100-JGI_221_v2.1	4.86234	2.96545	2	Gorai.009G138100	___NoMatchedTerm___
Gorai.009G113900-JGI_221_v2.1	6.37913	4.75269	2	Gorai.009G113900	gi|519697292|gb|JX591187.1|_Gossypium_hirsutum_clone_NBRI_GE26254_microsatellite_sequence
Gorai.009G104700-JGI_221_v2.1	4.1619	4.45644	2	Gorai.009G104700	gi|256537784|gb|GQ394839.1|_Gossypium_hirsutum_cultivar_Delta_Opal_clone_MONCS1862_SSR_marker_DPL0086_genomic_sequence
Gorai.009G092700-JGI_221_v2.1	4.69795	4.58276	2	Gorai.009G092700	___NoMatchedTerm___
Gorai.009G069100-JGI_221_v2.1	4.43492	5.1934	2	Gorai.009G069100	___NoMatchedTerm___
Gorai.009G016300-JGI_221_v2.1	4.37741	3.756	2	Gorai.009G016300	___NoMatchedTerm___
Gorai.008G235800-JGI_221_v2.1	5.53488	4.66289	2	Gorai.008G235800	gi|519684659|gb|JX578554.1|_Gossypium_hirsutum_clone_NBRI_GE10599_microsatellite_sequence
Gorai.008G190500-JGI_221_v2.1	4.1619	4.39985	2	Gorai.008G190500	gi|256537778|gb|GQ394833.1|_Gossypium_hirsutum_cultivar_Delta_Opal_clone_MONCS1856_SSR_marker_DPL0070_genomic_sequence
Gorai.008G188600-JGI_221_v2.1	3.79417	4.24785	2	Gorai.008G188600	___NoMatchedTerm___
Gorai.008G130000-JGI_221_v2.1	4.54041	5.39985	2	Gorai.008G130000	___NoMatchedTerm___
Gorai.008G124000-JGI_221_v2.1	6.24936	3.24785	2	Gorai.008G124000	gi|519764037|gb|JX622851.1|_Gossypium_hirsutum_clone_NBRI_GE69767_microsatellite_sequence
Gorai.008G109700-JGI_221_v2.1	4.2921	5.18645	2	Gorai.008G109700	gi|317172855|gb|HQ525074.1|_Gossypium_herbaceum_clone_NBRI_A2_5425_simple_sequence_repeat_marker,_mRNA_sequence
Gorai.008G102800-JGI_221_v2.1	5.62133	4.73328	2	Gorai.008G102800	___NoMatchedTerm___
Gorai.008G075900-JGI_221_v2.1	4.0879	3.95239	2	Gorai.008G075900	gi|519703879|gb|JX597659.1|_Gossypium_hirsutum_clone_NBRI_GE34606_microsatellite_sequence
Gorai.008G040900-JGI_221_v2.1	5.83444	5.24785	2	Gorai.008G040900	___NoMatchedTerm___
Gorai.008G030000-JGI_221_v2.1	5.54041	3.07792	2	Gorai.008G030000	___NoMatchedTerm___
Gorai.008G025800-JGI_221_v2.1	4.19752	3.88528	2	Gorai.008G025800	___NoMatchedTerm___
Gorai.008G013000-JGI_221_v2.1	4.24282	3.49296	2	Gorai.008G013000	___NoMatchedTerm___
Gorai.007G378200-JGI_221_v2.1	4.3211	4.24785	2	Gorai.007G378200	gi|519684012|gb|JX577907.1|_Gossypium_hirsutum_clone_NBRI_GE9817_microsatellite_sequence
Gorai.007G376100-JGI_221_v2.1	4.0572	4.10767	2	Gorai.007G376100	___NoMatchedTerm___
Gorai.007G372300-JGI_221_v2.1	4.74686	6.04219	2	Gorai.007G372300	gi|312032542|gb|AC243109.1|_Gossypium_raimondii_clone_GR__Ba0023N14-hoj,_complete_sequence
Gorai.007G363400-JGI_221_v2.1	4.40476	4.24785	2	Gorai.007G363400	___NoMatchedTerm___
Gorai.007G352900-JGI_221_v2.1	4.2994	4.83281	2	Gorai.007G352900	gi|519749798|gb|JX616259.1|_Gossypium_hirsutum_clone_NBRI_GE60771_microsatellite_sequence
Gorai.007G330500-JGI_221_v2.1	5.96372	3.77836	2	Gorai.007G330500	gi|519687094|gb|JX580989.1|_Gossypium_hirsutum_clone_NBRI_GE13524_microsatellite_sequence
Gorai.007G320800-JGI_221_v2.1	4.12537	4.63251	2	Gorai.007G320800	___NoMatchedTerm___
Gorai.007G320600-JGI_221_v2.1	3.60078	6.0552	2	Gorai.007G320600	___NoMatchedTerm___
Gorai.007G301100-JGI_221_v2.1	6.32629	3.53736	2	Gorai.007G301100	___NoMatchedTerm___
Gorai.007G296600-JGI_221_v2.1	4.23229	4.66289	2	Gorai.007G296600	___NoMatchedTerm___
Gorai.007G289700-JGI_221_v2.1	5.29118	3.01283	2	Gorai.007G289700	gi|519684575|gb|JX578470.1|_Gossypium_hirsutum_clone_NBRI_GE10502_microsatellite_sequence
Gorai.007G221700-JGI_221_v2.1	5.13275	3.11034	2	Gorai.007G221700	gi|519686853|gb|JX580748.1|_Gossypium_hirsutum_clone_NBRI_GE13243_microsatellite_sequence
Gorai.007G219600-JGI_221_v2.1	4.83997	5.32585	2	Gorai.007G219600	gi|339449539|gb|HM236446.1|_Gossypium_hirsutum_MADS30_mRNA,_partial_cds
Gorai.007G187000-JGI_221_v2.1	5.12537	3.39985	2	Gorai.007G187000	___NoMatchedTerm___
Gorai.007G065100-JGI_221_v2.1	4.88437	4.16773	2	Gorai.007G065100	gi|1297360|gb|U53702.1|GHU53702_Gossypium_hirsutum_alcohol_dehydrogenase_1_mRNA,_partial_cds
Gorai.007G055100-JGI_221_v2.1	5.58144	4.07792	2	Gorai.007G055100	___NoMatchedTerm___
Gorai.007G027300-JGI_221_v2.1	5.29387	4.47024	2	Gorai.007G027300	___NoMatchedTerm___
Gorai.007G013600-JGI_221_v2.1	5.36353	4.88528	2	Gorai.007G013600	gi|519751042|gb|JX616867.1|_Gossypium_hirsutum_clone_NBRI_GE61814_microsatellite_sequence
Gorai.007G004100-JGI_221_v2.1	4.83997	4.30032	2	Gorai.007G004100	___NoMatchedTerm___
Gorai.006G242400-JGI_221_v2.1	6.0879	2.84346	2	Gorai.006G242400	___NoMatchedTerm___
Gorai.006G222600-JGI_221_v2.1	4.09871	3.72178	2	Gorai.006G222600	gi|519746915|gb|JX614788.1|_Gossypium_hirsutum_clone_NBRI_GE58430_microsatellite_sequence
Gorai.006G222500-JGI_221_v2.1	4.04682	5.07792	2	Gorai.006G222500	___NoMatchedTerm___
Gorai.006G220200-JGI_221_v2.1	3.71444	6.22662	2	Gorai.006G220200	___NoMatchedTerm___
Gorai.006G168000-JGI_221_v2.1	4.86234	4.58572	2	Gorai.006G168000	gi|519765292|gb|JX623134.1|_Gossypium_hirsutum_clone_NBRI_GE70190_microsatellite_sequence
Gorai.006G091000-JGI_221_v2.1	4.83444	4.39985	2	Gorai.006G091000	gi|519709626|gb|JX602538.1|_Gossypium_hirsutum_clone_NBRI_GE41133_microsatellite_sequence
Gorai.005G251600-JGI_221_v2.1	5.83444	4.77836	2	Gorai.005G251600	___NoMatchedTerm___
Gorai.005G239600-JGI_221_v2.1	4.03262	4.36333	2	Gorai.005G239600	___NoMatchedTerm___
Gorai.005G228200-JGI_221_v2.1	5.938	4.88528	2	Gorai.005G228200	___NoMatchedTerm___
Gorai.005G212700-JGI_221_v2.1	4.53488	3.88528	2	Gorai.005G212700	___NoMatchedTerm___
Gorai.005G196000-JGI_221_v2.1	3.74686	6.71205	2	Gorai.005G196000	gi|327344120|gb|JF421229.1|_Gossypium_barbadense_putative_PDF1-interacting_protein_3_mRNA,_partial_cds
Gorai.005G186200-JGI_221_v2.1	7.13459	2.66289	2	Gorai.005G186200	___NoMatchedTerm___
Gorai.005G142900-JGI_221_v2.1	3.49818	5.43548	2	Gorai.005G142900	___NoMatchedTerm___
Gorai.005G089200-JGI_221_v2.1	5.04942	4.30032	2	Gorai.005G089200	___NoMatchedTerm___
Gorai.005G041800-JGI_221_v2.1	4.58144	4.24785	2	Gorai.005G041800	___NoMatchedTerm___
Gorai.005G027700-JGI_221_v2.1	4.37602	3.80039	2	Gorai.005G027700	gi|211905340|gb|FJ372980.1|_Gossypium_hirsutum_S-adenosyl-L-homocystein_hydrolase_mRNA,_complete_cds
Gorai.004G288000-JGI_221_v2.1	5.69795	4.13682	2	Gorai.004G288000	___NoMatchedTerm___
Gorai.004G286800-JGI_221_v2.1	4.88437	4.39985	2	Gorai.004G286800	gi|519747851|gb|JX615167.1|_Gossypium_hirsutum_clone_NBRI_GE59016_microsatellite_sequence
Gorai.004G242400-JGI_221_v2.1	4.96925	5.39985	2	Gorai.004G242400	___NoMatchedTerm___
Gorai.004G236400-JGI_221_v2.1	4.0879	3.88528	2	Gorai.004G236400	gi|519689273|gb|JX583168.1|_Gossypium_hirsutum_clone_NBRI_GE16149_microsatellite_sequence
Gorai.004G234400-JGI_221_v2.1	3.19752	6.16539	2	Gorai.004G234400	___NoMatchedTerm___
Gorai.004G192100-JGI_221_v2.1	4.74686	3.98481	2	Gorai.004G192100	___NoMatchedTerm___
Gorai.004G154700-JGI_221_v2.1	6.00436	2.66289	2	Gorai.004G154700	gi|519683742|gb|JX577637.1|_Gossypium_hirsutum_clone_NBRI_GE9497_microsatellite_sequence
Gorai.004G086600-JGI_221_v2.1	3.70347	4.20721	2	Gorai.004G086600	gi|256536420|gb|GQ393475.1|_Gossypium_hirsutum_cultivar_Deltapine_33_B_clone_MONCS0440_SSR_marker_CGR5433_genomic_sequence
Gorai.004G086000-JGI_221_v2.1	5.04942	5.04219	2	Gorai.004G086000	gi|519695534|gb|JX589429.1|_Gossypium_hirsutum_clone_NBRI_GE24129_microsatellite_sequence
Gorai.003G183200-JGI_221_v2.1	5.50531	3.84346	2	Gorai.003G183200	gi|312032597|gb|AC243165.1|_Gossypium_hirsutum_clone_MX179E13-jom,_complete_sequence
Gorai.003G165500-JGI_221_v2.1	5.52647	4.03212	2	Gorai.003G165500	___NoMatchedTerm___
Gorai.003G016100-JGI_221_v2.1	3.2994	5.39985	2	Gorai.003G016100	___NoMatchedTerm___
Gorai.002G258000-JGI_221_v2.1	5.5124	3.66289	2	Gorai.002G258000	gi|256536137|gb|GQ393192.1|_Gossypium_hirsutum_cultivar_Deltapine_33_B_clone_MONCS0157_SSR_marker_CGR5020_genomic_sequence
Gorai.002G237500-JGI_221_v2.1	3.64733	4.10767	2	Gorai.002G237500	___NoMatchedTerm___
Gorai.002G229500-JGI_221_v2.1	4.34247	4.62224	2	Gorai.002G229500	___NoMatchedTerm___
Gorai.002G159700-JGI_221_v2.1	6.08237	2.66289	2	Gorai.002G159700	___NoMatchedTerm___
Gorai.002G118600-JGI_221_v2.1	7.20948	2.66289	2	Gorai.002G118600	___NoMatchedTerm___
Gorai.002G115300-JGI_221_v2.1	4.2994	3.39985	2	Gorai.002G115300	___NoMatchedTerm___
Gorai.002G040900-JGI_221_v2.1	4.46446	3.91442	2	Gorai.002G040900	___NoMatchedTerm___
Gorai.002G024300-JGI_221_v2.1	4.74686	5.83069	2	Gorai.002G024300	___NoMatchedTerm___
Gorai.002G017400-JGI_221_v2.1	3.92743	4.77836	2	Gorai.002G017400	___NoMatchedTerm___
Gorai.002G003800-JGI_221_v2.1	5.33182	3.45644	2	Gorai.002G003800	gi|519697552|gb|JX591447.1|_Gossypium_hirsutum_clone_NBRI_GE26580_microsatellite_sequence
Gorai.001G250000-JGI_221_v2.1	4.54041	3.88528	2	Gorai.001G250000	gi|519692052|gb|JX585947.1|_Gossypium_hirsutum_clone_NBRI_GE19645_microsatellite_sequence
Gorai.001G230400-JGI_221_v2.1	4.59486	3.66289	2	Gorai.001G230400	gi|38016530|gb|AY429443.1|_Gossypium_barbadense_fiber_quinone-oxidoreductase_mRNA,_partial_cds
Gorai.001G217300-JGI_221_v2.1	4.83997	5.58276	2	Gorai.001G217300	gi|519693829|gb|JX587724.1|_Gossypium_hirsutum_clone_NBRI_GE21919_microsatellite_sequence
Gorai.001G149700-JGI_221_v2.1	5.01988	4.42032	2	Gorai.001G149700	gi|312032579|gb|AC243146.1|_Gossypium_hirsutum_clone_MX073K14-jni,_complete_sequence
Gorai.001G148000-JGI_221_v2.1	4.96335	5.32585	2	Gorai.001G148000	___NoMatchedTerm___
Gorai.001G123200-JGI_221_v2.1	4.23229	4.07792	2	Gorai.001G123200	gi|317173411|gb|HQ525630.1|_Gossypium_herbaceum_clone_NBRI_E_EYT27PB03FVCEG_simple_sequence_repeat_marker,_mRNA_sequence
Gorai.001G122600-JGI_221_v2.1	4.55879	4.80039	2	Gorai.001G122600	gi|317175503|gb|HQ527722.1|_Gossypium_herbaceum_clone_NBRI_E_2101_simple_sequence_repeat_marker,_mRNA_sequence
Gorai.001G114100-JGI_221_v2.1	5.37395	2.98481	2	Gorai.001G114100	gi|159138934|gb|EU223832.1|_Gossypium_hirsutum_low_molecular_weight_heat_shock_protein_(LMWHSP1)_mRNA,_complete_cds
Gorai.001G110300-JGI_221_v2.1	5.12537	3.17746	2	Gorai.001G110300	gi|519688866|gb|JX582761.1|_Gossypium_hirsutum_clone_NBRI_GE15657_microsatellite_sequence
Gorai.001G097500-JGI_221_v2.1	4.46446	4.16539	2	Gorai.001G097500	___NoMatchedTerm___
Gorai.001G092200-JGI_221_v2.1	4.06236	5.04219	2	Gorai.001G092200	___NoMatchedTerm___
Gorai.001G080900-JGI_221_v2.1	7.08237	3.16539	2	Gorai.001G080900	___NoMatchedTerm___
Gorai.001G051300-JGI_221_v2.1	3.64733	5.39012	2	Gorai.001G051300	___NoMatchedTerm___
Gorai.001G009600-JGI_221_v2.1	5.77071	3.81489	2	Gorai.001G009600	___NoMatchedTerm___
Gorai.001G006400-JGI_221_v2.1	4.88437	3.53736	2	Gorai.001G006400	gi|315419008|gb|HM462002.1|_Gossypium_hirsutum_MFP_mRNA,_complete_cds
Gorai.013G267500-JGI_221_v2.1	6.04389	3.90469	2	Gorai.013G267500	gi|519696407|gb|JX590302.1|_Gossypium_hirsutum_clone_NBRI_GE25191_microsatellite_sequence
Gorai.013G245400-JGI_221_v2.1	5.358	3.58276	2	Gorai.013G245400	gi|307752618|gb|HQ008720.1|_Gossypium_hirsutum_clone_A_AFLP_marker_genomic_sequence
Gorai.013G224400-JGI_221_v2.1	6.22676	3.58276	2	Gorai.013G224400	gi|519749040|gb|JX615840.1|_Gossypium_hirsutum_clone_NBRI_GE60074_microsatellite_sequence
Gorai.013G210300-JGI_221_v2.1	5.15637	5.2832	2	Gorai.013G210300	gi|312032534|gb|AC243101.1|_Gossypium_arboreum_clone_GM203N05-jhe,_complete_sequence
Gorai.013G196600-JGI_221_v2.1	3.83444	4.16773	2	Gorai.013G196600	___NoMatchedTerm___
Gorai.013G099900-JGI_221_v2.1	4.59486	6.33765	2	Gorai.013G099900	___NoMatchedTerm___
Gorai.013G065900-JGI_221_v2.1	6.22676	4.77836	2	Gorai.013G065900	___NoMatchedTerm___
Gorai.013G025500-JGI_221_v2.1	3.88437	4.07792	2	Gorai.013G025500	gi|519689131|gb|JX583026.1|_Gossypium_hirsutum_clone_NBRI_GE15977_microsatellite_sequence
Gorai.013G016500-JGI_221_v2.1	4.54041	3.90469	2	Gorai.013G016500	gi|519687422|gb|JX581317.1|_Gossypium_hirsutum_clone_NBRI_GE13923_microsatellite_sequence
Gorai.013G013900-JGI_221_v2.1	5.29387	2.66289	2	Gorai.013G013900	gi|519709622|gb|JX602536.1|_Gossypium_hirsutum_clone_NBRI_GE41130_microsatellite_sequence
Gorai.012G096300-JGI_221_v2.1	5.53488	4.07792	2	Gorai.012G096300	___NoMatchedTerm___
Gorai.012G057000-JGI_221_v2.1	4.00436	4.90469	2	Gorai.012G057000	___NoMatchedTerm___
Gorai.012G012800-JGI_221_v2.1	4.48383	4.16773	2	Gorai.012G012800	___NoMatchedTerm___
Gorai.012G009400-JGI_221_v2.1	4.15637	4.39012	2	Gorai.012G009400	gi|289186761|gb|EU921265.2|_Gossypium_hirsutum_cultivar_Xincai_5_flavonoid_3-glucosyltransferase_mRNA,_complete_cds
Gorai.011G175600-JGI_221_v2.1	3.83444	4.58276	2	Gorai.011G175600	___NoMatchedTerm___
Gorai.011G171600-JGI_221_v2.1	5.9219	2.81489	2	Gorai.011G171600	___NoMatchedTerm___
Gorai.011G164600-JGI_221_v2.1	4.00436	3.90469	2	Gorai.011G164600	gi|317172783|gb|HQ525002.1|_Gossypium_herbaceum_clone_NBRI_D_EYT27PB02EPKTW_simple_sequence_repeat_marker,_mRNA_sequence
Gorai.011G093800-JGI_221_v2.1	4.64179	3.58276	2	Gorai.011G093800	___NoMatchedTerm___
Gorai.011G029200-JGI_221_v2.1	4.83444	3.16773	2	Gorai.011G029200	gi|20377493|gb|AF351546.1|_Gossypium_hirsutum_clone_JESPR309_microsatellite_sequence
Gorai.011G000900-JGI_221_v2.1	4.74133	4.16773	2	Gorai.011G000900	gi|519686181|gb|JX580076.1|_Gossypium_hirsutum_clone_NBRI_GE12438_microsatellite_sequence
Gorai.010G246800-JGI_221_v2.1	5.4194	4.58276	2	Gorai.010G246800	___NoMatchedTerm___
Gorai.010G218100-JGI_221_v2.1	6.19199	5.04219	2	Gorai.010G218100	___NoMatchedTerm___
Gorai.010G201700-JGI_221_v2.1	5.00436	5.39012	2	Gorai.010G201700	gi|519697365|gb|JX591260.1|_Gossypium_hirsutum_clone_NBRI_GE26341_microsatellite_sequence
Gorai.010G161300-JGI_221_v2.1	4.4194	3.39985	2	Gorai.010G161300	___NoMatchedTerm___
Gorai.010G159100-JGI_221_v2.1	5.58933	3.39985	2	Gorai.010G159100	___NoMatchedTerm___
Gorai.010G096200-JGI_221_v2.1	5.83444	5.04219	2	Gorai.010G096200	gi|519703940|gb|JX597720.1|_Gossypium_hirsutum_clone_NBRI_GE34689_microsatellite_sequence
Gorai.010G045600-JGI_221_v2.1	5.4194	3.58276	2	Gorai.010G045600	___NoMatchedTerm___
Gorai.010G023300-JGI_221_v2.1	3.64179	3.90469	2	Gorai.010G023300	___NoMatchedTerm___
Gorai.010G009200-JGI_221_v2.1	4.53488	5.16773	2	Gorai.010G009200	___NoMatchedTerm___
Gorai.009G416400-JGI_221_v2.1	3.64733	4.75269	2	Gorai.009G416400	___NoMatchedTerm___
Gorai.009G412000-JGI_221_v2.1	3.83444	5.16539	2	Gorai.009G412000	gi|114795791|gb|DQ908524.1|_Gossypium_hirsutum_clone_LIB5327-034-A1-N1-G4_P_S_Gh588_microsatellite_sequence
Gorai.009G392900-JGI_221_v2.1	4.83444	4.75269	2	Gorai.009G392900	___NoMatchedTerm___
Gorai.009G392000-JGI_221_v2.1	3.64179	5.16773	2	Gorai.009G392000	___NoMatchedTerm___
Gorai.009G387400-JGI_221_v2.1	5.29387	4.58276	2	Gorai.009G387400	___NoMatchedTerm___
Gorai.009G368800-JGI_221_v2.1	4.29387	4.07792	2	Gorai.009G368800	___NoMatchedTerm___
Gorai.009G355900-JGI_221_v2.1	4.53488	3.90469	2	Gorai.009G355900	___NoMatchedTerm___
Gorai.009G354900-JGI_221_v2.1	4.36353	3.88528	2	Gorai.009G354900	___NoMatchedTerm___
Gorai.009G311300-JGI_221_v2.1	5.87883	4.75269	2	Gorai.009G311300	gi|256536540|gb|GQ393595.1|_Gossypium_hirsutum_cultivar_Deltapine_33_B_clone_MONCS0560_SSR_marker_CGR5600_genomic_sequence
Gorai.009G252900-JGI_221_v2.1	5.53488	4.16773	2	Gorai.009G252900	gi|519687676|gb|JX581571.1|_Gossypium_hirsutum_clone_NBRI_GE14230_microsatellite_sequence
Gorai.009G164000-JGI_221_v2.1	5.64179	5.16773	2	Gorai.009G164000	___NoMatchedTerm___
Gorai.009G162500-JGI_221_v2.1	4.64179	4.24785	2	Gorai.009G162500	gi|519749747|gb|JX616238.1|_Gossypium_hirsutum_clone_NBRI_GE60732_microsatellite_sequence
Gorai.009G133400-JGI_221_v2.1	5.15637	4.75269	2	Gorai.009G133400	___NoMatchedTerm___
Gorai.009G112200-JGI_221_v2.1	6.358	4.58276	2	Gorai.009G112200	___NoMatchedTerm___
Gorai.009G111200-JGI_221_v2.1	4.29387	3.58276	2	Gorai.009G111200	___NoMatchedTerm___
Gorai.009G087600-JGI_221_v2.1	5.00436	4.58276	2	Gorai.009G087600	___NoMatchedTerm___
Gorai.009G070800-JGI_221_v2.1	5.74133	3.90469	2	Gorai.009G070800	___NoMatchedTerm___
Gorai.009G070200-JGI_221_v2.1	4.29387	4.16773	2	Gorai.009G070200	gi|519686152|gb|JX580047.1|_Gossypium_hirsutum_clone_NBRI_GE12403_microsatellite_sequence
Gorai.009G061500-JGI_221_v2.1	5.29387	3.90469	2	Gorai.009G061500	___NoMatchedTerm___
Gorai.009G050000-JGI_221_v2.1	5.47829	5.04219	2	Gorai.009G050000	___NoMatchedTerm___
Gorai.009G016700-JGI_221_v2.1	4.29387	4.16773	2	Gorai.009G016700	gi|519692177|gb|JX586072.1|_Gossypium_hirsutum_clone_NBRI_GE19808_microsatellite_sequence
Gorai.008G280500-JGI_221_v2.1	5.22676	4.24785	2	Gorai.008G280500	gi|519689736|gb|JX583631.1|_Gossypium_hirsutum_clone_NBRI_GE16723_microsatellite_sequence
Gorai.008G210800-JGI_221_v2.1	5.00436	4.16773	2	Gorai.008G210800	___NoMatchedTerm___
Gorai.008G152100-JGI_221_v2.1	4.29387	4.24785	2	Gorai.008G152100	gi|519747852|gb|JX615168.1|_Gossypium_hirsutum_clone_NBRI_GE59018_microsatellite_sequence
Gorai.008G131700-JGI_221_v2.1	4.36353	3.58276	2	Gorai.008G131700	___NoMatchedTerm___
Gorai.008G109900-JGI_221_v2.1	5.47829	4.58276	2	Gorai.008G109900	gi|519739137|gb|JX611890.1|_Gossypium_hirsutum_clone_NBRI_GE54190_microsatellite_sequence
Gorai.008G103900-JGI_221_v2.1	4.00436	4.58276	2	Gorai.008G103900	gi|256536972|gb|GQ394027.1|_Gossypium_hirsutum_cultivar_Deltapine_33_B_clone_MONCS0992_SSR_marker_CGR6339_genomic_sequence
Gorai.008G077400-JGI_221_v2.1	6.53488	4.16773	2	Gorai.008G077400	___NoMatchedTerm___
Gorai.008G026500-JGI_221_v2.1	4.0879	3.58276	2	Gorai.008G026500	___NoMatchedTerm___
Gorai.007G349300-JGI_221_v2.1	4.15637	4.53736	2	Gorai.007G349300	___NoMatchedTerm___
Gorai.007G336500-JGI_221_v2.1	6.04389	3.58276	2	Gorai.007G336500	___NoMatchedTerm___
Gorai.007G266800-JGI_221_v2.1	5.1619	4.58276	2	Gorai.007G266800	___NoMatchedTerm___
Gorai.007G255000-JGI_221_v2.1	3.64179	5.04219	2	Gorai.007G255000	gi|519703655|gb|JX597435.1|_Gossypium_hirsutum_clone_NBRI_GE34299_microsatellite_sequence
Gorai.007G183100-JGI_221_v2.1	4.64179	4.16773	2	Gorai.007G183100	___NoMatchedTerm___
Gorai.007G143500-JGI_221_v2.1	4.74133	4.58276	2	Gorai.007G143500	gi|399240827|gb|JX088126.1|_Gossypium_arboreum_cultivar_FDH-171_proteinase_inhibitor_mRNA,_complete_cds
Gorai.007G129000-JGI_221_v2.1	5.22676	3.16773	2	Gorai.007G129000	___NoMatchedTerm___
Gorai.007G112000-JGI_221_v2.1	4.64179	3.39985	2	Gorai.007G112000	gi|519685379|gb|JX579274.1|_Gossypium_hirsutum_clone_NBRI_GE11479_microsatellite_sequence
Gorai.007G093400-JGI_221_v2.1	3.64179	4.58276	2	Gorai.007G093400	gi|47499084|gb|AY603789.1|_Gossypium_hirsutum_gibberellin_20-oxidase_(GA20ox1)_mRNA,_complete_cds
Gorai.007G092500-JGI_221_v2.1	4.9219	3.24785	2	Gorai.007G092500	gi|519696394|gb|JX590289.1|_Gossypium_hirsutum_clone_NBRI_GE25174_microsatellite_sequence
Gorai.007G029700-JGI_221_v2.1	5.358	5.39985	2	Gorai.007G029700	___NoMatchedTerm___
Gorai.006G240500-JGI_221_v2.1	5.4194	4.58276	2	Gorai.006G240500	___NoMatchedTerm___
Gorai.006G239200-JGI_221_v2.1	4.64179	3.58276	2	Gorai.006G239200	___NoMatchedTerm___
Gorai.006G237800-JGI_221_v2.1	5.22676	4.39012	2	Gorai.006G237800	___NoMatchedTerm___
Gorai.006G226700-JGI_221_v2.1	6.53488	3.90469	2	Gorai.006G226700	___NoMatchedTerm___
Gorai.006G197500-JGI_221_v2.1	4.74133	3.58276	2	Gorai.006G197500	___NoMatchedTerm___
Gorai.006G173900-JGI_221_v2.1	5.78863	3.39985	2	Gorai.006G173900	___NoMatchedTerm___
Gorai.006G156600-JGI_221_v2.1	4.00436	3.90469	2	Gorai.006G156600	___NoMatchedTerm___
Gorai.006G152300-JGI_221_v2.1	4.29387	5.04219	2	Gorai.006G152300	___NoMatchedTerm___
Gorai.006G098100-JGI_221_v2.1	4.9219	5.04219	2	Gorai.006G098100	gi|4545230|gb|AF116243.1|AF116243_Gossypium_hirsutum_RAS-related_GTP-binding_protein_(Rab7)_mRNA,_complete_cds
Gorai.006G097000-JGI_221_v2.1	3.74686	4.07792	2	Gorai.006G097000	gi|256536498|gb|GQ393553.1|_Gossypium_hirsutum_cultivar_Deltapine_33_B_clone_MONCS0518_SSR_marker_CGR5551_genomic_sequence
Gorai.006G093200-JGI_221_v2.1	5.58933	3.16773	2	Gorai.006G093200	___NoMatchedTerm___
Gorai.006G057600-JGI_221_v2.1	5.15637	5.2832	2	Gorai.006G057600	___NoMatchedTerm___
Gorai.006G041000-JGI_221_v2.1	4.4194	3.58276	2	Gorai.006G041000	___NoMatchedTerm___
Gorai.005G256500-JGI_221_v2.1	5.58933	3.90469	2	Gorai.005G256500	___NoMatchedTerm___
Gorai.005G241700-JGI_221_v2.1	4.9219	3.66289	2	Gorai.005G241700	gi|519683507|gb|JX577402.1|_Gossypium_hirsutum_clone_NBRI_GE9219_microsatellite_sequence
Gorai.005G210200-JGI_221_v2.1	4.69795	3.90469	2	Gorai.005G210200	___NoMatchedTerm___
Gorai.005G202300-JGI_221_v2.1	5.15637	3.16773	2	Gorai.005G202300	___NoMatchedTerm___
Gorai.005G143000-JGI_221_v2.1	5.358	3.90469	2	Gorai.005G143000	gi|519747361|gb|JX614926.1|_Gossypium_hirsutum_clone_NBRI_GE58654_microsatellite_sequence
Gorai.005G064400-JGI_221_v2.1	4.0099	4.39012	2	Gorai.005G064400	___NoMatchedTerm___
Gorai.005G063700-JGI_221_v2.1	4.0879	5.39012	2	Gorai.005G063700	___NoMatchedTerm___
Gorai.005G043200-JGI_221_v2.1	5.15637	4.75269	2	Gorai.005G043200	gi|586829552|gb|KJ000050.1|_Gossypium_hirsutum_late_embryogenesis_abundant_protein_(LEA)_gene,_partial_cds
Gorai.005G030100-JGI_221_v2.1	4.15637	4.58276	2	Gorai.005G030100	___NoMatchedTerm___
Gorai.004G292600-JGI_221_v2.1	3.54041	5.2832	2	Gorai.004G292600	gi|519701052|gb|JX594832.1|_Gossypium_hirsutum_clone_NBRI_GE30916_microsatellite_sequence
Gorai.004G278200-JGI_221_v2.1	4.29387	4.24785	2	Gorai.004G278200	gi|519686166|gb|JX580061.1|_Gossypium_hirsutum_clone_NBRI_GE12421_microsatellite_sequence
Gorai.004G259100-JGI_221_v2.1	5.00436	4.39985	2	Gorai.004G259100	___NoMatchedTerm___
Gorai.004G248400-JGI_221_v2.1	4.74133	3.16773	2	Gorai.004G248400	___NoMatchedTerm___
Gorai.004G229700-JGI_221_v2.1	4.29387	3.90469	2	Gorai.004G229700	___NoMatchedTerm___
Gorai.004G224300-JGI_221_v2.1	4.53488	4.58276	2	Gorai.004G224300	___NoMatchedTerm___
Gorai.004G072300-JGI_221_v2.1	4.29387	3.66289	2	Gorai.004G072300	___NoMatchedTerm___
Gorai.004G026000-JGI_221_v2.1	5.22676	5.2832	2	Gorai.004G026000	___NoMatchedTerm___
Gorai.004G014300-JGI_221_v2.1	3.4194	4.90469	2	Gorai.004G014300	gi|519748817|gb|JX615723.1|_Gossypium_hirsutum_clone_NBRI_GE59867_microsatellite_sequence
Gorai.003G170400-JGI_221_v2.1	3.64179	4.90469	2	Gorai.003G170400	___NoMatchedTerm___
Gorai.003G133400-JGI_221_v2.1	4.29387	3.58276	2	Gorai.003G133400	gi|211906493|gb|FJ415194.1|_Gossypium_hirsutum_clone_SpotW20_heat_shock_protein_70_mRNA,_complete_cds
Gorai.003G132000-JGI_221_v2.1	5.4194	3.39985	2	Gorai.003G132000	gi|529066152|gb|JX964140.1|_Gossypium_hirsutum_clone_NBRI_TRANS-409_microsatellite_sequence
Gorai.003G120500-JGI_221_v2.1	5.23229	4.58276	2	Gorai.003G120500	___NoMatchedTerm___
Gorai.003G036500-JGI_221_v2.1	5.74133	5.04219	2	Gorai.003G036500	___NoMatchedTerm___
Gorai.003G034700-JGI_221_v2.1	4.29387	3.90469	2	Gorai.003G034700	___NoMatchedTerm___
Gorai.003G009300-JGI_221_v2.1	5.08237	3.66289	2	Gorai.003G009300	___NoMatchedTerm___
Gorai.003G007700-JGI_221_v2.1	5.15637	5.2832	2	Gorai.003G007700	___NoMatchedTerm___
Gorai.003G000900-JGI_221_v2.1	4.59486	3.66289	2	Gorai.003G000900	gi|519692427|gb|JX586322.1|_Gossypium_hirsutum_clone_NBRI_GE20118_microsatellite_sequence
Gorai.002G194300-JGI_221_v2.1	5.08237	3.90469	2	Gorai.002G194300	___NoMatchedTerm___
Gorai.002G135700-JGI_221_v2.1	4.00436	5.16539	2	Gorai.002G135700	___NoMatchedTerm___
Gorai.002G116600-JGI_221_v2.1	4.74133	3.90469	2	Gorai.002G116600	gi|519764893|gb|JX622949.1|_Gossypium_hirsutum_clone_NBRI_GE69913_microsatellite_sequence
Gorai.002G079900-JGI_221_v2.1	4.59486	5.75269	2	Gorai.002G079900	___NoMatchedTerm___
Gorai.002G040700-JGI_221_v2.1	5.78863	4.07792	2	Gorai.002G040700	___NoMatchedTerm___
Gorai.002G039900-JGI_221_v2.1	6.00436	3.39985	2	Gorai.002G039900	___NoMatchedTerm___
Gorai.002G011600-JGI_221_v2.1	4.4194	4.24785	2	Gorai.002G011600	gi|519694290|gb|JX588185.1|_Gossypium_hirsutum_clone_NBRI_GE22538_microsatellite_sequence
Gorai.002G003300-JGI_221_v2.1	3.83444	4.90469	2	Gorai.002G003300	gi|519688498|gb|JX582393.1|_Gossypium_hirsutum_clone_NBRI_GE15214_microsatellite_sequence
Gorai.001G261000-JGI_221_v2.1	4.15637	4.58276	2	Gorai.001G261000	___NoMatchedTerm___
Gorai.001G253100-JGI_221_v2.1	4.53488	3.90469	2	Gorai.001G253100	gi|519748815|gb|JX615721.1|_Gossypium_hirsutum_clone_NBRI_GE59864_microsatellite_sequence
Gorai.001G215400-JGI_221_v2.1	5.58933	4.58276	2	Gorai.001G215400	gi|256537375|gb|GQ394430.1|_Gossypium_hirsutum_cultivar_Deltapine_388_clone_MONCS2271_SSR_marker_DPL0920_genomic_sequence
Gorai.001G215300-JGI_221_v2.1	6.15637	4.16773	2	Gorai.001G215300	gi|256537375|gb|GQ394430.1|_Gossypium_hirsutum_cultivar_Deltapine_388_clone_MONCS2271_SSR_marker_DPL0920_genomic_sequence
Gorai.001G198600-JGI_221_v2.1	3.64179	3.90469	2	Gorai.001G198600	gi|330370905|gb|JF495686.1|_Gossypium_herbaceum_clone_NBRI_M195_simple_sequence_repeat_marker,_genomic_sequence
Gorai.001G122300-JGI_221_v2.1	5.00436	3.16773	2	Gorai.001G122300	___NoMatchedTerm___
Gorai.001G108400-JGI_221_v2.1	5.00436	3.90469	2	Gorai.001G108400	gi|519759099|gb|JX620869.1|_Gossypium_hirsutum_clone_NBRI_GE67224_microsatellite_sequence
Gorai.001G107900-JGI_221_v2.1	4.53488	3.66289	2	Gorai.001G107900	gi|22531507|emb|AJ459143.1|_Gossypium_hirsutum_partial_myb115c_gene,_clone_pGhMYB115c
Gorai.001G070300-JGI_221_v2.1	4.00436	3.90469	2	Gorai.001G070300	gi|170674557|gb|EU532240.1|_Gossypium_barbadense_clone_I3-3_ISSR_marker_genomic_sequence
Gorai.001G059500-JGI_221_v2.1	4.54041	3.66289	2	Gorai.001G059500	___NoMatchedTerm___
Gorai.001G034000-JGI_221_v2.1	5.00436	3.07792	2	Gorai.001G034000	gi|519691536|gb|JX585431.1|_Gossypium_hirsutum_clone_NBRI_GE18991_microsatellite_sequence
Gorai.011G030000-JGI_221_v2.1	5.36168	5.26634	2	Gorai.011G030000	gi|209361536|gb|FJ194966.1|_Gossypium_hirsutum_E6-1_protein_kinase_(E6-1)_mRNA,_complete_cds
Gorai.005G233500-JGI_221_v2.1	5.02825	4.20157	2	Gorai.005G233500	gi|256010121|gb|FJ600363.1|_Gossypium_hirsutum_H6-like_protein_(H6L)_mRNA,_complete_cds
Gorai.005G049400-JGI_221_v2.1	3.96661	4.13761	2	Gorai.005G049400	gi|14582307|gb|AF277673.1|_Gossypium_hirsutum_proline-rich_protein-1_(prp1)_gene,_complete_cds
Gorai.004G094000-JGI_221_v2.1	6.06181	3.91732	2	Gorai.004G094000	gi|519686158|gb|JX580053.1|_Gossypium_hirsutum_clone_NBRI_GE12412_microsatellite_sequence
Gorai.003G108300-JGI_221_v2.1	5.79608	4.43227	2	Gorai.003G108300	gi|68131791|gb|DQ073046.1|_Gossypium_hirsutum_pectate_lyase_mRNA,_complete_cds
Gorai.001G180400-JGI_221_v2.1	5.34732	4.67971	2	Gorai.001G180400	___NoMatchedTerm___
Gorai.013G210800-JGI_221_v2.1	4.35827	5.47102	2	Gorai.013G210800	gi|317175793|gb|HQ528012.1|_Gossypium_herbaceum_clone_NBRI_C_EYT27PB01B3TK0_simple_sequence_repeat_marker,_mRNA_sequence
Gorai.013G196800-JGI_221_v2.1	6.13612	5.062	2	Gorai.013G196800	gi|256535965|gb|GQ393020.1|_Gossypium_hirsutum_cultivar_Deltapine_20_clone_MONCS0001_SSR_marker_C2-0001_genomic_sequence
Gorai.010G127100-JGI_221_v2.1	6.16685	3.92566	2	Gorai.010G127100	gi|519686158|gb|JX580053.1|_Gossypium_hirsutum_clone_NBRI_GE12412_microsatellite_sequence
Gorai.009G006000-JGI_221_v2.1	6.42057	4.46787	2	Gorai.009G006000	gi|57282655|emb|AJ608936.1|_Gossypium_hirsutum_mRNA_for_putative_membrane_protein_(xl3_gene)
Gorai.008G245400-JGI_221_v2.1	5.5461	5.32236	2	Gorai.008G245400	gi|317175228|gb|HQ527447.1|_Gossypium_herbaceum_clone_NBRI_E_EYT27PB03GC9VR_simple_sequence_repeat_marker,_mRNA_sequence
Gorai.008G169300-JGI_221_v2.1	3.79577	5.3956	2	Gorai.008G169300	gi|317173592|gb|HQ525811.1|_Gossypium_herbaceum_clone_NBRI_B_EYI1BW404JSNA9_simple_sequence_repeat_marker,_mRNA_sequence
Gorai.008G119400-JGI_221_v2.1	5.94637	4.97723	2	Gorai.008G119400	gi|256537718|gb|GQ394773.1|_Gossypium_hirsutum_cultivar_Deltapine_90_clone_MONCS1796_SSR_marker_DC40378_genomic_sequence
Gorai.006G138900-JGI_221_v2.1	4.83561	5.17323	2	Gorai.006G138900	gi|25992548|gb|AF531374.1|_Gossypium_barbadense_fiber_protein_Fb10_mRNA,_partial_cds
Gorai.006G119900-JGI_221_v2.1	5.14755	5.07731	2	Gorai.006G119900	gi|30841337|gb|AY218846.1|_Gossypium_hirsutum_arabinogalactan_protein_mRNA,_complete_cds
Gorai.004G286900-JGI_221_v2.1	5.92986	3.70105	2	Gorai.004G286900	gi|529067170|gb|JX964299.1|_Gossypium_hirsutum_clone_NBRI_TRANS-568_microsatellite_sequence
Gorai.013G270600-JGI_221_v2.1	3.97558	4.76776	2	Gorai.013G270600	gi|317174029|gb|HQ526248.1|_Gossypium_herbaceum_clone_NBRI_B2_437_simple_sequence_repeat_marker,_mRNA_sequence
Gorai.013G115500-JGI_221_v2.1	6.00807	4.53736	2	Gorai.013G115500	___NoMatchedTerm___
Gorai.013G048900-JGI_221_v2.1	5.51804	5.06661	2	Gorai.013G048900	___NoMatchedTerm___
Gorai.012G010400-JGI_221_v2.1	5.63624	5.3456	2	Gorai.012G010400	___NoMatchedTerm___
Gorai.011G165200-JGI_221_v2.1	5.4733	3.93353	2	Gorai.011G165200	gi|157673575|gb|EU001741.1|_Gossypium_hirsutum_beta-ketoacyl-CoA_synthase_(KCS2)_mRNA,_complete_cds
Gorai.010G082900-JGI_221_v2.1	5.48552	5.0057	2	Gorai.010G082900	gi|519692588|gb|JX586483.1|_Gossypium_hirsutum_clone_NBRI_GE20317_microsatellite_sequence
Gorai.009G141800-JGI_221_v2.1	6.01347	4.68208	2	Gorai.009G141800	___NoMatchedTerm___
Gorai.008G203900-JGI_221_v2.1	5.67516	5.42559	2	Gorai.008G203900	gi|68131791|gb|DQ073046.1|_Gossypium_hirsutum_pectate_lyase_mRNA,_complete_cds
Gorai.008G181600-JGI_221_v2.1	5.32781	4.35803	2	Gorai.008G181600	gi|119657088|gb|DQ912941.1|_Gossypium_barbadense_BHLH_mRNA,_partial_cds
Gorai.006G069800-JGI_221_v2.1	5.63439	4.59932	2	Gorai.006G069800	___NoMatchedTerm___
Gorai.005G253800-JGI_221_v2.1	5.57646	5.4148	2	Gorai.005G253800	gi|89276300|gb|DQ402082.1|_Gossypium_hirsutum_actin_depolymerizing_factor_5_(ADF5)_mRNA,_complete_cds
Gorai.005G129500-JGI_221_v2.1	4.4033	4.28651	2	Gorai.005G129500	gi|519683443|gb|JX577338.1|_Gossypium_hirsutum_clone_NBRI_GE9139_microsatellite_sequence
Gorai.005G090000-JGI_221_v2.1	5.55814	5.58278	2	Gorai.005G090000	___NoMatchedTerm___
Gorai.005G022500-JGI_221_v2.1	5.53191	5.80654	2	Gorai.005G022500	gi|153805693|gb|EF643506.1|_Gossypium_hirsutum_cysteine_proteinase_inhibitor_(CPI)_mRNA,_complete_cds
Gorai.004G183000-JGI_221_v2.1	4.64943	4.56455	2	Gorai.004G183000	gi|529067156|gb|JX964297.1|_Gossypium_hirsutum_clone_NBRI_TRANS-566_microsatellite_sequence
Gorai.004G118800-JGI_221_v2.1	5.39185	4.36668	2	Gorai.004G118800	gi|519747079|gb|JX614843.1|_Gossypium_hirsutum_clone_NBRI_GE58516_microsatellite_sequence
Gorai.002G001100-JGI_221_v2.1	5.51073	4.704	2	Gorai.002G001100	gi|482679595|gb|KC160472.1|_Gossypium_raimondii_clone_Gr10018194_3-ketoacyl-CoA_synthase_12_(KCS12)_gene,_complete_cds
Gorai.001G230300-JGI_221_v2.1	5.46489	4.06585	2	Gorai.001G230300	gi|38016530|gb|AY429443.1|_Gossypium_barbadense_fiber_quinone-oxidoreductase_mRNA,_partial_cds
Gorai.012G037200-JGI_221_v2.1	5.97611	5.11257	2	Gorai.012G037200	gi|519765494|gb|JX623231.1|_Gossypium_hirsutum_clone_NBRI_GE70331_microsatellite_sequence
Gorai.011G249200-JGI_221_v2.1	5.56789	5.15033	2	Gorai.011G249200	gi|482679605|gb|KC160477.1|_Gossypium_raimondii_clone_Gr10019659_3-ketoacyl-CoA_synthase_(KCS)_gene,_complete_cds
Gorai.009G293500-JGI_221_v2.1	5.4203	5.26994	2	Gorai.009G293500	gi|81230694|gb|DQ204496.1|_Gossypium_hirsutum_alpha-expansin_2_mRNA,_complete_cds
Gorai.006G174500-JGI_221_v2.1	5.2625	5.22767	2	Gorai.006G174500	___NoMatchedTerm___
Gorai.002G197200-JGI_221_v2.1	4.33503	4.80375	2	Gorai.002G197200	gi|45758291|gb|AY438035.1|_Gossypium_hirsutum_beta-galactosidase_mRNA,_complete_cds
Gorai.002G191900-JGI_221_v2.1	4.36353	4.57333	2	Gorai.002G191900	gi|519687377|gb|JX581272.1|_Gossypium_hirsutum_clone_NBRI_GE13868_microsatellite_sequence
Gorai.001G067100-JGI_221_v2.1	5.38271	5.92592	2	Gorai.001G067100	gi|519692334|gb|JX586229.1|_Gossypium_hirsutum_clone_NBRI_GE20001_microsatellite_sequence
Gorai.N013700-JGI_221_v2.1	5.22676	4.60149	2	Gorai.N013700	gi|519694002|gb|JX587897.1|_Gossypium_hirsutum_clone_NBRI_GE22162_microsatellite_sequence
Gorai.013G141100-JGI_221_v2.1	5.79997	4.91923	2	Gorai.013G141100	gi|529072845|gb|JX964704.1|_Gossypium_hirsutum_clone_NBRI_TRANS-973_microsatellite_sequence
Gorai.013G106100-JGI_221_v2.1	6.17982	3.71019	2	Gorai.013G106100	___NoMatchedTerm___
Gorai.013G086100-JGI_221_v2.1	6.78249	4.1934	2	Gorai.013G086100	gi|519688065|gb|JX581960.1|_Gossypium_hirsutum_clone_NBRI_GE14710_microsatellite_sequence
Gorai.013G045100-JGI_221_v2.1	5.33182	5.48965	2	Gorai.013G045100	gi|519696458|gb|JX590353.1|_Gossypium_hirsutum_clone_NBRI_GE25251_microsatellite_sequence
Gorai.013G025900-JGI_221_v2.1	5.26624	5.04219	2	Gorai.013G025900	___NoMatchedTerm___
Gorai.013G016200-JGI_221_v2.1	6.20192	4.81816	2	Gorai.013G016200	gi|519687422|gb|JX581317.1|_Gossypium_hirsutum_clone_NBRI_GE13923_microsatellite_sequence
Gorai.013G009400-JGI_221_v2.1	6.11984	4.24785	2	Gorai.013G009400	___NoMatchedTerm___
Gorai.012G180900-JGI_221_v2.1	3.8096	5.47024	2	Gorai.012G180900	___NoMatchedTerm___
Gorai.012G178700-JGI_221_v2.1	5.22676	5.48965	2	Gorai.012G178700	___NoMatchedTerm___
Gorai.012G176600-JGI_221_v2.1	4.42493	6.72178	2	Gorai.012G176600	___NoMatchedTerm___
Gorai.012G162500-JGI_221_v2.1	5.53488	4.75269	2	Gorai.012G162500	___NoMatchedTerm___
Gorai.012G149100-JGI_221_v2.1	4.94151	5.53736	2	Gorai.012G149100	gi|211906485|gb|FJ415190.1|_Gossypium_hirsutum_clone_Spotp5_phosphoglycerate_dehydrogenase_mRNA,_complete_cds
Gorai.012G127500-JGI_221_v2.1	5.358	5.60149	2	Gorai.012G127500	___NoMatchedTerm___
Gorai.012G113100-JGI_221_v2.1	4.19752	6.9359	2	Gorai.012G113100	___NoMatchedTerm___
Gorai.012G077600-JGI_221_v2.1	5.45468	3.04316	2	Gorai.012G077600	___NoMatchedTerm___
Gorai.012G021500-JGI_221_v2.1	5.83444	4.90469	2	Gorai.012G021500	gi|57282620|emb|AJ606074.1|_Gossypium_hirsutum_mRNA_for_cytochrome_P450-like_protein_(cyP450_gene),_strain_Xuzhou_142
Gorai.011G249000-JGI_221_v2.1	4.92743	3.43548	2	Gorai.011G249000	gi|482679607|gb|KC160478.1|_Gossypium_raimondii_clone_Gr10019657_3-ketoacyl-CoA_synthase_(KCS)_gene,_complete_cds
Gorai.011G246000-JGI_221_v2.1	4.00436	6.69263	2	Gorai.011G246000	___NoMatchedTerm___
Gorai.011G212700-JGI_221_v2.1	5.58933	4.66289	2	Gorai.011G212700	gi|459649444|gb|KC316008.1|_Gossypium_barbadense_annexin_AnxGb5_mRNA,_complete_cds
Gorai.011G197800-JGI_221_v2.1	5.53488	5.2832	2	Gorai.011G197800	gi|15811628|gb|AF416652.1|_Gossypium_arboreum_ribonuclease-like_PR-10_mRNA,_complete_cds
Gorai.011G142300-JGI_221_v2.1	3.83997	5.24785	2	Gorai.011G142300	___NoMatchedTerm___
Gorai.011G129900-JGI_221_v2.1	5.43988	4.39985	2	Gorai.011G129900	gi|211906537|gb|FJ415216.1|_Gossypium_hirsutum_clone_Ghpox5_class_III_peroxidase_(POX5)_mRNA,_complete_cds
Gorai.011G129000-JGI_221_v2.1	5.13918	5.50419	2	Gorai.011G129000	___NoMatchedTerm___
Gorai.011G092600-JGI_221_v2.1	5.4194	4.16773	2	Gorai.011G092600	gi|519748381|gb|JX615496.1|_Gossypium_hirsutum_clone_NBRI_GE59509_microsatellite_sequence
Gorai.011G066300-JGI_221_v2.1	6.2994	4.60149	2	Gorai.011G066300	___NoMatchedTerm___
Gorai.010G201500-JGI_221_v2.1	7.19199	3.45644	2	Gorai.010G201500	gi|317172056|gb|HQ524419.1|_Gossypium_herbaceum_clone_NBRI_F019_simple_sequence_repeat_marker,_genomic_sequence
Gorai.010G078700-JGI_221_v2.1	5.97952	4.17103	2	Gorai.010G078700	___NoMatchedTerm___
Gorai.010G069000-JGI_221_v2.1	5.42493	4.54607	2	Gorai.010G069000	gi|317174572|gb|HQ526791.1|_Gossypium_herbaceum_clone_NBRI_A2_1000_simple_sequence_repeat_marker,_mRNA_sequence
Gorai.010G052900-JGI_221_v2.1	4.86234	5.83069	2	Gorai.010G052900	___NoMatchedTerm___
Gorai.010G022200-JGI_221_v2.1	5.20338	5.22088	2	Gorai.010G022200	___NoMatchedTerm___
Gorai.009G265200-JGI_221_v2.1	5.42493	5.58276	2	Gorai.009G265200	gi|519749920|gb|JX616326.1|_Gossypium_hirsutum_clone_NBRI_GE60897_microsatellite_sequence
Gorai.009G244900-JGI_221_v2.1	4.18743	6.04755	2	Gorai.009G244900	gi|153805697|gb|EF643508.1|_Gossypium_hirsutum_nodulin_family_protein_(NLP)_mRNA,_complete_cds
Gorai.009G234500-JGI_221_v2.1	5.36353	4.32585	2	Gorai.009G234500	gi|20377324|gb|AF351377.1|_Gossypium_hirsutum_clone_JESPR139_microsatellite_sequence
Gorai.009G171400-JGI_221_v2.1	5.31571	5.03212	2	Gorai.009G171400	___NoMatchedTerm___
Gorai.009G135500-JGI_221_v2.1	5.0879	5.77836	2	Gorai.009G135500	gi|519684581|gb|JX578476.1|_Gossypium_hirsutum_clone_NBRI_GE10512_microsatellite_sequence
Gorai.009G089500-JGI_221_v2.1	3.57416	5.37254	2	Gorai.009G089500	gi|519692828|gb|JX586723.1|_Gossypium_hirsutum_clone_NBRI_GE20620_microsatellite_sequence
Gorai.009G081100-JGI_221_v2.1	4.0099	4.53736	2	Gorai.009G081100	___NoMatchedTerm___
Gorai.009G033500-JGI_221_v2.1	5.77661	3.54741	2	Gorai.009G033500	gi|29836576|gb|AY124073.1|_Gossypium_raimondii_protein_kinase_GhCLK1_gene,_partial_cds
Gorai.009G017500-JGI_221_v2.1	6.04942	5.16773	2	Gorai.009G017500	___NoMatchedTerm___
Gorai.008G245300-JGI_221_v2.1	5.79417	4.76442	2	Gorai.008G245300	___NoMatchedTerm___
Gorai.008G172100-JGI_221_v2.1	6.38903	4.24785	2	Gorai.008G172100	___NoMatchedTerm___
Gorai.008G157000-JGI_221_v2.1	5.27102	5.62636	2	Gorai.008G157000	___NoMatchedTerm___
Gorai.008G137400-JGI_221_v2.1	5.24936	5.23635	2	Gorai.008G137400	gi|519684436|gb|JX578331.1|_Gossypium_hirsutum_clone_NBRI_GE10330_microsatellite_sequence
Gorai.008G063000-JGI_221_v2.1	4.48383	6.66289	2	Gorai.008G063000	gi|519749271|gb|JX615962.1|_Gossypium_hirsutum_clone_NBRI_GE60262_microsatellite_sequence
Gorai.008G042200-JGI_221_v2.1	5.69242	4.39985	2	Gorai.008G042200	___NoMatchedTerm___
Gorai.008G019800-JGI_221_v2.1	5.04161	5.3817	2	Gorai.008G019800	gi|256536365|gb|GQ393420.1|_Gossypium_hirsutum_cultivar_Deltapine_33_B_clone_MONCS0385_SSR_marker_CGR5334_genomic_sequence
Gorai.007G339500-JGI_221_v2.1	6.358	4.83281	2	Gorai.007G339500	___NoMatchedTerm___
Gorai.007G267700-JGI_221_v2.1	5.8512	4.43548	2	Gorai.007G267700	gi|441037986|gb|JQ914139.1|_Gossypium_hirsutum_NAC_domain_protein_8_(NAC8)_mRNA,_complete_cds
Gorai.007G261500-JGI_221_v2.1	3.8096	5.24785	2	Gorai.007G261500	gi|519687871|gb|JX581766.1|_Gossypium_hirsutum_clone_NBRI_GE14471_microsatellite_sequence
Gorai.007G248300-JGI_221_v2.1	5.9219	5.24785	2	Gorai.007G248300	gi|519758896|gb|JX620766.1|_Gossypium_hirsutum_clone_NBRI_GE67089_microsatellite_sequence
Gorai.007G235400-JGI_221_v2.1	4.61695	3.86452	2	Gorai.007G235400	___NoMatchedTerm___
Gorai.007G206800-JGI_221_v2.1	5.59486	4.98481	2	Gorai.007G206800	___NoMatchedTerm___
Gorai.007G171400-JGI_221_v2.1	6.23229	4.53736	2	Gorai.007G171400	___NoMatchedTerm___
Gorai.007G169400-JGI_221_v2.1	6.12537	4.44716	2	Gorai.007G169400	gi|317173715|gb|HQ525934.1|_Gossypium_herbaceum_clone_NBRI_A_EYI1BW401B8BGO_simple_sequence_repeat_marker,_mRNA_sequence
Gorai.007G167500-JGI_221_v2.1	3.89887	4.03212	2	Gorai.007G167500	___NoMatchedTerm___
Gorai.007G056400-JGI_221_v2.1	4.77071	4.62224	2	Gorai.007G056400	gi|519706674|gb|JX600132.1|_Gossypium_hirsutum_clone_NBRI_GE37847_microsatellite_sequence
Gorai.006G249500-JGI_221_v2.1	4.8096	4.62224	2	Gorai.006G249500	___NoMatchedTerm___
Gorai.006G202500-JGI_221_v2.1	6.32629	4.24785	2	Gorai.006G202500	___NoMatchedTerm___
Gorai.006G195700-JGI_221_v2.1	4.55879	5.75035	2	Gorai.006G195700	gi|151303114|gb|EF651783.1|_Gossypium_hirsutum_transcription_factor_TF1_(TF1)_mRNA,_complete_cds
Gorai.006G150100-JGI_221_v2.1	4.25275	6.10472	2	Gorai.006G150100	gi|519694664|gb|JX588559.1|_Gossypium_hirsutum_clone_NBRI_GE23027_microsatellite_sequence
Gorai.006G148100-JGI_221_v2.1	5.35567	5.65081	2	Gorai.006G148100	___NoMatchedTerm___
Gorai.006G146500-JGI_221_v2.1	5.74133	5.04219	2	Gorai.006G146500	___NoMatchedTerm___
Gorai.006G140800-JGI_221_v2.1	4.94689	4.53736	2	Gorai.006G140800	___NoMatchedTerm___
Gorai.006G110300-JGI_221_v2.1	5.01656	4.43548	2	Gorai.006G110300	___NoMatchedTerm___
Gorai.006G104800-JGI_221_v2.1	6.32629	3.74089	2	Gorai.006G104800	___NoMatchedTerm___
Gorai.006G057800-JGI_221_v2.1	4.23229	5.97508	2	Gorai.006G057800	gi|529070584|gb|JX964580.1|_Gossypium_hirsutum_clone_NBRI_TRANS-849_microsatellite_sequence
Gorai.006G022000-JGI_221_v2.1	5.26063	3.72178	2	Gorai.006G022000	gi|519746136|gb|JX614469.1|_Gossypium_hirsutum_clone_NBRI_GE57867_microsatellite_sequence
Gorai.006G015500-JGI_221_v2.1	5.83444	4.88528	2	Gorai.006G015500	gi|39652086|emb|AJ567176.1|_Gossypium_hirsutum_microsatellite_DNA_mGhCIR230,_clone_CIR230
Gorai.005G267900-JGI_221_v2.1	5.47829	5.83069	2	Gorai.005G267900	___NoMatchedTerm___
Gorai.005G265100-JGI_221_v2.1	5.32862	5.97516	2	Gorai.005G265100	___NoMatchedTerm___
Gorai.005G257200-JGI_221_v2.1	4.69795	5.90469	2	Gorai.005G257200	___NoMatchedTerm___
Gorai.005G256700-JGI_221_v2.1	4.81725	6.16773	2	Gorai.005G256700	___NoMatchedTerm___
Gorai.005G256600-JGI_221_v2.1	3.70787	5.77836	2	Gorai.005G256600	___NoMatchedTerm___
Gorai.005G231200-JGI_221_v2.1	6.69242	3.66289	2	Gorai.005G231200	___NoMatchedTerm___
Gorai.005G230200-JGI_221_v2.1	4.90875	4.41291	2	Gorai.005G230200	gi|519746592|gb|JX614660.1|_Gossypium_hirsutum_clone_NBRI_GE58220_microsatellite_sequence
Gorai.005G183300-JGI_221_v2.1	4.69795	5.04219	2	Gorai.005G183300	___NoMatchedTerm___
Gorai.005G168800-JGI_221_v2.1	5.0879	6.10633	2	Gorai.005G168800	___NoMatchedTerm___
Gorai.005G154500-JGI_221_v2.1	4.91036	5.88528	2	Gorai.005G154500	gi|519684399|gb|JX578294.1|_Gossypium_hirsutum_clone_NBRI_GE10289_microsatellite_sequence
Gorai.005G152300-JGI_221_v2.1	4.33182	5.97508	2	Gorai.005G152300	___NoMatchedTerm___
Gorai.005G138500-JGI_221_v2.1	4.83997	6.48965	2	Gorai.005G138500	gi|256536014|gb|GQ393069.1|_Gossypium_hirsutum_cultivar_Deltapine_20_clone_MONCS0050_SSR_marker_C2-0079_genomic_sequence
Gorai.005G060400-JGI_221_v2.1	3.64733	5.83069	2	Gorai.005G060400	gi|55956973|emb|AJ864707.1|_Gossypium_raimondii_partial_mRNA_for_alpha-1,6-xylosyltransferase_(x34.1_gene)
Gorai.004G206800-JGI_221_v2.1	5.47829	4.16773	2	Gorai.004G206800	___NoMatchedTerm___
Gorai.004G192500-JGI_221_v2.1	4.54041	4.90469	2	Gorai.004G192500	___NoMatchedTerm___
Gorai.004G103900-JGI_221_v2.1	5.1619	6.04219	2	Gorai.004G103900	gi|519689829|gb|JX583724.1|_Gossypium_hirsutum_clone_NBRI_GE16846_microsatellite_sequence
Gorai.004G012300-JGI_221_v2.1	5.83444	5.32585	2	Gorai.004G012300	___NoMatchedTerm___
Gorai.003G177400-JGI_221_v2.1	4.10301	5.52087	2	Gorai.003G177400	gi|317174251|gb|HQ526470.1|_Gossypium_herbaceum_clone_NBRI_E_EYT27PB03GTB56_simple_sequence_repeat_marker,_mRNA_sequence
Gorai.003G151700-JGI_221_v2.1	7.20629	3.76242	2	Gorai.003G151700	gi|19698445|gb|AF485265.1|_Gossypium_hirsutum_class_III_peroxidase_(pod3)_mRNA,_complete_cds
Gorai.003G146300-JGI_221_v2.1	3.86234	5.36333	2	Gorai.003G146300	gi|519686983|gb|JX580878.1|_Gossypium_hirsutum_clone_NBRI_GE13391_microsatellite_sequence
Gorai.003G140500-JGI_221_v2.1	4.97952	4.98481	2	Gorai.003G140500	___NoMatchedTerm___
Gorai.003G090000-JGI_221_v2.1	4.3254	4.43548	2	Gorai.003G090000	gi|57282622|emb|AJ606075.1|_Gossypium_hirsutum_mRNA_for_peroxidase_(pox_gene),_strain_Xuzhou_142
Gorai.002G248400-JGI_221_v2.1	3.81398	6.13103	2	Gorai.002G248400	gi|164668307|gb|EF079901.2|_Gossypium_hirsutum_PIP2_protein_(PIP2;1)_mRNA,_partial_cds
Gorai.002G200200-JGI_221_v2.1	6.22676	4.39985	2	Gorai.002G200200	gi|519758687|gb|JX620661.1|_Gossypium_hirsutum_clone_NBRI_GE66955_microsatellite_sequence
Gorai.002G197100-JGI_221_v2.1	4.77071	6.07792	2	Gorai.002G197100	gi|45758291|gb|AY438035.1|_Gossypium_hirsutum_beta-galactosidase_mRNA,_complete_cds
Gorai.002G153600-JGI_221_v2.1	5.56789	5.53736	2	Gorai.002G153600	___NoMatchedTerm___
Gorai.002G096400-JGI_221_v2.1	5.2994	5.83069	2	Gorai.002G096400	gi|519762661|gb|JX622422.1|_Gossypium_hirsutum_clone_NBRI_GE69148_microsatellite_sequence
Gorai.002G078000-JGI_221_v2.1	5.36353	5.53736	2	Gorai.002G078000	gi|312032583|gb|AC243151.1|_Gossypium_hirsutum_clone_MX094A13-jhn,_complete_sequence
Gorai.002G074500-JGI_221_v2.1	4.48383	5.24785	2	Gorai.002G074500	gi|519700677|gb|JX594457.1|_Gossypium_hirsutum_clone_NBRI_GE30421_microsatellite_sequence
Gorai.002G062200-JGI_221_v2.1	7.11984	2.66289	2	Gorai.002G062200	gi|317174511|gb|HQ526730.1|_Gossypium_herbaceum_clone_NBRI_A2_5487_simple_sequence_repeat_marker,_mRNA_sequence
Gorai.002G050500-JGI_221_v2.1	5.54041	5.39012	2	Gorai.002G050500	gi|519764986|gb|JX622985.1|_Gossypium_hirsutum_clone_NBRI_GE69961_microsatellite_sequence
Gorai.002G040500-JGI_221_v2.1	3.76054	6.66289	2	Gorai.002G040500	___NoMatchedTerm___
Gorai.002G039400-JGI_221_v2.1	6.08237	4.58276	2	Gorai.002G039400	___NoMatchedTerm___
Gorai.002G007800-JGI_221_v2.1	4.67286	4.10346	2	Gorai.002G007800	___NoMatchedTerm___
Gorai.001G228500-JGI_221_v2.1	5.06879	5.39985	2	Gorai.001G228500	gi|317172978|gb|HQ525197.1|_Gossypium_herbaceum_clone_NBRI_D2_628_simple_sequence_repeat_marker,_mRNA_sequence
Gorai.001G220300-JGI_221_v2.1	6.34247	4.28738	2	Gorai.001G220300	___NoMatchedTerm___
Gorai.001G209500-JGI_221_v2.1	3.86972	5.80584	2	Gorai.001G209500	gi|519692530|gb|JX586425.1|_Gossypium_hirsutum_clone_NBRI_GE20248_microsatellite_sequence
Gorai.001G115700-JGI_221_v2.1	5.67286	3.88528	2	Gorai.001G115700	gi|519695204|gb|JX589099.1|_Gossypium_hirsutum_clone_NBRI_GE23724_microsatellite_sequence
Gorai.001G075600-JGI_221_v2.1	6.43988	4.03212	2	Gorai.001G075600	___NoMatchedTerm___
Gorai.001G051100-JGI_221_v2.1	6.68546	4.01652	2	Gorai.001G051100	gi|37730468|gb|AY181251.1|_Gossypium_hirsutum_ethylene-responsive_element_binding_factor_mRNA,_complete_cds
Gorai.013G044000-JGI_221_v2.1	5.08237	5.04219	2	Gorai.013G044000	gi|519758811|gb|JX620723.1|_Gossypium_hirsutum_clone_NBRI_GE67037_microsatellite_sequence
Gorai.012G035500-JGI_221_v2.1	5.47829	4.39985	2	Gorai.012G035500	gi|519747823|gb|JX615139.1|_Gossypium_hirsutum_clone_NBRI_GE58975_microsatellite_sequence
Gorai.008G012500-JGI_221_v2.1	5.22676	4.90469	2	Gorai.008G012500	___NoMatchedTerm___
Gorai.004G110400-JGI_221_v2.1	6.2607	4.16773	2	Gorai.004G110400	gi|519762895|gb|JX622555.1|_Gossypium_hirsutum_clone_NBRI_GE69334_microsatellite_sequence
Gorai.004G016200-JGI_221_v2.1	4.83444	5.67023	2	Gorai.004G016200	gi|519698543|gb|JX592438.1|_Gossypium_hirsutum_clone_NBRI_GE27878_microsatellite_sequence
Gorai.003G103700-JGI_221_v2.1	2.97748	2.31893	2	Gorai.003G103700	___NoMatchedTerm___
Gorai.007G372000-JGI_221_v2.1	3.1619	1.8466	2	Gorai.007G372000	gi|519695341|gb|JX589236.1|_Gossypium_hirsutum_clone_NBRI_GE23895_microsatellite_sequence
Gorai.006G102000-JGI_221_v2.1	4.21848	1.42585	2	Gorai.006G102000	___NoMatchedTerm___
Gorai.004G288100-JGI_221_v2.1	3.1619	2.07792	2	Gorai.004G288100	___NoMatchedTerm___
Gorai.007G048600-JGI_221_v2.1	4.59486	1.07792	2	Gorai.007G048600	gi|317172921|gb|HQ525140.1|_Gossypium_herbaceum_clone_NBRI_B_EYI1BW404H4EFP_simple_sequence_repeat_marker,_mRNA_sequence
Gorai.006G018400-JGI_221_v2.1	3.04942	2.07792	2	Gorai.006G018400	___NoMatchedTerm___
Gorai.002G105100-JGI_221_v2.1	3.4194	2.58276	2	Gorai.002G105100	___NoMatchedTerm___
Gorai.013G243200-JGI_221_v2.1	2.8066	2.47159	2	Gorai.013G243200	gi|30841447|gb|AY271665.1|_Gossypium_barbadense_fiber_protein_Fb15_mRNA,_complete_cds
Gorai.013G241600-JGI_221_v2.1	2.68514	2.75536	2	Gorai.013G241600	___NoMatchedTerm___
Gorai.013G209400-JGI_221_v2.1	3.22307	2.52652	2	Gorai.013G209400	___NoMatchedTerm___
Gorai.013G205400-JGI_221_v2.1	2.98594	2.25579	2	Gorai.013G205400	gi|529060814|gb|JX963672.1|_Gossypium_hirsutum_clone_NBRI_TRANS-002_microsatellite_sequence
Gorai.013G201200-JGI_221_v2.1	3.59628	2.87417	2	Gorai.013G201200	___NoMatchedTerm___
Gorai.013G116900-JGI_221_v2.1	2.72244	2.49886	2	Gorai.013G116900	gi|1469929|gb|U48777.1|GHU48777_Gossypium_hirsutum_fiber-specific_acyl_carrier_protein_(ACP1)_mRNA,_complete_cds
Gorai.013G049700-JGI_221_v2.1	2.90651	2.19657	2	Gorai.013G049700	___NoMatchedTerm___
Gorai.011G198800-JGI_221_v2.1	3.17309	3.19691	2	Gorai.011G198800	gi|130775701|gb|EF440361.1|_Gossypium_hirsutum_unknown_mRNA
Gorai.011G087400-JGI_221_v2.1	2.96845	2.2432	3	Gorai.011G087400	___NoMatchedTerm___
Gorai.010G244800-JGI_221_v2.1	2.57615	2.53299	3	Gorai.010G244800	gi|519750111|gb|JX616416.1|_Gossypium_hirsutum_clone_NBRI_GE61060_microsatellite_sequence
Gorai.010G231600-JGI_221_v2.1	3.22615	2.50806	3	Gorai.010G231600	gi|89258490|gb|DQ372570.1|_Gossypium_hirsutum_putative_ribosomal_protein_L28_(rpl28)_mRNA,_complete_cds
Gorai.010G219300-JGI_221_v2.1	3.69942	3.49373	3	Gorai.010G219300	___NoMatchedTerm___
Gorai.010G081200-JGI_221_v2.1	2.77767	2.30296	3	Gorai.010G081200	___NoMatchedTerm___
Gorai.009G418200-JGI_221_v2.1	2.76404	2.59408	3	Gorai.009G418200	___NoMatchedTerm___
Gorai.009G316700-JGI_221_v2.1	2.72415	2.37981	3	Gorai.009G316700	___NoMatchedTerm___
Gorai.009G253600-JGI_221_v2.1	3.18226	2.49522	3	Gorai.009G253600	___NoMatchedTerm___
Gorai.009G248700-JGI_221_v2.1	2.9322	2.12614	3	Gorai.009G248700	___NoMatchedTerm___
Gorai.009G158000-JGI_221_v2.1	3.2567	2.38349	3	Gorai.009G158000	___NoMatchedTerm___
Gorai.009G028400-JGI_221_v2.1	2.84063	2.53661	3	Gorai.009G028400	gi|336318625|gb|HM543091.1|_Gossypium_raimondii_isolate_D5_profillin_(PRF2)_mRNA,_partial_cds
Gorai.008G294500-JGI_221_v2.1	3.64798	2.91486	3	Gorai.008G294500	___NoMatchedTerm___
Gorai.007G349800-JGI_221_v2.1	2.75287	2.20888	3	Gorai.007G349800	gi|1006830|gb|U35015.1|GHU35015_Gossypium_hirsutum_acyl-CoA-binding_protein_mRNA,_complete_cds
Gorai.007G157500-JGI_221_v2.1	3.31876	3.0305	3	Gorai.007G157500	___NoMatchedTerm___
Gorai.007G128900-JGI_221_v2.1	4.01484	2.62318	3	Gorai.007G128900	gi|519763597|gb|JX622834.1|_Gossypium_hirsutum_clone_NBRI_GE69740_microsatellite_sequence
Gorai.007G109700-JGI_221_v2.1	3.65082	3.16276	3	Gorai.007G109700	gi|25992540|gb|AF531370.1|_Gossypium_barbadense_fiber_protein_Fb11_mRNA,_complete_cds
Gorai.007G067900-JGI_221_v2.1	3.18417	3.24199	3	Gorai.007G067900	___NoMatchedTerm___
Gorai.007G062700-JGI_221_v2.1	3.09444	2.87614	3	Gorai.007G062700	gi|330370813|gb|JF495594.1|_Gossypium_herbaceum_clone_NBRI_Gh_M103_simple_sequence_repeat_marker,_genomic_sequence
Gorai.006G267400-JGI_221_v2.1	2.9971	3.09428	3	Gorai.006G267400	gi|295687226|gb|GU295062.1|_Gossypium_hirsutum_eukaryotic_translation_initiation_factor_5A_mRNA,_complete_cds
Gorai.006G259400-JGI_221_v2.1	2.83467	2.2549	3	Gorai.006G259400	___NoMatchedTerm___
Gorai.006G214900-JGI_221_v2.1	3.19175	2.78953	3	Gorai.006G214900	gi|4741895|gb|AF127042.1|AF127042_Gossypium_hirsutum_60S_ribosomal_protein_L37a_(RL37a)_mRNA,_complete_cds
Gorai.006G112600-JGI_221_v2.1	2.96387	2.81041	3	Gorai.006G112600	___NoMatchedTerm___
Gorai.006G106600-JGI_221_v2.1	2.64307	2.51053	3	Gorai.006G106600	gi|317174204|gb|HQ526423.1|_Gossypium_herbaceum_clone_NBRI_C_7119_simple_sequence_repeat_marker,_mRNA_sequence
Gorai.006G070600-JGI_221_v2.1	3.36827	2.18869	3	Gorai.006G070600	gi|519691605|gb|JX585500.1|_Gossypium_hirsutum_clone_NBRI_GE19085_microsatellite_sequence
Gorai.005G248800-JGI_221_v2.1	2.97191	3.04734	3	Gorai.005G248800	gi|3135694|gb|AF064202.1|AF064202_Gossypium_hirsutum_vacuolar_proton_ATPase_16_kDa_proteolipid_subunit_(VATPase)_mRNA,_partial_cds
Gorai.005G244900-JGI_221_v2.1	2.51669	2.657	3	Gorai.005G244900	___NoMatchedTerm___
Gorai.005G181600-JGI_221_v2.1	3.11114	3.18032	3	Gorai.005G181600	gi|29028257|gb|AY217756.1|_Gossypium_hirsutum_ADP-ribosylation_factor_1_(ARF1)_mRNA,_complete_cds
Gorai.005G167100-JGI_221_v2.1	3.56188	3.31644	3	Gorai.005G167100	___NoMatchedTerm___
Gorai.005G099800-JGI_221_v2.1	3.42323	3.11307	3	Gorai.005G099800	gi|317174734|gb|HQ526953.1|_Gossypium_herbaceum_clone_NBRI_D2_498_simple_sequence_repeat_marker,_mRNA_sequence
Gorai.005G051000-JGI_221_v2.1	3.06707	2.25882	3	Gorai.005G051000	gi|519691955|gb|JX585850.1|_Gossypium_hirsutum_clone_NBRI_GE19525_microsatellite_sequence
Gorai.005G045400-JGI_221_v2.1	3.4836	3.07605	3	Gorai.005G045400	___NoMatchedTerm___
Gorai.005G043600-JGI_221_v2.1	2.83695	2.38652	3	Gorai.005G043600	___NoMatchedTerm___
Gorai.005G014500-JGI_221_v2.1	2.76655	2.55024	3	Gorai.005G014500	___NoMatchedTerm___
Gorai.005G005700-JGI_221_v2.1	3.0628	2.26806	3	Gorai.005G005700	___NoMatchedTerm___
Gorai.004G291400-JGI_221_v2.1	2.98836	3.1851	3	Gorai.004G291400	gi|35187451|gb|AY375336.1|_Gossypium_barbadense_fiber_NTGP1-related_protein_mRNA,_complete_cds
Gorai.004G263400-JGI_221_v2.1	2.63182	2.83902	3	Gorai.004G263400	___NoMatchedTerm___
Gorai.004G164600-JGI_221_v2.1	3.31928	2.99228	3	Gorai.004G164600	gi|519684495|gb|JX578390.1|_Gossypium_hirsutum_clone_NBRI_GE10402_microsatellite_sequence
Gorai.004G146100-JGI_221_v2.1	2.73905	2.89796	3	Gorai.004G146100	gi|29028257|gb|AY217756.1|_Gossypium_hirsutum_ADP-ribosylation_factor_1_(ARF1)_mRNA,_complete_cds
Gorai.004G144400-JGI_221_v2.1	3.51368	3.19366	3	Gorai.004G144400	___NoMatchedTerm___
Gorai.004G044400-JGI_221_v2.1	3.08965	2.7878	3	Gorai.004G044400	gi|529069980|gb|JX964574.1|_Gossypium_hirsutum_clone_NBRI_TRANS-843_microsatellite_sequence
Gorai.003G179300-JGI_221_v2.1	3.54187	2.79256	3	Gorai.003G179300	gi|529068658|gb|JX964497.1|_Gossypium_hirsutum_clone_NBRI_TRANS-766_microsatellite_sequence
Gorai.003G034000-JGI_221_v2.1	3.2283	2.95834	3	Gorai.003G034000	___NoMatchedTerm___
Gorai.002G253900-JGI_221_v2.1	2.95919	2.1745	3	Gorai.002G253900	gi|529066755|gb|JX964232.1|_Gossypium_hirsutum_clone_NBRI_TRANS-501_microsatellite_sequence
Gorai.002G250200-JGI_221_v2.1	2.95911	2.94026	3	Gorai.002G250200	gi|519685070|gb|JX578965.1|_Gossypium_hirsutum_clone_NBRI_GE11106_microsatellite_sequence
Gorai.002G244300-JGI_221_v2.1	2.76054	2.46587	3	Gorai.002G244300	gi|317175446|gb|HQ527665.1|_Gossypium_herbaceum_clone_NBRI_E_4389_simple_sequence_repeat_marker,_mRNA_sequence
Gorai.002G236600-JGI_221_v2.1	2.73641	2.52218	3	Gorai.002G236600	gi|519697104|gb|JX590999.1|_Gossypium_hirsutum_clone_NBRI_GE26029_microsatellite_sequence
Gorai.002G025700-JGI_221_v2.1	2.98681	2.19123	3	Gorai.002G025700	gi|519691955|gb|JX585850.1|_Gossypium_hirsutum_clone_NBRI_GE19525_microsatellite_sequence
Gorai.002G005300-JGI_221_v2.1	3.37874	2.6351	3	Gorai.002G005300	gi|317174324|gb|HQ526543.1|_Gossypium_herbaceum_clone_NBRI_B_848_simple_sequence_repeat_marker,_mRNA_sequence
Gorai.002G002500-JGI_221_v2.1	2.78636	2.66385	3	Gorai.002G002500	gi|256568422|gb|FJ646596.1|_Gossypium_hirsutum_PIP_protein_(PIP2;5)_mRNA,_complete_cds
Gorai.002G001600-JGI_221_v2.1	3.56564	3.46065	3	Gorai.002G001600	___NoMatchedTerm___
Gorai.001G271600-JGI_221_v2.1	3.7642	2.93221	3	Gorai.001G271600	___NoMatchedTerm___
Gorai.001G267800-JGI_221_v2.1	2.8944	2.58677	3	Gorai.001G267800	gi|211906447|gb|FJ415171.1|_Gossypium_hirsutum_clone_Spot17_alpha-soluble_NSF_attachment_protein_mRNA,_complete_cds
Gorai.001G264800-JGI_221_v2.1	2.96896	2.43733	3	Gorai.001G264800	___NoMatchedTerm___
Gorai.001G187200-JGI_221_v2.1	3.82661	3.05741	3	Gorai.001G187200	___NoMatchedTerm___
Gorai.001G136100-JGI_221_v2.1	2.97066	1.84048	3	Gorai.001G136100	___NoMatchedTerm___
Gorai.001G103100-JGI_221_v2.1	2.9289	2.10297	3	Gorai.001G103100	___NoMatchedTerm___
Gorai.001G068500-JGI_221_v2.1	2.93222	2.22767	3	Gorai.001G068500	gi|317174231|gb|HQ526450.1|_Gossypium_herbaceum_clone_NBRI_D_EYT27PB02EUXV7_simple_sequence_repeat_marker,_mRNA_sequence
Gorai.N024300-JGI_221_v2.1	3.2213	3.18982	3	Gorai.N024300	gi|317173089|gb|HQ525308.1|_Gossypium_herbaceum_clone_NBRI_A_EYI1BW401BC4EN_simple_sequence_repeat_marker,_mRNA_sequence
Gorai.013G264800-JGI_221_v2.1	3.10621	2.77263	3	Gorai.013G264800	___NoMatchedTerm___
Gorai.013G263900-JGI_221_v2.1	3.13706	2.64057	3	Gorai.013G263900	___NoMatchedTerm___
Gorai.013G165300-JGI_221_v2.1	3.0802	2.62563	3	Gorai.013G165300	___NoMatchedTerm___
Gorai.013G157000-JGI_221_v2.1	3.75097	3.56956	3	Gorai.013G157000	gi|529062511|gb|JX963958.1|_Gossypium_hirsutum_clone_NBRI_TRANS-227_microsatellite_sequence
Gorai.013G112500-JGI_221_v2.1	3.21907	2.72612	3	Gorai.013G112500	___NoMatchedTerm___
Gorai.013G110300-JGI_221_v2.1	3.10905	2.71241	3	Gorai.013G110300	gi|29164795|gb|AY185519.1|_Gossypium_barbadense_clone_2__2_putative_vacuolar_ATP_synthase_gene,_partial_cds
Gorai.012G088800-JGI_221_v2.1	2.71497	2.45519	3	Gorai.012G088800	___NoMatchedTerm___
Gorai.012G074300-JGI_221_v2.1	2.93623	3.14623	3	Gorai.012G074300	___NoMatchedTerm___
Gorai.012G051800-JGI_221_v2.1	2.91138	2.6179	3	Gorai.012G051800	___NoMatchedTerm___
Gorai.012G038400-JGI_221_v2.1	3.19249	2.84526	3	Gorai.012G038400	gi|317173089|gb|HQ525308.1|_Gossypium_herbaceum_clone_NBRI_A_EYI1BW401BC4EN_simple_sequence_repeat_marker,_mRNA_sequence
Gorai.011G239500-JGI_221_v2.1	2.50813	2.6882	3	Gorai.011G239500	gi|164668307|gb|EF079901.2|_Gossypium_hirsutum_PIP2_protein_(PIP2;1)_mRNA,_partial_cds
Gorai.011G125800-JGI_221_v2.1	3.41903	3.14261	3	Gorai.011G125800	___NoMatchedTerm___
Gorai.011G125000-JGI_221_v2.1	2.74941	2.37401	3	Gorai.011G125000	___NoMatchedTerm___
Gorai.011G099900-JGI_221_v2.1	2.94544	2.12638	3	Gorai.011G099900	gi|519685289|gb|JX579184.1|_Gossypium_hirsutum_clone_NBRI_GE11376_microsatellite_sequence
Gorai.011G082800-JGI_221_v2.1	3.5813	3.12572	3	Gorai.011G082800	gi|317173038|gb|HQ525257.1|_Gossypium_herbaceum_clone_NBRI_E_1491_simple_sequence_repeat_marker,_mRNA_sequence
Gorai.011G045000-JGI_221_v2.1	3.14654	2.96545	3	Gorai.011G045000	___NoMatchedTerm___
Gorai.011G043400-JGI_221_v2.1	2.53122	2.76672	3	Gorai.011G043400	gi|519684911|gb|JX578806.1|_Gossypium_hirsutum_clone_NBRI_GE10903_microsatellite_sequence
Gorai.011G009200-JGI_221_v2.1	3.39973	2.7961	3	Gorai.011G009200	gi|166977639|gb|EU373062.1|_Gossypium_hirsutum_gland_development_related_protein_72-like_mRNA,_complete_sequence
Gorai.010G218800-JGI_221_v2.1	3.14239	2.97942	3	Gorai.010G218800	___NoMatchedTerm___
Gorai.010G205400-JGI_221_v2.1	3.15989	2.38899	3	Gorai.010G205400	___NoMatchedTerm___
Gorai.010G141100-JGI_221_v2.1	2.84447	2.37576	3	Gorai.010G141100	___NoMatchedTerm___
Gorai.010G104000-JGI_221_v2.1	2.91068	2.78016	3	Gorai.010G104000	___NoMatchedTerm___
Gorai.010G004600-JGI_221_v2.1	3.33314	2.57862	3	Gorai.010G004600	gi|30983939|gb|AY273900.1|_Gossypium_barbadense_clathrin_coat_assembly_protein_mRNA,_complete_cds
Gorai.009G414000-JGI_221_v2.1	2.66739	2.56062	3	Gorai.009G414000	___NoMatchedTerm___
Gorai.009G351800-JGI_221_v2.1	3.54744	3.41105	3	Gorai.009G351800	___NoMatchedTerm___
Gorai.009G189100-JGI_221_v2.1	3.18635	2.60318	3	Gorai.009G189100	___NoMatchedTerm___
Gorai.009G185200-JGI_221_v2.1	2.98489	2.42616	3	Gorai.009G185200	___NoMatchedTerm___
Gorai.009G030400-JGI_221_v2.1	2.92344	3.14631	3	Gorai.009G030400	___NoMatchedTerm___
Gorai.009G010100-JGI_221_v2.1	2.72517	2.3627	3	Gorai.009G010100	gi|519750215|gb|JX616468.1|_Gossypium_hirsutum_clone_NBRI_GE61166_microsatellite_sequence
Gorai.008G298400-JGI_221_v2.1	3.18509	3.33718	3	Gorai.008G298400	___NoMatchedTerm___
Gorai.008G240500-JGI_221_v2.1	3.11987	2.39526	3	Gorai.008G240500	___NoMatchedTerm___
Gorai.008G211900-JGI_221_v2.1	3.16321	2.35921	3	Gorai.008G211900	___NoMatchedTerm___
Gorai.008G172400-JGI_221_v2.1	4.24622	3.14918	3	Gorai.008G172400	gi|529062785|gb|JX964005.1|_Gossypium_hirsutum_clone_NBRI_TRANS-274_microsatellite_sequence
Gorai.008G145500-JGI_221_v2.1	3.32045	1.9518	3	Gorai.008G145500	gi|30841445|gb|AY271664.1|_Gossypium_barbadense_fiber_protein_Fb14_mRNA,_complete_cds
Gorai.008G140200-JGI_221_v2.1	4.12462	1.92592	3	Gorai.008G140200	___NoMatchedTerm___
Gorai.008G081100-JGI_221_v2.1	3.2248	3.15163	3	Gorai.008G081100	gi|317174695|gb|HQ526914.1|_Gossypium_herbaceum_clone_NBRI_D_EYT27PB02DEVTU_simple_sequence_repeat_marker,_mRNA_sequence
Gorai.008G068000-JGI_221_v2.1	3.0099	2.7345	3	Gorai.008G068000	___NoMatchedTerm___
Gorai.008G044200-JGI_221_v2.1	3.27547	2.56388	3	Gorai.008G044200	___NoMatchedTerm___
Gorai.007G263500-JGI_221_v2.1	3.68691	2.75472	3	Gorai.007G263500	___NoMatchedTerm___
Gorai.007G238600-JGI_221_v2.1	3.12678	2.73827	3	Gorai.007G238600	___NoMatchedTerm___
Gorai.007G223900-JGI_221_v2.1	3.2154	2.50968	3	Gorai.007G223900	___NoMatchedTerm___
Gorai.007G191900-JGI_221_v2.1	3.93523	2.95005	3	Gorai.007G191900	___NoMatchedTerm___
Gorai.007G175400-JGI_221_v2.1	4.07988	2.79584	3	Gorai.007G175400	gi|519695267|gb|JX589162.1|_Gossypium_hirsutum_clone_NBRI_GE23796_microsatellite_sequence
Gorai.007G165500-JGI_221_v2.1	3.48935	3.23006	3	Gorai.007G165500	gi|256536633|gb|GQ393688.1|_Gossypium_hirsutum_cultivar_Deltapine_33_B_clone_MONCS0653_SSR_marker_CGR5712_genomic_sequence
Gorai.007G047900-JGI_221_v2.1	3.05809	2.80619	3	Gorai.007G047900	___NoMatchedTerm___
Gorai.007G002300-JGI_221_v2.1	3.05038	2.09782	3	Gorai.007G002300	___NoMatchedTerm___
Gorai.006G174200-JGI_221_v2.1	3.39535	2.87751	3	Gorai.006G174200	___NoMatchedTerm___
Gorai.006G155200-JGI_221_v2.1	3.07701	3.31428	3	Gorai.006G155200	___NoMatchedTerm___
Gorai.006G023700-JGI_221_v2.1	2.69072	2.33371	3	Gorai.006G023700	gi|317173509|gb|HQ525728.1|_Gossypium_herbaceum_clone_NBRI_E_EYT27PB03G56RO_simple_sequence_repeat_marker,_mRNA_sequence
Gorai.006G017300-JGI_221_v2.1	3.10124	3.21178	3	Gorai.006G017300	gi|519694524|gb|JX588419.1|_Gossypium_hirsutum_clone_NBRI_GE22842_microsatellite_sequence
Gorai.005G243700-JGI_221_v2.1	2.74414	2.31579	3	Gorai.005G243700	___NoMatchedTerm___
Gorai.005G061200-JGI_221_v2.1	3.08459	1.96972	3	Gorai.005G061200	gi|519691206|gb|JX585101.1|_Gossypium_hirsutum_clone_NBRI_GE18577_microsatellite_sequence
Gorai.004G282100-JGI_221_v2.1	2.55269	2.70433	3	Gorai.004G282100	gi|519683792|gb|JX577687.1|_Gossypium_hirsutum_clone_NBRI_GE9558_microsatellite_sequence
Gorai.004G263100-JGI_221_v2.1	3.34916	1.60121	3	Gorai.004G263100	___NoMatchedTerm___
Gorai.004G262400-JGI_221_v2.1	3.24904	1.9683	3	Gorai.004G262400	___NoMatchedTerm___
Gorai.004G218600-JGI_221_v2.1	3.06505	3.1934	3	Gorai.004G218600	___NoMatchedTerm___
Gorai.004G215500-JGI_221_v2.1	2.98695	2.81809	3	Gorai.004G215500	___NoMatchedTerm___
Gorai.004G200300-JGI_221_v2.1	3.457	3.2374	3	Gorai.004G200300	___NoMatchedTerm___
Gorai.004G142200-JGI_221_v2.1	3.20124	2.00086	3	Gorai.004G142200	___NoMatchedTerm___
Gorai.004G096800-JGI_221_v2.1	2.98728	2.71071	3	Gorai.004G096800	___NoMatchedTerm___
Gorai.004G089700-JGI_221_v2.1	2.97812	2.50359	3	Gorai.004G089700	gi|30841445|gb|AY271664.1|_Gossypium_barbadense_fiber_protein_Fb14_mRNA,_complete_cds
Gorai.004G040200-JGI_221_v2.1	4.15061	2.52977	3	Gorai.004G040200	gi|519748385|gb|JX615498.1|_Gossypium_hirsutum_clone_NBRI_GE59511_microsatellite_sequence
Gorai.003G149000-JGI_221_v2.1	3.23297	2.62284	3	Gorai.003G149000	___NoMatchedTerm___
Gorai.003G127400-JGI_221_v2.1	3.25167	2.13396	3	Gorai.003G127400	gi|169248109|gb|EU309470.1|_Gossypium_arboreum_universal_stress_protein_1_mRNA,_complete_cds
Gorai.002G240000-JGI_221_v2.1	3.79479	2.93092	3	Gorai.002G240000	___NoMatchedTerm___
Gorai.002G233800-JGI_221_v2.1	3.1015	2.57362	3	Gorai.002G233800	___NoMatchedTerm___
Gorai.002G229200-JGI_221_v2.1	3.12209	1.64312	3	Gorai.002G229200	gi|254681441|gb|GQ169757.1|_Gossypium_arboreum_zinc_finger_protein_mRNA,_complete_cds
Gorai.002G225200-JGI_221_v2.1	3.61689	2.27637	3	Gorai.002G225200	___NoMatchedTerm___
Gorai.002G081000-JGI_221_v2.1	3.29599	2.45523	3	Gorai.002G081000	___NoMatchedTerm___
Gorai.002G054300-JGI_221_v2.1	3.05824	2.37165	3	Gorai.002G054300	___NoMatchedTerm___
Gorai.002G003400-JGI_221_v2.1	2.81747	2.75288	3	Gorai.002G003400	___NoMatchedTerm___
Gorai.001G269600-JGI_221_v2.1	3.03199	3.13398	3	Gorai.001G269600	gi|317174384|gb|HQ526603.1|_Gossypium_herbaceum_clone_NBRI_C_EYT27PB01BY3Z9_simple_sequence_repeat_marker,_mRNA_sequence
Gorai.001G230100-JGI_221_v2.1	2.98565	2.65792	3	Gorai.001G230100	___NoMatchedTerm___
Gorai.001G178400-JGI_221_v2.1	4.29381	3.31681	3	Gorai.001G178400	gi|130775701|gb|EF440361.1|_Gossypium_hirsutum_unknown_mRNA
Gorai.001G177700-JGI_221_v2.1	2.91987	2.84049	3	Gorai.001G177700	___NoMatchedTerm___
Gorai.001G170800-JGI_221_v2.1	3.8134	3.17272	3	Gorai.001G170800	gi|519686781|gb|JX580676.1|_Gossypium_hirsutum_clone_NBRI_GE13154_microsatellite_sequence
Gorai.001G144400-JGI_221_v2.1	3.65091	3.12717	3	Gorai.001G144400	___NoMatchedTerm___
Gorai.001G034800-JGI_221_v2.1	2.80276	2.68099	3	Gorai.001G034800	___NoMatchedTerm___
Gorai.001G031100-JGI_221_v2.1	3.28571	2.8781	3	Gorai.001G031100	gi|77744868|gb|DQ222986.1|_Gossypium_arboreum_temperature-induced_lipocalin'_(TIL')_mRNA,_complete_cds
Gorai.001G028800-JGI_221_v2.1	2.9973	2.44316	3	Gorai.001G028800	___NoMatchedTerm___
Gorai.001G027800-JGI_221_v2.1	2.56326	2.75653	3	Gorai.001G027800	___NoMatchedTerm___
Gorai.001G010600-JGI_221_v2.1	3.34393	2.85808	3	Gorai.001G010600	gi|519684133|gb|JX578028.1|_Gossypium_hirsutum_clone_NBRI_GE9967_microsatellite_sequence
Gorai.013G260800-JGI_221_v2.1	3.15285	2.42081	3	Gorai.013G260800	___NoMatchedTerm___
Gorai.013G246700-JGI_221_v2.1	3.38671	2.19049	3	Gorai.013G246700	gi|519719044|gb|JX606957.1|_Gossypium_hirsutum_clone_NBRI_GE47209_microsatellite_sequence
Gorai.013G159400-JGI_221_v2.1	3.60247	3.67582	3	Gorai.013G159400	___NoMatchedTerm___
Gorai.013G010600-JGI_221_v2.1	3.2403	2.43207	3	Gorai.013G010600	___NoMatchedTerm___
Gorai.012G069200-JGI_221_v2.1	3.34077	2.33731	3	Gorai.012G069200	___NoMatchedTerm___
Gorai.012G061400-JGI_221_v2.1	3.17317	2.42733	3	Gorai.012G061400	gi|211906455|gb|FJ415175.1|_Gossypium_hirsutum_clone_Spot38_quinone_oxidoreductase_mRNA,_complete_cds
Gorai.012G004200-JGI_221_v2.1	3.39251	2.908	3	Gorai.012G004200	___NoMatchedTerm___
Gorai.011G019000-JGI_221_v2.1	2.91526	2.76738	3	Gorai.011G019000	gi|519691839|gb|JX585734.1|_Gossypium_hirsutum_clone_NBRI_GE19386_microsatellite_sequence
Gorai.010G252500-JGI_221_v2.1	3.34921	3.02834	3	Gorai.010G252500	gi|256537582|gb|GQ394637.1|_Gossypium_hirsutum_cultivar_Deltapine_90_clone_MONCS1660_SSR_marker_DC40140_genomic_sequence
Gorai.010G240500-JGI_221_v2.1	3.34247	3.09352	3	Gorai.010G240500	___NoMatchedTerm___
Gorai.010G235200-JGI_221_v2.1	2.63138	2.71652	3	Gorai.010G235200	___NoMatchedTerm___
Gorai.010G222500-JGI_221_v2.1	2.76999	2.29709	3	Gorai.010G222500	___NoMatchedTerm___
Gorai.010G170200-JGI_221_v2.1	2.90606	2.75379	3	Gorai.010G170200	___NoMatchedTerm___
Gorai.010G169200-JGI_221_v2.1	3.20072	2.43094	3	Gorai.010G169200	gi|317174158|gb|HQ526377.1|_Gossypium_herbaceum_clone_NBRI_E2_1153_simple_sequence_repeat_marker,_mRNA_sequence
Gorai.010G153700-JGI_221_v2.1	3.524	2.91746	3	Gorai.010G153700	gi|312032535|gb|AC243102.1|_Gossypium_arboreum_clone_GM226J06-jme,_complete_sequence
Gorai.010G098800-JGI_221_v2.1	3.0138	2.26492	3	Gorai.010G098800	gi|519688257|gb|JX582152.1|_Gossypium_hirsutum_clone_NBRI_GE14933_microsatellite_sequence
Gorai.010G029400-JGI_221_v2.1	3.64336	3.73231	3	Gorai.010G029400	___NoMatchedTerm___
Gorai.010G026700-JGI_221_v2.1	4.0879	2.69941	3	Gorai.010G026700	___NoMatchedTerm___
Gorai.010G025100-JGI_221_v2.1	3.64028	3.25442	3	Gorai.010G025100	gi|519748825|gb|JX615731.1|_Gossypium_hirsutum_clone_NBRI_GE59880_microsatellite_sequence
Gorai.009G414500-JGI_221_v2.1	2.75626	2.31436	3	Gorai.009G414500	___NoMatchedTerm___
Gorai.009G388100-JGI_221_v2.1	2.86838	2.3234	3	Gorai.009G388100	___NoMatchedTerm___
Gorai.009G357800-JGI_221_v2.1	2.85883	2.3454	3	Gorai.009G357800	___NoMatchedTerm___
Gorai.009G305900-JGI_221_v2.1	4.19004	2.34738	3	Gorai.009G305900	___NoMatchedTerm___
Gorai.009G294000-JGI_221_v2.1	2.89887	2.57819	3	Gorai.009G294000	___NoMatchedTerm___
Gorai.009G276800-JGI_221_v2.1	4.07291	2.50323	3	Gorai.009G276800	___NoMatchedTerm___
Gorai.009G259500-JGI_221_v2.1	2.80487	2.14442	3	Gorai.009G259500	gi|519761267|gb|JX621831.1|_Gossypium_hirsutum_clone_NBRI_GE68419_microsatellite_sequence
Gorai.009G168000-JGI_221_v2.1	3.15022	2.07257	3	Gorai.009G168000	gi|519684820|gb|JX578715.1|_Gossypium_hirsutum_clone_NBRI_GE10795_microsatellite_sequence
Gorai.009G106500-JGI_221_v2.1	4.1619	2.70471	3	Gorai.009G106500	___NoMatchedTerm___
Gorai.009G101100-JGI_221_v2.1	3.52342	2.84249	3	Gorai.009G101100	___NoMatchedTerm___
Gorai.009G101000-JGI_221_v2.1	3.22683	2.30182	3	Gorai.009G101000	___NoMatchedTerm___
Gorai.009G100700-JGI_221_v2.1	2.88053	2.65547	3	Gorai.009G100700	gi|256536379|gb|GQ393434.1|_Gossypium_hirsutum_cultivar_Deltapine_33_B_clone_MONCS0399_SSR_marker_CGR5358_genomic_sequence
Gorai.009G016900-JGI_221_v2.1	4.14279	2.37677	3	Gorai.009G016900	gi|317174861|gb|HQ527080.1|_Gossypium_herbaceum_clone_NBRI_B2_586-2_simple_sequence_repeat_marker,_mRNA_sequence
Gorai.009G016200-JGI_221_v2.1	3.90664	3.29352	3	Gorai.009G016200	gi|332167940|gb|HQ452489.1|_Gossypium_hirsutum_auxin-responsive_protein_(Aux9)_mRNA,_complete_cds
Gorai.008G259400-JGI_221_v2.1	4.02697	3.14831	3	Gorai.008G259400	gi|519683570|gb|JX577465.1|_Gossypium_hirsutum_clone_NBRI_GE9293_microsatellite_sequence
Gorai.008G248600-JGI_221_v2.1	3.2413	2.36022	3	Gorai.008G248600	gi|2267582|gb|AF009338.1|AF009338_Gossypium_hirsutum_vacuolar_H+-ATPase_subunit_E_mRNA,_complete_cds
Gorai.008G167700-JGI_221_v2.1	2.74834	2.76941	3	Gorai.008G167700	gi|519752146|gb|JX617330.1|_Gossypium_hirsutum_clone_NBRI_GE62417_microsatellite_sequence
Gorai.008G165500-JGI_221_v2.1	3.11423	2.12906	3	Gorai.008G165500	gi|519696932|gb|JX590827.1|_Gossypium_hirsutum_clone_NBRI_GE25822_microsatellite_sequence
Gorai.008G097900-JGI_221_v2.1	2.90733	2.61398	3	Gorai.008G097900	gi|519712874|gb|JX604199.1|_Gossypium_hirsutum_clone_NBRI_GE43371_microsatellite_sequence
Gorai.008G080400-JGI_221_v2.1	2.56095	2.65412	3	Gorai.008G080400	___NoMatchedTerm___
Gorai.008G033100-JGI_221_v2.1	3.3071	2.8674	3	Gorai.008G033100	gi|292653564|gb|GU998849.1|_Gossypium_hirsutum_cultivar_TM-1_aquaporin_XIP1;1_mRNA,_complete_cds
Gorai.007G362100-JGI_221_v2.1	3.14156	2.32889	3	Gorai.007G362100	___NoMatchedTerm___
Gorai.007G307500-JGI_221_v2.1	3.4337	2.15374	3	Gorai.007G307500	gi|317173229|gb|HQ525448.1|_Gossypium_herbaceum_clone_NBRI_A_EYI1BW401BR5QA_simple_sequence_repeat_marker,_mRNA_sequence
Gorai.007G289900-JGI_221_v2.1	3.33822	3.24043	3	Gorai.007G289900	gi|317174352|gb|HQ526571.1|_Gossypium_herbaceum_clone_NBRI_C2_2110_simple_sequence_repeat_marker,_mRNA_sequence
Gorai.007G228300-JGI_221_v2.1	2.87145	2.65111	3	Gorai.007G228300	___NoMatchedTerm___
Gorai.007G198800-JGI_221_v2.1	3.51686	2.69218	3	Gorai.007G198800	___NoMatchedTerm___
Gorai.007G116400-JGI_221_v2.1	2.93421	2.01217	3	Gorai.007G116400	___NoMatchedTerm___
Gorai.007G082500-JGI_221_v2.1	3.3646	2.35996	3	Gorai.007G082500	___NoMatchedTerm___
Gorai.007G067000-JGI_221_v2.1	3.08315	3.17853	3	Gorai.007G067000	gi|519684321|gb|JX578216.1|_Gossypium_hirsutum_clone_NBRI_GE10192_microsatellite_sequence
Gorai.007G025300-JGI_221_v2.1	3.19866	2.69744	3	Gorai.007G025300	gi|519685571|gb|JX579466.1|_Gossypium_hirsutum_clone_NBRI_GE11711_microsatellite_sequence
Gorai.006G252300-JGI_221_v2.1	3.48657	2.43423	3	Gorai.006G252300	___NoMatchedTerm___
Gorai.006G230200-JGI_221_v2.1	2.97839	2.17746	3	Gorai.006G230200	___NoMatchedTerm___
Gorai.006G216000-JGI_221_v2.1	2.55147	2.61849	3	Gorai.006G216000	___NoMatchedTerm___
Gorai.006G204900-JGI_221_v2.1	3.5218	2.55767	3	Gorai.006G204900	gi|519684747|gb|JX578642.1|_Gossypium_hirsutum_clone_NBRI_GE10707_microsatellite_sequence
Gorai.006G201400-JGI_221_v2.1	3.06062	2.86698	3	Gorai.006G201400	gi|5834247|gb|AF175124.1|AF175124_Gossypium_hirsutum_SINAH1_protein_mRNA,_complete_cds
Gorai.006G122200-JGI_221_v2.1	2.93886	2.30452	3	Gorai.006G122200	___NoMatchedTerm___
Gorai.006G119400-JGI_221_v2.1	2.52447	2.7074	3	Gorai.006G119400	___NoMatchedTerm___
Gorai.006G113800-JGI_221_v2.1	2.82136	2.31239	3	Gorai.006G113800	___NoMatchedTerm___
Gorai.006G057500-JGI_221_v2.1	3.56877	2.53164	3	Gorai.006G057500	___NoMatchedTerm___
Gorai.005G265800-JGI_221_v2.1	3.7189	3.355	3	Gorai.005G265800	___NoMatchedTerm___
Gorai.005G169000-JGI_221_v2.1	3.01776	2.28971	3	Gorai.005G169000	___NoMatchedTerm___
Gorai.005G160900-JGI_221_v2.1	3.97925	2.83116	3	Gorai.005G160900	gi|519684317|gb|JX578212.1|_Gossypium_hirsutum_clone_NBRI_GE10188_microsatellite_sequence
Gorai.005G107100-JGI_221_v2.1	3.17355	2.76018	3	Gorai.005G107100	___NoMatchedTerm___
Gorai.005G093200-JGI_221_v2.1	2.63778	2.68126	3	Gorai.005G093200	gi|312032554|gb|AC243121.1|_Gossypium_raimondii_clone_GR__Ba0142D21-hnv,_complete_sequence
Gorai.005G090800-JGI_221_v2.1	3.07215	1.79615	3	Gorai.005G090800	gi|519700612|gb|JX594392.1|_Gossypium_hirsutum_clone_NBRI_GE30337_microsatellite_sequence
Gorai.005G084300-JGI_221_v2.1	2.92993	2.42151	3	Gorai.005G084300	___NoMatchedTerm___
Gorai.004G261900-JGI_221_v2.1	3.15949	1.70376	3	Gorai.004G261900	gi|529070660|gb|JX964597.1|_Gossypium_hirsutum_clone_NBRI_TRANS-866_microsatellite_sequence
Gorai.004G228800-JGI_221_v2.1	2.9892	2.42751	3	Gorai.004G228800	___NoMatchedTerm___
Gorai.004G194900-JGI_221_v2.1	3.51051	2.76639	3	Gorai.004G194900	gi|519685757|gb|JX579652.1|_Gossypium_hirsutum_clone_NBRI_GE11933_microsatellite_sequence
Gorai.004G187600-JGI_221_v2.1	3.14308	3.02967	3	Gorai.004G187600	___NoMatchedTerm___
Gorai.004G079800-JGI_221_v2.1	3.05526	3.17176	3	Gorai.004G079800	___NoMatchedTerm___
Gorai.004G017900-JGI_221_v2.1	2.87314	2.48757	3	Gorai.004G017900	___NoMatchedTerm___
Gorai.003G124800-JGI_221_v2.1	3.50479	2.94347	3	Gorai.003G124800	___NoMatchedTerm___
Gorai.003G117000-JGI_221_v2.1	3.22891	2.92759	3	Gorai.003G117000	___NoMatchedTerm___
Gorai.003G037300-JGI_221_v2.1	3.60306	2.33572	3	Gorai.003G037300	gi|317174766|gb|HQ526985.1|_Gossypium_herbaceum_clone_NBRI_B_EYI1BW404IIE1K_simple_sequence_repeat_marker,_mRNA_sequence
Gorai.003G006100-JGI_221_v2.1	2.80872	2.91549	3	Gorai.003G006100	___NoMatchedTerm___
Gorai.002G258800-JGI_221_v2.1	2.69685	2.72364	3	Gorai.002G258800	___NoMatchedTerm___
Gorai.002G252300-JGI_221_v2.1	3.57138	2.03031	3	Gorai.002G252300	gi|317174542|gb|HQ526761.1|_Gossypium_herbaceum_clone_NBRI_B_2822_simple_sequence_repeat_marker,_mRNA_sequence
Gorai.002G158500-JGI_221_v2.1	3.6304	2.70548	3	Gorai.002G158500	___NoMatchedTerm___
Gorai.002G114400-JGI_221_v2.1	2.84471	2.56597	3	Gorai.002G114400	___NoMatchedTerm___
Gorai.001G271200-JGI_221_v2.1	2.79106	2.15593	3	Gorai.001G271200	___NoMatchedTerm___
Gorai.001G262100-JGI_221_v2.1	2.913	2.26411	3	Gorai.001G262100	___NoMatchedTerm___
Gorai.001G259000-JGI_221_v2.1	3.28419	2.4985	3	Gorai.001G259000	___NoMatchedTerm___
Gorai.001G251400-JGI_221_v2.1	3.72567	3.68508	3	Gorai.001G251400	gi|256536213|gb|GQ393268.1|_Gossypium_hirsutum_cultivar_Deltapine_33_B_clone_MONCS0233_SSR_marker_CGR5138_genomic_sequence
Gorai.001G243600-JGI_221_v2.1	3.23229	2.91389	3	Gorai.001G243600	___NoMatchedTerm___
Gorai.001G207200-JGI_221_v2.1	2.66594	2.39675	3	Gorai.001G207200	gi|519694042|gb|JX587937.1|_Gossypium_hirsutum_clone_NBRI_GE22210_microsatellite_sequence
Gorai.001G139000-JGI_221_v2.1	3.17089	1.89959	3	Gorai.001G139000	___NoMatchedTerm___
Gorai.001G130300-JGI_221_v2.1	2.79474	2.70869	3	Gorai.001G130300	___NoMatchedTerm___
Gorai.001G129900-JGI_221_v2.1	3.02031	2.01347	3	Gorai.001G129900	___NoMatchedTerm___
Gorai.001G100500-JGI_221_v2.1	4.22901	3.34366	3	Gorai.001G100500	___NoMatchedTerm___
Gorai.001G045200-JGI_221_v2.1	3.77366	1.87439	3	Gorai.001G045200	gi|317174283|gb|HQ526502.1|_Gossypium_herbaceum_clone_NBRI_C2_745_simple_sequence_repeat_marker,_mRNA_sequence
Gorai.013G110600-JGI_221_v2.1	2.63938	2.68673	3	Gorai.013G110600	___NoMatchedTerm___
Gorai.013G107000-JGI_221_v2.1	3.11006	1.79064	3	Gorai.013G107000	___NoMatchedTerm___
Gorai.013G088400-JGI_221_v2.1	3.46446	3.0273	3	Gorai.013G088400	gi|38456066|gb|AY464054.1|_Gossypium_hirsutum_clone_GhMYB25_mRNA_sequence
Gorai.012G114000-JGI_221_v2.1	2.83244	2.83595	3	Gorai.012G114000	___NoMatchedTerm___
Gorai.012G084600-JGI_221_v2.1	3.71146	3.04371	3	Gorai.012G084600	gi|519693524|gb|JX587419.1|_Gossypium_hirsutum_clone_NBRI_GE21512_microsatellite_sequence
Gorai.012G049200-JGI_221_v2.1	2.58999	2.68842	3	Gorai.012G049200	___NoMatchedTerm___
Gorai.012G028800-JGI_221_v2.1	3.22901	1.51499	3	Gorai.012G028800	gi|312032544|gb|AC243111.1|_Gossypium_raimondii_clone_GR__Ba0033O07-hvk,_complete_sequence
Gorai.011G256800-JGI_221_v2.1	3.61256	3.45644	3	Gorai.011G256800	gi|529068327|gb|JX964462.1|_Gossypium_hirsutum_clone_NBRI_TRANS-731_microsatellite_sequence
Gorai.011G197500-JGI_221_v2.1	3.06604	3.10767	3	Gorai.011G197500	gi|10505373|gb|AF305066.1|AF305066_Gossypium_hirsutum_clone_pCPR10-12_PR_protein_class_10_mRNA,_complete_cds
Gorai.011G186700-JGI_221_v2.1	3.44787	2.92592	3	Gorai.011G186700	gi|519692736|gb|JX586631.1|_Gossypium_hirsutum_clone_NBRI_GE20493_microsatellite_sequence
Gorai.011G081600-JGI_221_v2.1	2.79417	2.58316	3	Gorai.011G081600	gi|317174044|gb|HQ526263.1|_Gossypium_herbaceum_clone_NBRI_B_EYI1BW404IFFRO_simple_sequence_repeat_marker,_mRNA_sequence
Gorai.011G032800-JGI_221_v2.1	3.04786	2.4851	3	Gorai.011G032800	___NoMatchedTerm___
Gorai.011G020200-JGI_221_v2.1	3.5218	1.92835	3	Gorai.011G020200	gi|124488471|gb|EF217318.1|_Gossypium_hirsutum_clone_BR1_benzoquinone_reductase_mRNA,_complete_cds
Gorai.010G242100-JGI_221_v2.1	3.59074	2.45296	3	Gorai.010G242100	___NoMatchedTerm___
Gorai.010G226800-JGI_221_v2.1	3.09479	2.44357	3	Gorai.010G226800	gi|222066089|emb|FM992099.1|_Gossypium_arboreum_partial_nbs_gene_for_NBS-LLR_resistance_protein,_clone_RGA415
Gorai.010G211600-JGI_221_v2.1	4.09211	2.61226	3	Gorai.010G211600	gi|519737027|gb|JX610871.1|_Gossypium_hirsutum_clone_NBRI_GE52757_microsatellite_sequence
Gorai.010G176000-JGI_221_v2.1	3.5832	2.28738	3	Gorai.010G176000	gi|295687238|gb|GU295068.1|_Gossypium_hirsutum_thiazole_biosynthetic_enzyme_mRNA,_complete_cds
Gorai.010G064400-JGI_221_v2.1	4.20921	3.26775	3	Gorai.010G064400	___NoMatchedTerm___
Gorai.010G059100-JGI_221_v2.1	3.36353	2.14831	3	Gorai.010G059100	___NoMatchedTerm___
Gorai.010G001200-JGI_221_v2.1	3.40632	3.2184	3	Gorai.010G001200	___NoMatchedTerm___
Gorai.009G428900-JGI_221_v2.1	3.56045	2.48455	3	Gorai.009G428900	___NoMatchedTerm___
Gorai.009G262400-JGI_221_v2.1	3.91892	2.13451	3	Gorai.009G262400	___NoMatchedTerm___
Gorai.009G095000-JGI_221_v2.1	4.40374	2.62812	3	Gorai.009G095000	gi|159138940|gb|EU223835.1|_Gossypium_hirsutum_low_molecular_weight_heat_shock_protein_(LMWHSP4)_mRNA,_complete_cds
Gorai.008G279000-JGI_221_v2.1	3.43415	1.82795	3	Gorai.008G279000	___NoMatchedTerm___
Gorai.008G252500-JGI_221_v2.1	3.67647	2.86219	3	Gorai.008G252500	___NoMatchedTerm___
Gorai.008G132600-JGI_221_v2.1	2.83136	2.99353	3	Gorai.008G132600	___NoMatchedTerm___
Gorai.008G057300-JGI_221_v2.1	3.39797	2.37165	3	Gorai.008G057300	___NoMatchedTerm___
Gorai.007G295600-JGI_221_v2.1	3.39017	2.8935	3	Gorai.007G295600	___NoMatchedTerm___
Gorai.007G059300-JGI_221_v2.1	3.54041	1.89735	3	Gorai.007G059300	___NoMatchedTerm___
Gorai.007G047500-JGI_221_v2.1	3.20254	1.62007	3	Gorai.007G047500	gi|519696654|gb|JX590549.1|_Gossypium_hirsutum_clone_NBRI_GE25480_microsatellite_sequence
Gorai.006G227700-JGI_221_v2.1	3.04161	2.21543	3	Gorai.006G227700	gi|519685323|gb|JX579218.1|_Gossypium_hirsutum_clone_NBRI_GE11419_microsatellite_sequence
Gorai.006G227300-JGI_221_v2.1	3.80345	2.57052	3	Gorai.006G227300	___NoMatchedTerm___
Gorai.006G097700-JGI_221_v2.1	3.14983	2.47647	3	Gorai.006G097700	gi|317172984|gb|HQ525203.1|_Gossypium_herbaceum_clone_NBRI_D_4350_simple_sequence_repeat_marker,_mRNA_sequence
Gorai.006G097400-JGI_221_v2.1	3.55783	2.84346	3	Gorai.006G097400	___NoMatchedTerm___
Gorai.005G169700-JGI_221_v2.1	2.93308	2.69683	3	Gorai.005G169700	___NoMatchedTerm___
Gorai.005G154900-JGI_221_v2.1	2.74686	2.21879	3	Gorai.005G154900	___NoMatchedTerm___
Gorai.005G125300-JGI_221_v2.1	2.89887	2.36032	3	Gorai.005G125300	___NoMatchedTerm___
Gorai.004G293100-JGI_221_v2.1	3.44878	1.32946	3	Gorai.004G293100	___NoMatchedTerm___
Gorai.004G260900-JGI_221_v2.1	3.17387	1.74777	3	Gorai.004G260900	gi|519737025|gb|JX610870.1|_Gossypium_hirsutum_clone_NBRI_GE52755_microsatellite_sequence
Gorai.004G187500-JGI_221_v2.1	3.40476	3.02278	3	Gorai.004G187500	___NoMatchedTerm___
Gorai.004G184600-JGI_221_v2.1	3.33182	2.22767	3	Gorai.004G184600	___NoMatchedTerm___
Gorai.003G157900-JGI_221_v2.1	3.07154	2.66289	3	Gorai.003G157900	___NoMatchedTerm___
Gorai.003G057200-JGI_221_v2.1	3.38429	2.55597	3	Gorai.003G057200	___NoMatchedTerm___
Gorai.003G026100-JGI_221_v2.1	2.51971	2.67403	3	Gorai.003G026100	gi|519756739|gb|JX619703.1|_Gossypium_hirsutum_clone_NBRI_GE65676_microsatellite_sequence
Gorai.002G214400-JGI_221_v2.1	2.79839	2.34586	3	Gorai.002G214400	___NoMatchedTerm___
Gorai.002G179800-JGI_221_v2.1	2.62133	2.64271	3	Gorai.002G179800	___NoMatchedTerm___
Gorai.002G135600-JGI_221_v2.1	3.49818	3.18895	3	Gorai.002G135600	___NoMatchedTerm___
Gorai.002G073900-JGI_221_v2.1	3.83093	1.73	3	Gorai.002G073900	gi|20377212|gb|AF351265.1|_Gossypium_hirsutum_clone_JESPR23_microsatellite_sequence
Gorai.001G272800-JGI_221_v2.1	2.78993	2.21994	3	Gorai.001G272800	___NoMatchedTerm___
Gorai.001G246700-JGI_221_v2.1	3.2431	2.51402	3	Gorai.001G246700	___NoMatchedTerm___
Gorai.001G204400-JGI_221_v2.1	3.18789	2.26555	3	Gorai.001G204400	___NoMatchedTerm___
Gorai.001G006300-JGI_221_v2.1	3.21501	1.98866	3	Gorai.001G006300	gi|519749785|gb|JX616252.1|_Gossypium_hirsutum_clone_NBRI_GE60757_microsatellite_sequence
Gorai.013G234900-JGI_221_v2.1	3.06236	1.99546	3	Gorai.013G234900	___NoMatchedTerm___
Gorai.013G163800-JGI_221_v2.1	3.83997	1.56335	3	Gorai.013G163800	___NoMatchedTerm___
Gorai.013G149300-JGI_221_v2.1	3.64733	2.34096	3	Gorai.013G149300	gi|519750584|gb|JX616647.1|_Gossypium_hirsutum_clone_NBRI_GE61461_microsatellite_sequence
Gorai.013G139100-JGI_221_v2.1	4.24936	1.07792	3	Gorai.013G139100	___NoMatchedTerm___
Gorai.013G114900-JGI_221_v2.1	4.18575	1.30032	3	Gorai.013G114900	gi|22531538|emb|AJ459159.1|_Gossypium_hirsutum_partial_myb129_gene,_clone_pGhMYB129
Gorai.013G075300-JGI_221_v2.1	3.0099	1.87439	3	Gorai.013G075300	___NoMatchedTerm___
Gorai.013G068000-JGI_221_v2.1	3.57694	1.94466	3	Gorai.013G068000	___NoMatchedTerm___
Gorai.013G016700-JGI_221_v2.1	3.49532	1.21543	3	Gorai.013G016700	gi|529063270|gb|JX964084.1|_Gossypium_hirsutum_clone_NBRI_TRANS-353_microsatellite_sequence
Gorai.012G110700-JGI_221_v2.1	3.06236	1.78842	3	Gorai.012G110700	___NoMatchedTerm___
Gorai.012G103600-JGI_221_v2.1	5.48383	0.492961	3	Gorai.012G103600	gi|529068978|gb|JX964523.1|_Gossypium_hirsutum_clone_NBRI_TRANS-792_microsatellite_sequence
Gorai.012G078100-JGI_221_v2.1	4.5218	1.7435	3	Gorai.012G078100	gi|519750164|gb|JX616445.1|_Gossypium_hirsutum_clone_NBRI_GE61128_microsatellite_sequence
Gorai.011G083100-JGI_221_v2.1	2.64733	2.756	3	Gorai.011G083100	___NoMatchedTerm___
Gorai.011G016300-JGI_221_v2.1	4.23229	0.971008	3	Gorai.011G016300	gi|519691061|gb|JX584956.1|_Gossypium_hirsutum_clone_NBRI_GE18391_microsatellite_sequence
Gorai.010G220100-JGI_221_v2.1	2.91526	2.1154	3	Gorai.010G220100	gi|317174558|gb|HQ526777.1|_Gossypium_herbaceum_clone_NBRI_E_EYT27PB03FWUV1_simple_sequence_repeat_marker,_mRNA_sequence
Gorai.010G173600-JGI_221_v2.1	3.40069	1.7698	3	Gorai.010G173600	___NoMatchedTerm___
Gorai.010G027100-JGI_221_v2.1	3.05498	1.98481	3	Gorai.010G027100	gi|519724202|gb|JX608942.1|_Gossypium_hirsutum_clone_NBRI_GE49978_microsatellite_sequence
Gorai.009G420700-JGI_221_v2.1	2.71444	2.5185	3	Gorai.009G420700	___NoMatchedTerm___
Gorai.009G354100-JGI_221_v2.1	3.27738	2.2585	3	Gorai.009G354100	gi|519696796|gb|JX590691.1|_Gossypium_hirsutum_clone_NBRI_GE25661_microsatellite_sequence
Gorai.009G089100-JGI_221_v2.1	3.04161	1.98481	3	Gorai.009G089100	gi|519750311|gb|JX616513.1|_Gossypium_hirsutum_clone_NBRI_GE61237_microsatellite_sequence
Gorai.009G079800-JGI_221_v2.1	3.67286	2.5185	3	Gorai.009G079800	___NoMatchedTerm___
Gorai.009G049800-JGI_221_v2.1	2.73306	2.66289	3	Gorai.009G049800	___NoMatchedTerm___
Gorai.008G255400-JGI_221_v2.1	3.11299	2.42188	3	Gorai.008G255400	gi|519750562|gb|JX616636.1|_Gossypium_hirsutum_clone_NBRI_GE61437_microsatellite_sequence
Gorai.008G167100-JGI_221_v2.1	2.71444	2.43548	3	Gorai.008G167100	___NoMatchedTerm___
Gorai.008G141700-JGI_221_v2.1	3.20921	2.92592	3	Gorai.008G141700	___NoMatchedTerm___
Gorai.008G098700-JGI_221_v2.1	4.79417	2.66289	3	Gorai.008G098700	___NoMatchedTerm___
Gorai.007G367600-JGI_221_v2.1	3.20921	3.44049	3	Gorai.007G367600	___NoMatchedTerm___
Gorai.007G284800-JGI_221_v2.1	3.69795	2.85553	3	Gorai.007G284800	___NoMatchedTerm___
Gorai.007G261800-JGI_221_v2.1	2.5124	2.66289	3	Gorai.007G261800	gi|519686744|gb|JX580639.1|_Gossypium_hirsutum_clone_NBRI_GE13103_microsatellite_sequence
Gorai.007G237400-JGI_221_v2.1	3.96925	1.7698	3	Gorai.007G237400	___NoMatchedTerm___
Gorai.007G233600-JGI_221_v2.1	3.58413	1.63046	3	Gorai.007G233600	___NoMatchedTerm___
Gorai.007G129400-JGI_221_v2.1	3.37602	2.84346	3	Gorai.007G129400	___NoMatchedTerm___
Gorai.006G186100-JGI_221_v2.1	4.20921	1.85553	3	Gorai.006G186100	___NoMatchedTerm___
Gorai.005G200600-JGI_221_v2.1	4.55879	0.871473	3	Gorai.005G200600	___NoMatchedTerm___
Gorai.004G288400-JGI_221_v2.1	3.1619	2.07792	3	Gorai.004G288400	gi|317172102|gb|HQ524465.1|_Gossypium_herbaceum_clone_NBRI_G035_simple_sequence_repeat_marker,_genomic_sequence
Gorai.004G242000-JGI_221_v2.1	3.54963	1.87147	3	Gorai.004G242000	___NoMatchedTerm___
Gorai.004G221800-JGI_221_v2.1	3.5124	2.45644	3	Gorai.004G221800	gi|519688408|gb|JX582303.1|_Gossypium_hirsutum_clone_NBRI_GE15113_microsatellite_sequence
Gorai.004G206200-JGI_221_v2.1	3.68797	2.74089	3	Gorai.004G206200	gi|256536131|gb|GQ393186.1|_Gossypium_hirsutum_cultivar_Deltapine_33_B_clone_MONCS0151_SSR_marker_CGR5008_genomic_sequence
Gorai.004G182700-JGI_221_v2.1	3.1619	2.14205	3	Gorai.004G182700	___NoMatchedTerm___
Gorai.004G088900-JGI_221_v2.1	3.0099	2.82516	3	Gorai.004G088900	gi|317172860|gb|HQ525079.1|_Gossypium_herbaceum_clone_NBRI_A_2721_simple_sequence_repeat_marker,_mRNA_sequence
Gorai.003G178000-JGI_221_v2.1	4.03435	2.908	3	Gorai.003G178000	gi|519683410|gb|JX577305.1|_Gossypium_hirsutum_clone_NBRI_GE9099_microsatellite_sequence
Gorai.003G025500-JGI_221_v2.1	3.19752	1.95239	3	Gorai.003G025500	gi|519714379|gb|JX604931.1|_Gossypium_hirsutum_clone_NBRI_GE44385_microsatellite_sequence
Gorai.003G005600-JGI_221_v2.1	3.04161	2.756	3	Gorai.003G005600	gi|519747096|gb|JX614849.1|_Gossypium_hirsutum_clone_NBRI_GE58532_microsatellite_sequence
Gorai.002G218800-JGI_221_v2.1	3.26624	1.88528	3	Gorai.002G218800	___NoMatchedTerm___
Gorai.002G191100-JGI_221_v2.1	4.42493	1.42585	3	Gorai.002G191100	___NoMatchedTerm___
Gorai.002G181600-JGI_221_v2.1	3.27293	3.27956	3	Gorai.002G181600	___NoMatchedTerm___
Gorai.002G065800-JGI_221_v2.1	2.68127	2.66289	3	Gorai.002G065800	___NoMatchedTerm___
Gorai.002G018100-JGI_221_v2.1	3.89887	3.24785	3	Gorai.002G018100	___NoMatchedTerm___
Gorai.001G219600-JGI_221_v2.1	2.7275	2.95239	3	Gorai.001G219600	gi|317174529|gb|HQ526748.1|_Gossypium_herbaceum_clone_NBRI_D2_759_simple_sequence_repeat_marker,_mRNA_sequence
Gorai.001G063600-JGI_221_v2.1	3.86972	2.38605	3	Gorai.001G063600	___NoMatchedTerm___
Gorai.001G033200-JGI_221_v2.1	3.27738	2.56978	3	Gorai.001G033200	gi|519701052|gb|JX594832.1|_Gossypium_hirsutum_clone_NBRI_GE30916_microsatellite_sequence
Gorai.001G026400-JGI_221_v2.1	2.94431	2.20345	3	Gorai.001G026400	___NoMatchedTerm___
Gorai.001G004900-JGI_221_v2.1	3.20921	2.45644	3	Gorai.001G004900	gi|317174547|gb|HQ526766.1|_Gossypium_herbaceum_clone_NBRI_C2_1615_simple_sequence_repeat_marker,_mRNA_sequence
Gorai.N006000-JGI_221_v2.1	3.64733	3.07792	3	Gorai.N006000	gi|519740096|gb|JX612312.1|_Gossypium_hirsutum_clone_NBRI_GE54804_microsatellite_sequence
Gorai.013G221100-JGI_221_v2.1	5.23229	0.755995	3	Gorai.013G221100	___NoMatchedTerm___
Gorai.013G134600-JGI_221_v2.1	2.89887	3.07792	3	Gorai.013G134600	gi|519764035|gb|JX622850.1|_Gossypium_hirsutum_clone_NBRI_GE69766_microsatellite_sequence
Gorai.013G113000-JGI_221_v2.1	3.59486	2.47024	3	Gorai.013G113000	gi|170674725|gb|EU532408.1|_Gossypium_barbadense_clone_PCT4-29_ISSR_marker_genomic_sequence
Gorai.013G107500-JGI_221_v2.1	4.0099	1.49296	3	Gorai.013G107500	gi|256536652|gb|GQ393707.1|_Gossypium_hirsutum_cultivar_Deltapine_33_B_clone_MONCS0672_SSR_marker_CGR5737_genomic_sequence
Gorai.013G107100-JGI_221_v2.1	3.1619	3.07792	3	Gorai.013G107100	gi|519748455|gb|JX615533.1|_Gossypium_hirsutum_clone_NBRI_GE59559_microsatellite_sequence
Gorai.013G007100-JGI_221_v2.1	3.42493	1.36743	3	Gorai.013G007100	___NoMatchedTerm___
Gorai.013G005000-JGI_221_v2.1	3.54041	1.56335	3	Gorai.013G005000	___NoMatchedTerm___
Gorai.012G061500-JGI_221_v2.1	3.59486	2.77836	3	Gorai.012G061500	gi|519707344|gb|JX600802.1|_Gossypium_hirsutum_clone_NBRI_GE38769_microsatellite_sequence
Gorai.012G020000-JGI_221_v2.1	3.54041	1.34096	3	Gorai.012G020000	gi|519696617|gb|JX590512.1|_Gossypium_hirsutum_clone_NBRI_GE25437_microsatellite_sequence
Gorai.011G181500-JGI_221_v2.1	4.64733	1.36743	3	Gorai.011G181500	gi|211906435|gb|FJ415165.1|_Gossypium_hirsutum_clone_Spot7_UDP-D-glucose_pyrophosphorylase_mRNA,_complete_cds
Gorai.011G150800-JGI_221_v2.1	4.0879	1.07792	3	Gorai.011G150800	___NoMatchedTerm___
Gorai.011G094900-JGI_221_v2.1	2.60551	2.66289	3	Gorai.011G094900	___NoMatchedTerm___
Gorai.011G066900-JGI_221_v2.1	3.54041	1.07792	3	Gorai.011G066900	___NoMatchedTerm___
Gorai.010G159300-JGI_221_v2.1	4.2994	1.49296	3	Gorai.010G159300	gi|519749747|gb|JX616238.1|_Gossypium_hirsutum_clone_NBRI_GE60732_microsatellite_sequence
Gorai.010G080600-JGI_221_v2.1	3.8096	3.34096	3	Gorai.010G080600	___NoMatchedTerm___
Gorai.009G438000-JGI_221_v2.1	3.0099	1.97101	3	Gorai.009G438000	gi|519696648|gb|JX590543.1|_Gossypium_hirsutum_clone_NBRI_GE25471_microsatellite_sequence
Gorai.009G353600-JGI_221_v2.1	4.1619	3.1934	3	Gorai.009G353600	___NoMatchedTerm___
Gorai.009G336300-JGI_221_v2.1	3.92743	2.24785	3	Gorai.009G336300	gi|317173117|gb|HQ525336.1|_Gossypium_herbaceum_clone_NBRI_B_EYI1BW404I1LQ0_simple_sequence_repeat_marker,_mRNA_sequence
Gorai.009G318700-JGI_221_v2.1	3.25501	2.1934	3	Gorai.009G318700	___NoMatchedTerm___
Gorai.009G281500-JGI_221_v2.1	5.23229	1.92592	3	Gorai.009G281500	___NoMatchedTerm___
Gorai.009G195800-JGI_221_v2.1	3.33182	1.44049	3	Gorai.009G195800	gi|519698698|gb|JX592593.1|_Gossypium_hirsutum_clone_NBRI_GE28074_microsatellite_sequence
Gorai.009G161800-JGI_221_v2.1	3.92743	3.07792	3	Gorai.009G161800	gi|519702627|gb|JX596407.1|_Gossypium_hirsutum_clone_NBRI_GE32984_microsatellite_sequence
Gorai.009G156200-JGI_221_v2.1	3.1619	2.39985	3	Gorai.009G156200	___NoMatchedTerm___
Gorai.009G088000-JGI_221_v2.1	3.42493	1.52538	3	Gorai.009G088000	___NoMatchedTerm___
Gorai.009G079900-JGI_221_v2.1	4.54041	2.07792	3	Gorai.009G079900	___NoMatchedTerm___
Gorai.009G007300-JGI_221_v2.1	3.64733	1.07792	3	Gorai.009G007300	gi|519687984|gb|JX581879.1|_Gossypium_hirsutum_clone_NBRI_GE14607_microsatellite_sequence
Gorai.007G285100-JGI_221_v2.1	4.42493	1.84346	3	Gorai.007G285100	gi|519749273|gb|JX615964.1|_Gossypium_hirsutum_clone_NBRI_GE60267_microsatellite_sequence
Gorai.007G278700-JGI_221_v2.1	5.2994	2.34096	3	Gorai.007G278700	___NoMatchedTerm___
Gorai.007G207600-JGI_221_v2.1	4.23229	1.07792	3	Gorai.007G207600	___NoMatchedTerm___
Gorai.007G117700-JGI_221_v2.1	4.56789	2.53736	3	Gorai.007G117700	___NoMatchedTerm___
Gorai.007G113500-JGI_221_v2.1	3.59486	2.66289	3	Gorai.007G113500	___NoMatchedTerm___
Gorai.007G005700-JGI_221_v2.1	3.1619	2.21543	3	Gorai.007G005700	gi|519699456|gb|JX593351.1|_Gossypium_hirsutum_clone_NBRI_GE29020_microsatellite_sequence
Gorai.006G182700-JGI_221_v2.1	4.0099	1.49296	3	Gorai.006G182700	gi|151368155|gb|EF502026.1|_Gossypium_barbadense_clone_GbL_M3F_rhodanese-like_family_protein-like_protein_mRNA,_partial_cds
Gorai.006G159900-JGI_221_v2.1	3.25501	2.21543	3	Gorai.006G159900	gi|114795679|gb|DQ908412.1|_Gossypium_hirsutum_clone_LIB5327-024-A1-N1-F12_P_S_Gh473_microsatellite_sequence
Gorai.006G151600-JGI_221_v2.1	4.0879	2.30032	3	Gorai.006G151600	gi|519754598|gb|JX618525.1|_Gossypium_hirsutum_clone_NBRI_GE64038_microsatellite_sequence
Gorai.006G149200-JGI_221_v2.1	5.0879	1.88528	3	Gorai.006G149200	gi|519688964|gb|JX582859.1|_Gossypium_hirsutum_clone_NBRI_GE15772_microsatellite_sequence
Gorai.005G223600-JGI_221_v2.1	3.57694	1.36743	3	Gorai.005G223600	gi|519691543|gb|JX585438.1|_Gossypium_hirsutum_clone_NBRI_GE18999_microsatellite_sequence
Gorai.005G143900-JGI_221_v2.1	3.38429	1.07792	3	Gorai.005G143900	gi|383932369|gb|JQ837713.1|_Gossypium_hirsutum_cultivar_ZM3_nodulin-like_protein_mRNA,_complete_cds
Gorai.005G095300-JGI_221_v2.1	3.36353	1.49296	3	Gorai.005G095300	gi|519701135|gb|JX594915.1|_Gossypium_hirsutum_clone_NBRI_GE31024_microsatellite_sequence
Gorai.005G062700-JGI_221_v2.1	3.48383	1.66289	3	Gorai.005G062700	___NoMatchedTerm___
Gorai.005G037700-JGI_221_v2.1	4.0879	2.756	3	Gorai.005G037700	gi|519748361|gb|JX615483.1|_Gossypium_hirsutum_clone_NBRI_GE59485_microsatellite_sequence
Gorai.004G233000-JGI_221_v2.1	3.64733	1.92592	3	Gorai.004G233000	gi|519711405|gb|JX603460.1|_Gossypium_hirsutum_clone_NBRI_GE42369_microsatellite_sequence
Gorai.004G200800-JGI_221_v2.1	4.23229	1.39985	3	Gorai.004G200800	___NoMatchedTerm___
Gorai.004G112300-JGI_221_v2.1	3.36353	1.66289	3	Gorai.004G112300	___NoMatchedTerm___
Gorai.004G091500-JGI_221_v2.1	4.15637	0.814889	3	Gorai.004G091500	___NoMatchedTerm___
Gorai.004G058000-JGI_221_v2.1	3.54041	2.53736	3	Gorai.004G058000	gi|519696832|gb|JX590727.1|_Gossypium_hirsutum_clone_NBRI_GE25709_microsatellite_sequence
Gorai.002G240200-JGI_221_v2.1	3.2994	1.756	3	Gorai.002G240200	gi|519703914|gb|JX597694.1|_Gossypium_hirsutum_clone_NBRI_GE34657_microsatellite_sequence
Gorai.002G233600-JGI_221_v2.1	3.59486	1.34096	3	Gorai.002G233600	___NoMatchedTerm___
Gorai.002G170800-JGI_221_v2.1	3.1619	2.07792	3	Gorai.002G170800	___NoMatchedTerm___
Gorai.001G270000-JGI_221_v2.1	4.54041	2.81489	3	Gorai.001G270000	gi|317175723|gb|HQ527942.1|_Gossypium_herbaceum_clone_NBRI_C_EYT27PB01BA3HP_simple_sequence_repeat_marker,_mRNA_sequence
Gorai.001G231100-JGI_221_v2.1	4.23229	2.95239	3	Gorai.001G231100	gi|519691238|gb|JX585133.1|_Gossypium_hirsutum_clone_NBRI_GE18618_microsatellite_sequence
Gorai.001G063200-JGI_221_v2.1	3.59486	3.66289	3	Gorai.001G063200	___NoMatchedTerm___
Gorai.001G028900-JGI_221_v2.1	3.64733	2.66289	3	Gorai.001G028900	gi|519687020|gb|JX580915.1|_Gossypium_hirsutum_clone_NBRI_GE13434_microsatellite_sequence
Gorai.013G159500-JGI_221_v2.1	3.45468	3.07792	3	Gorai.013G159500	___NoMatchedTerm___
Gorai.010G243000-JGI_221_v2.1	3.92743	2.17746	3	Gorai.010G243000	___NoMatchedTerm___
Gorai.008G289100-JGI_221_v2.1	4.5124	3.01652	3	Gorai.008G289100	___NoMatchedTerm___
Gorai.007G162800-JGI_221_v2.1	5.19752	2.66289	3	Gorai.007G162800	gi|317172378|gb|HQ524741.1|_Gossypium_herbaceum_clone_NBRI_PD_8_simple_sequence_repeat_marker,_genomic_sequence
Gorai.005G197700-JGI_221_v2.1	3.54041	3.32585	3	Gorai.005G197700	gi|519683074|gb|JX576969.1|_Gossypium_hirsutum_clone_NBRI_GE8700_microsatellite_sequence
Gorai.004G125100-JGI_221_v2.1	3.74686	3.72178	3	Gorai.004G125100	gi|519702937|gb|JX596717.1|_Gossypium_hirsutum_clone_NBRI_GE33423_microsatellite_sequence
Gorai.001G181200-JGI_221_v2.1	4.19752	2.5925	3	Gorai.001G181200	gi|519689124|gb|JX583019.1|_Gossypium_hirsutum_clone_NBRI_GE15968_microsatellite_sequence
Gorai.N027200-JGI_221_v2.1	3.1619	3.39985	3	Gorai.N027200	___NoMatchedTerm___
Gorai.N022200-JGI_221_v2.1	3.83997	1.07792	3	Gorai.N022200	gi|519757588|gb|JX620156.1|_Gossypium_hirsutum_clone_NBRI_GE66311_microsatellite_sequence
Gorai.N012200-JGI_221_v2.1	4.4194	2.58276	3	Gorai.N012200	___NoMatchedTerm___
Gorai.013G262600-JGI_221_v2.1	3.64179	1.07792	3	Gorai.013G262600	___NoMatchedTerm___
Gorai.013G222500-JGI_221_v2.1	2.83997	2.58276	3	Gorai.013G222500	___NoMatchedTerm___
Gorai.013G203100-JGI_221_v2.1	3.64179	1.58276	3	Gorai.013G203100	___NoMatchedTerm___
Gorai.013G186800-JGI_221_v2.1	3.4194	1.07792	3	Gorai.013G186800	___NoMatchedTerm___
Gorai.013G167900-JGI_221_v2.1	3.64179	3.16773	3	Gorai.013G167900	___NoMatchedTerm___
Gorai.013G152500-JGI_221_v2.1	3.15637	1.58276	3	Gorai.013G152500	gi|519750173|gb|JX616451.1|_Gossypium_hirsutum_clone_NBRI_GE61136_microsatellite_sequence
Gorai.013G143800-JGI_221_v2.1	3.15637	2.58276	3	Gorai.013G143800	___NoMatchedTerm___
Gorai.013G135400-JGI_221_v2.1	2.83444	2.58276	3	Gorai.013G135400	___NoMatchedTerm___
Gorai.013G126000-JGI_221_v2.1	3.0099	2.07792	3	Gorai.013G126000	___NoMatchedTerm___
Gorai.013G123900-JGI_221_v2.1	3.83444	1.39985	3	Gorai.013G123900	___NoMatchedTerm___
Gorai.013G088100-JGI_221_v2.1	3.4194	3.16773	3	Gorai.013G088100	___NoMatchedTerm___
Gorai.013G079800-JGI_221_v2.1	3.64179	3.16773	3	Gorai.013G079800	___NoMatchedTerm___
Gorai.013G057200-JGI_221_v2.1	3.42493	3.16773	3	Gorai.013G057200	___NoMatchedTerm___
Gorai.013G030800-JGI_221_v2.1	3.0099	2.58276	3	Gorai.013G030800	___NoMatchedTerm___
Gorai.013G011100-JGI_221_v2.1	4.15637	2.58276	3	Gorai.013G011100	gi|519748076|gb|JX615332.1|_Gossypium_hirsutum_clone_NBRI_GE59260_microsatellite_sequence
Gorai.013G005500-JGI_221_v2.1	2.83444	2.58276	3	Gorai.013G005500	___NoMatchedTerm___
Gorai.012G157900-JGI_221_v2.1	3.4194	1.58276	3	Gorai.012G157900	gi|519695066|gb|JX588961.1|_Gossypium_hirsutum_clone_NBRI_GE23545_microsatellite_sequence
Gorai.012G155700-JGI_221_v2.1	3.15637	3.16773	3	Gorai.012G155700	___NoMatchedTerm___
Gorai.012G154400-JGI_221_v2.1	3.64179	1.58276	3	Gorai.012G154400	gi|519694167|gb|JX588062.1|_Gossypium_hirsutum_clone_NBRI_GE22375_microsatellite_sequence
Gorai.012G150400-JGI_221_v2.1	4.00436	3.16773	3	Gorai.012G150400	___NoMatchedTerm___
Gorai.012G125100-JGI_221_v2.1	3.15637	1.58276	3	Gorai.012G125100	___NoMatchedTerm___
Gorai.012G065900-JGI_221_v2.1	3.64179	1.81489	3	Gorai.012G065900	gi|519683916|gb|JX577811.1|_Gossypium_hirsutum_clone_NBRI_GE9711_microsatellite_sequence
Gorai.012G059700-JGI_221_v2.1	4.23229	1.58276	3	Gorai.012G059700	___NoMatchedTerm___
Gorai.012G033900-JGI_221_v2.1	3.4194	3.58276	3	Gorai.012G033900	___NoMatchedTerm___
Gorai.012G033200-JGI_221_v2.1	3.15637	1.58276	3	Gorai.012G033200	___NoMatchedTerm___
Gorai.012G024900-JGI_221_v2.1	2.83444	2.66289	3	Gorai.012G024900	___NoMatchedTerm___
Gorai.012G012100-JGI_221_v2.1	4.53488	2.66289	3	Gorai.012G012100	___NoMatchedTerm___
Gorai.011G280100-JGI_221_v2.1	3.15637	2.58276	3	Gorai.011G280100	___NoMatchedTerm___
Gorai.011G274900-JGI_221_v2.1	3.83444	1.66289	3	Gorai.011G274900	___NoMatchedTerm___
Gorai.011G264900-JGI_221_v2.1	4.00436	2.39985	3	Gorai.011G264900	___NoMatchedTerm___
Gorai.011G235500-JGI_221_v2.1	3.15637	2.58276	3	Gorai.011G235500	___NoMatchedTerm___
Gorai.011G221900-JGI_221_v2.1	4.29387	1.58276	3	Gorai.011G221900	___NoMatchedTerm___
Gorai.011G217400-JGI_221_v2.1	4.4194	1.58276	3	Gorai.011G217400	___NoMatchedTerm___
Gorai.011G214900-JGI_221_v2.1	3.83444	2.07792	3	Gorai.011G214900	___NoMatchedTerm___
Gorai.011G196500-JGI_221_v2.1	5.29387	2.58276	3	Gorai.011G196500	gi|354620268|gb|JF261107.1|_Gossypium_barbadense_pCPR10-12_mRNA,_complete_cds
Gorai.011G170100-JGI_221_v2.1	3.4194	1.58276	3	Gorai.011G170100	___NoMatchedTerm___
Gorai.011G148400-JGI_221_v2.1	3.15637	2.58276	3	Gorai.011G148400	___NoMatchedTerm___
Gorai.011G116600-JGI_221_v2.1	3.2994	2.58276	3	Gorai.011G116600	gi|519692797|gb|JX586692.1|_Gossypium_hirsutum_clone_NBRI_GE20574_microsatellite_sequence
Gorai.011G110700-JGI_221_v2.1	2.83444	2.07792	3	Gorai.011G110700	___NoMatchedTerm___
Gorai.011G104600-JGI_221_v2.1	2.83444	2.66289	3	Gorai.011G104600	___NoMatchedTerm___
Gorai.011G072900-JGI_221_v2.1	3.64179	3.58276	3	Gorai.011G072900	gi|317172586|gb|HQ524805.1|_Gossypium_herbaceum_clone_NBRI_A_EYI1BW401BFNDR_simple_sequence_repeat_marker,_mRNA_sequence
Gorai.011G039500-JGI_221_v2.1	3.54041	2.07792	3	Gorai.011G039500	gi|529066185|gb|JX964146.1|_Gossypium_hirsutum_clone_NBRI_TRANS-415_microsatellite_sequence
Gorai.011G019100-JGI_221_v2.1	4.15637	3.39985	3	Gorai.011G019100	___NoMatchedTerm___
Gorai.011G018800-JGI_221_v2.1	2.83444	2.66289	3	Gorai.011G018800	___NoMatchedTerm___
Gorai.011G010800-JGI_221_v2.1	3.64733	3.07792	3	Gorai.011G010800	___NoMatchedTerm___
Gorai.010G242900-JGI_221_v2.1	4.29387	2.58276	3	Gorai.010G242900	gi|1087112|gb|S79309.1|_Rac9=21.5_kda_GTP-binding_protein_[Gossypium_hirsutum=cotton_plants,_cv._Acala_SJ-2,_boll_fibers,_mRNA_Partial,_840_nt]
Gorai.010G218200-JGI_221_v2.1	3.15637	2.58276	3	Gorai.010G218200	___NoMatchedTerm___
Gorai.010G192100-JGI_221_v2.1	3.64179	1.39985	3	Gorai.010G192100	___NoMatchedTerm___
Gorai.010G154100-JGI_221_v2.1	3.83444	2.58276	3	Gorai.010G154100	___NoMatchedTerm___
Gorai.010G080100-JGI_221_v2.1	4.2994	3.07792	3	Gorai.010G080100	___NoMatchedTerm___
Gorai.009G440100-JGI_221_v2.1	3.83444	3.16773	3	Gorai.009G440100	___NoMatchedTerm___
Gorai.009G434200-JGI_221_v2.1	4.64179	2.39985	3	Gorai.009G434200	___NoMatchedTerm___
Gorai.009G411300-JGI_221_v2.1	3.15637	1.58276	3	Gorai.009G411300	___NoMatchedTerm___
Gorai.009G400500-JGI_221_v2.1	4.29387	1.58276	3	Gorai.009G400500	gi|519684114|gb|JX578009.1|_Gossypium_hirsutum_clone_NBRI_GE9945_microsatellite_sequence
Gorai.009G363900-JGI_221_v2.1	3.4194	1.58276	3	Gorai.009G363900	gi|519692265|gb|JX586160.1|_Gossypium_hirsutum_clone_NBRI_GE19915_microsatellite_sequence
Gorai.009G360000-JGI_221_v2.1	4.00436	1.58276	3	Gorai.009G360000	gi|519688031|gb|JX581926.1|_Gossypium_hirsutum_clone_NBRI_GE14662_microsatellite_sequence
Gorai.009G346900-JGI_221_v2.1	3.64179	2.66289	3	Gorai.009G346900	___NoMatchedTerm___
Gorai.009G310700-JGI_221_v2.1	2.64733	2.58276	3	Gorai.009G310700	___NoMatchedTerm___
Gorai.009G309400-JGI_221_v2.1	3.15637	2.58276	3	Gorai.009G309400	gi|519707360|gb|JX600818.1|_Gossypium_hirsutum_clone_NBRI_GE38790_microsatellite_sequence
Gorai.009G306200-JGI_221_v2.1	4.00436	1.58276	3	Gorai.009G306200	gi|519687820|gb|JX581715.1|_Gossypium_hirsutum_clone_NBRI_GE14403_microsatellite_sequence
Gorai.009G270100-JGI_221_v2.1	3.64733	1.66289	3	Gorai.009G270100	gi|519748263|gb|JX615429.1|_Gossypium_hirsutum_clone_NBRI_GE59410_microsatellite_sequence
Gorai.009G188000-JGI_221_v2.1	2.83444	2.07792	3	Gorai.009G188000	gi|519694004|gb|JX587899.1|_Gossypium_hirsutum_clone_NBRI_GE22166_microsatellite_sequence
Gorai.009G184800-JGI_221_v2.1	4.15637	3.16773	3	Gorai.009G184800	___NoMatchedTerm___
Gorai.009G179000-JGI_221_v2.1	4.54041	1.66289	3	Gorai.009G179000	gi|519748552|gb|JX615587.1|_Gossypium_hirsutum_clone_NBRI_GE59647_microsatellite_sequence
Gorai.009G170700-JGI_221_v2.1	3.4194	1.58276	3	Gorai.009G170700	gi|586637270|gb|KC847240.1|_Gossypium_hirsutum_NAC_domain_protein_NAC63_mRNA,_complete_cds
Gorai.009G158800-JGI_221_v2.1	3.64179	3.07792	3	Gorai.009G158800	___NoMatchedTerm___
Gorai.009G139400-JGI_221_v2.1	3.36353	2.88528	3	Gorai.009G139400	gi|519725337|gb|JX609486.1|_Gossypium_hirsutum_clone_NBRI_GE50752_microsatellite_sequence
Gorai.009G097300-JGI_221_v2.1	4.2994	3.16773	3	Gorai.009G097300	gi|519684739|gb|JX578634.1|_Gossypium_hirsutum_clone_NBRI_GE10696_microsatellite_sequence
Gorai.009G009200-JGI_221_v2.1	5.08237	1.66289	3	Gorai.009G009200	___NoMatchedTerm___
Gorai.008G238400-JGI_221_v2.1	3.83444	1.07792	3	Gorai.008G238400	___NoMatchedTerm___
Gorai.008G220200-JGI_221_v2.1	3.83444	1.58276	3	Gorai.008G220200	gi|519748499|gb|JX615560.1|_Gossypium_hirsutum_clone_NBRI_GE59596_microsatellite_sequence
Gorai.008G219300-JGI_221_v2.1	3.4194	1.58276	3	Gorai.008G219300	gi|519690646|gb|JX584541.1|_Gossypium_hirsutum_clone_NBRI_GE17876_microsatellite_sequence
Gorai.008G218600-JGI_221_v2.1	4.00436	2.07792	3	Gorai.008G218600	gi|312032579|gb|AC243146.1|_Gossypium_hirsutum_clone_MX073K14-jni,_complete_sequence
Gorai.008G212200-JGI_221_v2.1	4.29387	1.49296	3	Gorai.008G212200	___NoMatchedTerm___
Gorai.008G125300-JGI_221_v2.1	3.64179	2.58276	3	Gorai.008G125300	gi|35187440|gb|AY375331.1|_Gossypium_barbadense_fiber_protein_Fb18_mRNA,_partial_cds
Gorai.008G112900-JGI_221_v2.1	3.4194	3.16773	3	Gorai.008G112900	gi|312032583|gb|AC243151.1|_Gossypium_hirsutum_clone_MX094A13-jhn,_complete_sequence
Gorai.008G073400-JGI_221_v2.1	3.4194	2.58276	3	Gorai.008G073400	___NoMatchedTerm___
Gorai.008G066100-JGI_221_v2.1	3.83444	1.07792	3	Gorai.008G066100	gi|519759307|gb|JX620949.1|_Gossypium_hirsutum_clone_NBRI_GE67335_microsatellite_sequence
Gorai.008G057000-JGI_221_v2.1	3.4194	3.16773	3	Gorai.008G057000	gi|440494828|gb|KC342640.1|_Gossypium_hirsutum_lipid_transfer_protein_(LTP9)_gene,_complete_cds
Gorai.008G056100-JGI_221_v2.1	3.83444	1.58276	3	Gorai.008G056100	___NoMatchedTerm___
Gorai.008G044800-JGI_221_v2.1	4.74133	1.58276	3	Gorai.008G044800	___NoMatchedTerm___
Gorai.007G374100-JGI_221_v2.1	4.29387	1.58276	3	Gorai.007G374100	gi|157273645|gb|EF672632.1|_Gossypium_hirsutum_fasciclin-like_arabinogalactan_protein_6_(FLA6)_mRNA,_complete_cds
Gorai.007G345800-JGI_221_v2.1	4.4194	1.66289	3	Gorai.007G345800	gi|519749503|gb|JX616097.1|_Gossypium_hirsutum_clone_NBRI_GE60499_microsatellite_sequence
Gorai.007G320700-JGI_221_v2.1	3.4194	2.58276	3	Gorai.007G320700	gi|397911863|gb|JX065074.1|_Gossypium_hirsutum_mitochondrion,_complete_genome
Gorai.007G312700-JGI_221_v2.1	3.64179	1.58276	3	Gorai.007G312700	gi|519749804|gb|JX616260.1|_Gossypium_hirsutum_clone_NBRI_GE60774_microsatellite_sequence
Gorai.007G265500-JGI_221_v2.1	5.29387	0.492961	3	Gorai.007G265500	___NoMatchedTerm___
Gorai.007G260000-JGI_221_v2.1	3.0099	3.07792	3	Gorai.007G260000	gi|70927644|gb|DQ103699.1|_Gossypium_hirsutum_endo-alpha-1,4-glucanase_mRNA,_complete_cds
Gorai.007G205100-JGI_221_v2.1	4.29387	1.58276	3	Gorai.007G205100	___NoMatchedTerm___
Gorai.007G195900-JGI_221_v2.1	3.36353	2.07792	3	Gorai.007G195900	___NoMatchedTerm___
Gorai.007G192800-JGI_221_v2.1	3.64179	3.58276	3	Gorai.007G192800	gi|519686043|gb|JX579938.1|_Gossypium_hirsutum_clone_NBRI_GE12274_microsatellite_sequence
Gorai.007G164800-JGI_221_v2.1	3.4194	2.58276	3	Gorai.007G164800	___NoMatchedTerm___
Gorai.007G116600-JGI_221_v2.1	3.4194	3.39985	3	Gorai.007G116600	___NoMatchedTerm___
Gorai.007G096700-JGI_221_v2.1	4.9219	2.58276	3	Gorai.007G096700	___NoMatchedTerm___
Gorai.007G094700-JGI_221_v2.1	4.4194	1.07792	3	Gorai.007G094700	gi|519694515|gb|JX588410.1|_Gossypium_hirsutum_clone_NBRI_GE22830_microsatellite_sequence
Gorai.007G083700-JGI_221_v2.1	4.00436	1.58276	3	Gorai.007G083700	___NoMatchedTerm___
Gorai.007G066300-JGI_221_v2.1	3.74686	2.07792	3	Gorai.007G066300	___NoMatchedTerm___
Gorai.007G064800-JGI_221_v2.1	5.0099	2.07792	3	Gorai.007G064800	gi|519685103|gb|JX578998.1|_Gossypium_hirsutum_clone_NBRI_GE11143_microsatellite_sequence
Gorai.007G051100-JGI_221_v2.1	3.64179	3.39985	3	Gorai.007G051100	___NoMatchedTerm___
Gorai.007G023600-JGI_221_v2.1	3.4194	2.58276	3	Gorai.007G023600	___NoMatchedTerm___
Gorai.006G260300-JGI_221_v2.1	4.29387	1.58276	3	Gorai.006G260300	gi|59800344|gb|AY781119.1|_Gossypium_hirsutum_ethylene-responsive_element_binding_protein_ERF6_mRNA,_complete_cds
Gorai.006G259100-JGI_221_v2.1	3.83444	3.58276	3	Gorai.006G259100	gi|519686548|gb|JX580443.1|_Gossypium_hirsutum_clone_NBRI_GE12874_microsatellite_sequence
Gorai.006G238700-JGI_221_v2.1	3.83444	3.66289	3	Gorai.006G238700	___NoMatchedTerm___
Gorai.006G237900-JGI_221_v2.1	4.29387	1.58276	3	Gorai.006G237900	___NoMatchedTerm___
Gorai.006G228900-JGI_221_v2.1	3.2994	1.58276	3	Gorai.006G228900	gi|519693597|gb|JX587492.1|_Gossypium_hirsutum_clone_NBRI_GE21611_microsatellite_sequence
Gorai.006G226500-JGI_221_v2.1	2.83444	2.58276	3	Gorai.006G226500	___NoMatchedTerm___
Gorai.006G218200-JGI_221_v2.1	3.4194	3.39985	3	Gorai.006G218200	gi|519700640|gb|JX594420.1|_Gossypium_hirsutum_clone_NBRI_GE30370_microsatellite_sequence
Gorai.006G141000-JGI_221_v2.1	3.4194	1.07792	3	Gorai.006G141000	gi|519689435|gb|JX583330.1|_Gossypium_hirsutum_clone_NBRI_GE16346_microsatellite_sequence
Gorai.006G138700-JGI_221_v2.1	3.15637	1.58276	3	Gorai.006G138700	gi|519685201|gb|JX579096.1|_Gossypium_hirsutum_clone_NBRI_GE11269_microsatellite_sequence
Gorai.006G134700-JGI_221_v2.1	3.15637	2.07792	3	Gorai.006G134700	___NoMatchedTerm___
Gorai.006G111400-JGI_221_v2.1	2.64733	2.66289	3	Gorai.006G111400	___NoMatchedTerm___
Gorai.006G106900-JGI_221_v2.1	2.83997	2.66289	3	Gorai.006G106900	gi|519749352|gb|JX616006.1|_Gossypium_hirsutum_clone_NBRI_GE60344_microsatellite_sequence
Gorai.006G089500-JGI_221_v2.1	2.83444	2.88528	3	Gorai.006G089500	___NoMatchedTerm___
Gorai.006G074100-JGI_221_v2.1	2.83444	2.07792	3	Gorai.006G074100	___NoMatchedTerm___
Gorai.006G062700-JGI_221_v2.1	3.15637	3.16773	3	Gorai.006G062700	___NoMatchedTerm___
Gorai.006G043700-JGI_221_v2.1	3.2994	2.66289	3	Gorai.006G043700	___NoMatchedTerm___
Gorai.006G015400-JGI_221_v2.1	4.00436	1.07792	3	Gorai.006G015400	gi|39652086|emb|AJ567176.1|_Gossypium_hirsutum_microsatellite_DNA_mGhCIR230,_clone_CIR230
Gorai.005G260600-JGI_221_v2.1	4.00436	2.58276	3	Gorai.005G260600	gi|519763431|gb|JX622810.1|_Gossypium_hirsutum_clone_NBRI_GE69699_microsatellite_sequence
Gorai.005G222300-JGI_221_v2.1	4.00436	3.16773	3	Gorai.005G222300	___NoMatchedTerm___
Gorai.005G204200-JGI_221_v2.1	2.74686	2.58276	3	Gorai.005G204200	___NoMatchedTerm___
Gorai.005G083000-JGI_221_v2.1	4.74133	2.58276	3	Gorai.005G083000	___NoMatchedTerm___
Gorai.005G059400-JGI_221_v2.1	3.4194	2.39985	3	Gorai.005G059400	___NoMatchedTerm___
Gorai.005G024900-JGI_221_v2.1	3.4194	3.16773	3	Gorai.005G024900	___NoMatchedTerm___
Gorai.004G287800-JGI_221_v2.1	3.64733	2.58276	3	Gorai.004G287800	gi|519690054|gb|JX583949.1|_Gossypium_hirsutum_clone_NBRI_GE17120_microsatellite_sequence
Gorai.004G228900-JGI_221_v2.1	4.29387	2.49296	3	Gorai.004G228900	___NoMatchedTerm___
Gorai.004G198100-JGI_221_v2.1	3.83444	1.66289	3	Gorai.004G198100	gi|519696694|gb|JX590589.1|_Gossypium_hirsutum_clone_NBRI_GE25529_microsatellite_sequence
Gorai.004G197600-JGI_221_v2.1	3.15637	2.07792	3	Gorai.004G197600	___NoMatchedTerm___
Gorai.004G184700-JGI_221_v2.1	3.83444	1.56335	3	Gorai.004G184700	___NoMatchedTerm___
Gorai.004G177400-JGI_221_v2.1	3.1619	3.07792	3	Gorai.004G177400	___NoMatchedTerm___
Gorai.004G176800-JGI_221_v2.1	4.29387	3.16773	3	Gorai.004G176800	gi|326457368|gb|JF317355.1|_Gossypium_stocksii_chloroplast,_complete_genome
Gorai.004G154500-JGI_221_v2.1	3.83444	3.16773	3	Gorai.004G154500	___NoMatchedTerm___
Gorai.004G126700-JGI_221_v2.1	4.29387	2.07792	3	Gorai.004G126700	___NoMatchedTerm___
Gorai.004G100100-JGI_221_v2.1	4.00436	1.58276	3	Gorai.004G100100	___NoMatchedTerm___
Gorai.004G067000-JGI_221_v2.1	3.1619	3.07792	3	Gorai.004G067000	gi|442738922|gb|JX992845.1|_Gossypium_hirsutum_cultivar_CRI521_polyamine_oxidase_(PAO)_mRNA,_complete_cds
Gorai.004G054700-JGI_221_v2.1	3.54041	3.07792	3	Gorai.004G054700	___NoMatchedTerm___
Gorai.004G047500-JGI_221_v2.1	3.4194	2.07792	3	Gorai.004G047500	___NoMatchedTerm___
Gorai.004G033600-JGI_221_v2.1	4.9219	2.66289	3	Gorai.004G033600	gi|519746121|gb|JX614463.1|_Gossypium_hirsutum_clone_NBRI_GE57855_microsatellite_sequence
Gorai.004G003100-JGI_221_v2.1	3.83444	1.81489	3	Gorai.004G003100	gi|519689185|gb|JX583080.1|_Gossypium_hirsutum_clone_NBRI_GE16038_microsatellite_sequence
Gorai.003G155400-JGI_221_v2.1	3.15637	2.58276	3	Gorai.003G155400	gi|256536637|gb|GQ393692.1|_Gossypium_hirsutum_cultivar_Deltapine_33_B_clone_MONCS0657_SSR_marker_CGR5716_genomic_sequence
Gorai.003G122800-JGI_221_v2.1	3.42493	1.58276	3	Gorai.003G122800	___NoMatchedTerm___
Gorai.003G059800-JGI_221_v2.1	4.15637	1.66289	3	Gorai.003G059800	___NoMatchedTerm___
Gorai.003G048100-JGI_221_v2.1	4.15637	3.07792	3	Gorai.003G048100	___NoMatchedTerm___
Gorai.003G038500-JGI_221_v2.1	3.64179	1.58276	3	Gorai.003G038500	___NoMatchedTerm___
Gorai.003G009800-JGI_221_v2.1	2.83444	2.07792	3	Gorai.003G009800	___NoMatchedTerm___
Gorai.002G253000-JGI_221_v2.1	3.15637	1.58276	3	Gorai.002G253000	___NoMatchedTerm___
Gorai.002G247100-JGI_221_v2.1	4.64179	2.88528	3	Gorai.002G247100	___NoMatchedTerm___
Gorai.002G210000-JGI_221_v2.1	3.4194	2.07792	3	Gorai.002G210000	___NoMatchedTerm___
Gorai.002G208900-JGI_221_v2.1	4.53488	1.58276	3	Gorai.002G208900	___NoMatchedTerm___
Gorai.002G115400-JGI_221_v2.1	3.64179	1.58276	3	Gorai.002G115400	gi|519749559|gb|JX616129.1|_Gossypium_hirsutum_clone_NBRI_GE60552_microsatellite_sequence
Gorai.002G067100-JGI_221_v2.1	3.4194	1.58276	3	Gorai.002G067100	gi|519750157|gb|JX616439.1|_Gossypium_hirsutum_clone_NBRI_GE61116_microsatellite_sequence
Gorai.002G011400-JGI_221_v2.1	3.4194	2.58276	3	Gorai.002G011400	___NoMatchedTerm___
Gorai.001G273500-JGI_221_v2.1	3.4194	2.58276	3	Gorai.001G273500	gi|519746186|gb|JX614484.1|_Gossypium_hirsutum_clone_NBRI_GE57891_microsatellite_sequence
Gorai.001G227700-JGI_221_v2.1	3.15637	1.58276	3	Gorai.001G227700	___NoMatchedTerm___
Gorai.001G223000-JGI_221_v2.1	4.00436	1.66289	3	Gorai.001G223000	___NoMatchedTerm___
Gorai.001G209100-JGI_221_v2.1	4.4194	3.16773	3	Gorai.001G209100	___NoMatchedTerm___
Gorai.001G146000-JGI_221_v2.1	3.15637	2.58276	3	Gorai.001G146000	___NoMatchedTerm___
Gorai.001G117900-JGI_221_v2.1	3.83444	3.16773	3	Gorai.001G117900	gi|519748576|gb|JX615602.1|_Gossypium_hirsutum_clone_NBRI_GE59673_microsatellite_sequence
Gorai.001G111400-JGI_221_v2.1	3.64179	3.16773	3	Gorai.001G111400	gi|519683862|gb|JX577757.1|_Gossypium_hirsutum_clone_NBRI_GE9647_microsatellite_sequence
Gorai.001G083500-JGI_221_v2.1	3.15637	1.58276	3	Gorai.001G083500	___NoMatchedTerm___
Gorai.001G049300-JGI_221_v2.1	3.15637	2.07792	3	Gorai.001G049300	gi|519749037|gb|JX615837.1|_Gossypium_hirsutum_clone_NBRI_GE60071_microsatellite_sequence
Gorai.001G025200-JGI_221_v2.1	3.64179	3.07792	3	Gorai.001G025200	___NoMatchedTerm___
Gorai.001G015000-JGI_221_v2.1	3.15637	1.58276	3	Gorai.001G015000	___NoMatchedTerm___
Gorai.013G269700-JGI_221_v2.1	3.02803	2.41746	3	Gorai.013G269700	___NoMatchedTerm___
Gorai.013G091400-JGI_221_v2.1	2.75637	2.64022	3	Gorai.013G091400	gi|529067765|gb|JX964373.1|_Gossypium_hirsutum_clone_NBRI_TRANS-642_microsatellite_sequence
Gorai.012G027100-JGI_221_v2.1	2.9485	2.47415	3	Gorai.012G027100	gi|211906463|gb|FJ415179.1|_Gossypium_hirsutum_clone_Spot46_dimethylmenaquinone_methyltransferase_mRNA,_complete_cds
Gorai.011G070000-JGI_221_v2.1	2.76883	2.21466	3	Gorai.011G070000	___NoMatchedTerm___
Gorai.010G103100-JGI_221_v2.1	2.52099	2.71316	3	Gorai.010G103100	gi|25992535|gb|AF531367.1|_Gossypium_barbadense_fiber_protein_Fb7_mRNA,_complete_cds
Gorai.010G080200-JGI_221_v2.1	2.84893	2.61027	3	Gorai.010G080200	___NoMatchedTerm___
Gorai.009G182800-JGI_221_v2.1	3.10988	2.37262	3	Gorai.009G182800	gi|319433436|gb|GU451699.1|_Gossypium_hirsutum_copper_binding_protein_1_(BCP1)_mRNA,_complete_cds
Gorai.008G239400-JGI_221_v2.1	2.89308	2.19999	3	Gorai.008G239400	___NoMatchedTerm___
Gorai.007G308700-JGI_221_v2.1	2.91933	2.31246	3	Gorai.007G308700	gi|317175282|gb|HQ527501.1|_Gossypium_herbaceum_clone_NBRI_D2_2162_simple_sequence_repeat_marker,_mRNA_sequence
Gorai.007G245500-JGI_221_v2.1	3.38348	2.13212	3	Gorai.007G245500	gi|6856102|gb|AF159229.1|AF159229_Gossypium_hirsutum_glutathione_S-transferase_mRNA,_complete_cds
Gorai.006G206300-JGI_221_v2.1	2.79312	2.1981	3	Gorai.006G206300	gi|519683083|gb|JX576978.1|_Gossypium_hirsutum_clone_NBRI_GE8711_microsatellite_sequence
Gorai.006G171900-JGI_221_v2.1	2.92556	2.4549	3	Gorai.006G171900	___NoMatchedTerm___
Gorai.006G117500-JGI_221_v2.1	2.58979	2.52649	3	Gorai.006G117500	___NoMatchedTerm___
Gorai.004G235700-JGI_221_v2.1	3.43473	1.63957	3	Gorai.004G235700	___NoMatchedTerm___
Gorai.004G047800-JGI_221_v2.1	2.63921	2.57496	3	Gorai.004G047800	___NoMatchedTerm___
Gorai.004G012100-JGI_221_v2.1	2.9157	2.52538	3	Gorai.004G012100	gi|317173949|gb|HQ526168.1|_Gossypium_herbaceum_clone_NBRI_E2_2318-1_simple_sequence_repeat_marker,_mRNA_sequence_x0001_gi|317174244|gb|HQ526463.1|_Gossypium_herbaceum_clone_NBRI_E2_2318-2_simple_sequence_repeat_marker,_mRNA_sequence
Gorai.003G155500-JGI_221_v2.1	2.61391	2.76161	3	Gorai.003G155500	___NoMatchedTerm___
Gorai.003G108200-JGI_221_v2.1	2.89573	2.27382	3	Gorai.003G108200	___NoMatchedTerm___
Gorai.003G005900-JGI_221_v2.1	3.20419	2.47597	3	Gorai.003G005900	___NoMatchedTerm___
Gorai.002G231200-JGI_221_v2.1	2.88256	1.99517	3	Gorai.002G231200	gi|312032560|gb|AC243127.1|_Gossypium_raimondii_clone_GR__Ba0222F01-hob,_complete_sequence
Gorai.002G063300-JGI_221_v2.1	2.84323	2.08831	3	Gorai.002G063300	gi|519689060|gb|JX582955.1|_Gossypium_hirsutum_clone_NBRI_GE15888_microsatellite_sequence
Gorai.001G218400-JGI_221_v2.1	2.79121	2.31049	3	Gorai.001G218400	gi|519688196|gb|JX582091.1|_Gossypium_hirsutum_clone_NBRI_GE14869_microsatellite_sequence
Gorai.013G256100-JGI_221_v2.1	3.15046	2.54669	3	Gorai.013G256100	___NoMatchedTerm___
Gorai.013G229000-JGI_221_v2.1	2.78507	2.37926	3	Gorai.013G229000	___NoMatchedTerm___
Gorai.013G153200-JGI_221_v2.1	2.61568	2.72541	3	Gorai.013G153200	gi|519701434|gb|JX595214.1|_Gossypium_hirsutum_clone_NBRI_GE31401_microsatellite_sequence
Gorai.012G013200-JGI_221_v2.1	3.0244	2.08248	3	Gorai.012G013200	___NoMatchedTerm___
Gorai.009G424200-JGI_221_v2.1	2.90664	2.02089	3	Gorai.009G424200	gi|519695826|gb|JX589721.1|_Gossypium_hirsutum_clone_NBRI_GE24472_microsatellite_sequence
Gorai.009G323300-JGI_221_v2.1	3.02776	2.70639	3	Gorai.009G323300	___NoMatchedTerm___
Gorai.009G217500-JGI_221_v2.1	2.85987	2.61945	3	Gorai.009G217500	___NoMatchedTerm___
Gorai.009G172600-JGI_221_v2.1	2.96978	2.44081	3	Gorai.009G172600	gi|317175725|gb|HQ527944.1|_Gossypium_herbaceum_clone_NBRI_C_EYT27PB01AT6SB_simple_sequence_repeat_marker,_mRNA_sequence
Gorai.009G172400-JGI_221_v2.1	2.78444	2.37187	3	Gorai.009G172400	___NoMatchedTerm___
Gorai.008G076900-JGI_221_v2.1	2.87776	2.68006	3	Gorai.008G076900	___NoMatchedTerm___
Gorai.007G262500-JGI_221_v2.1	3.29148	2.15007	3	Gorai.007G262500	___NoMatchedTerm___
Gorai.007G259600-JGI_221_v2.1	3.26951	2.31652	3	Gorai.007G259600	gi|519691212|gb|JX585107.1|_Gossypium_hirsutum_clone_NBRI_GE18588_microsatellite_sequence
Gorai.007G123500-JGI_221_v2.1	2.97748	2.58674	3	Gorai.007G123500	___NoMatchedTerm___
Gorai.007G048100-JGI_221_v2.1	3.24436	2.46581	3	Gorai.007G048100	___NoMatchedTerm___
Gorai.005G162100-JGI_221_v2.1	2.7258	2.37438	3	Gorai.005G162100	gi|317172706|gb|HQ524925.1|_Gossypium_herbaceum_clone_NBRI_C_EYT27PB01BJ9FY_simple_sequence_repeat_marker,_mRNA_sequence
Gorai.005G070100-JGI_221_v2.1	3.41286	2.14868	3	Gorai.005G070100	___NoMatchedTerm___
Gorai.004G017400-JGI_221_v2.1	3.10476	1.99737	3	Gorai.004G017400	gi|519692715|gb|JX586610.1|_Gossypium_hirsutum_clone_NBRI_GE20464_microsatellite_sequence
Gorai.003G001800-JGI_221_v2.1	2.75645	2.36609	3	Gorai.003G001800	gi|529063133|gb|JX964062.1|_Gossypium_hirsutum_clone_NBRI_TRANS-331_microsatellite_sequence
Gorai.001G121200-JGI_221_v2.1	3.16574	2.14521	3	Gorai.001G121200	___NoMatchedTerm___
Gorai.013G037800-JGI_221_v2.1	2.63179	2.58381	3	Gorai.013G037800	___NoMatchedTerm___
Gorai.012G118100-JGI_221_v2.1	2.90493	1.94227	3	Gorai.012G118100	___NoMatchedTerm___
Gorai.012G068200-JGI_221_v2.1	2.54779	2.61916	3	Gorai.012G068200	___NoMatchedTerm___
Gorai.011G124000-JGI_221_v2.1	2.82603	2.60739	3	Gorai.011G124000	gi|519693875|gb|JX587770.1|_Gossypium_hirsutum_clone_NBRI_GE21983_microsatellite_sequence
Gorai.009G276700-JGI_221_v2.1	3.15117	1.55946	3	Gorai.009G276700	___NoMatchedTerm___
Gorai.009G226300-JGI_221_v2.1	3.18296	1.50897	3	Gorai.009G226300	gi|519691173|gb|JX585068.1|_Gossypium_hirsutum_clone_NBRI_GE18533_microsatellite_sequence
Gorai.008G111500-JGI_221_v2.1	2.68325	2.44321	3	Gorai.008G111500	___NoMatchedTerm___
Gorai.007G367200-JGI_221_v2.1	2.74686	2.61766	3	Gorai.007G367200	gi|519684386|gb|JX578281.1|_Gossypium_hirsutum_clone_NBRI_GE10274_microsatellite_sequence
Gorai.005G232500-JGI_221_v2.1	2.72622	2.32216	3	Gorai.005G232500	gi|519687883|gb|JX581778.1|_Gossypium_hirsutum_clone_NBRI_GE14483_microsatellite_sequence
Gorai.004G156900-JGI_221_v2.1	2.86612	2.21726	3	Gorai.004G156900	___NoMatchedTerm___
Gorai.003G136600-JGI_221_v2.1	3.1401	2.07117	3	Gorai.003G136600	gi|292653536|gb|GU998834.1|_Gossypium_hirsutum_cultivar_TM-1_aquaporin_TIP1;11_mRNA,_partial_cds
Gorai.003G125200-JGI_221_v2.1	3.5051	1.24615	3	Gorai.003G125200	___NoMatchedTerm___
Gorai.003G074400-JGI_221_v2.1	2.92318	2.26845	3	Gorai.003G074400	gi|317175743|gb|HQ527962.1|_Gossypium_herbaceum_clone_NBRI_B_2588_simple_sequence_repeat_marker,_mRNA_sequence
Gorai.001G113000-JGI_221_v2.1	3.48517	2.05978	3	Gorai.001G113000	gi|529070741|gb|JX964617.1|_Gossypium_hirsutum_clone_NBRI_TRANS-886_microsatellite_sequence
Gorai.001G083300-JGI_221_v2.1	2.94317	1.88032	3	Gorai.001G083300	gi|519684180|gb|JX578075.1|_Gossypium_hirsutum_clone_NBRI_GE10022_microsatellite_sequence
Gorai.013G227700-JGI_221_v2.1	2.50294	2.756	3	Gorai.013G227700	gi|57282653|emb|AJ608935.1|_Gossypium_hirsutum_mRNA_for_hypothetical_protein_(xl2_gene)
Gorai.013G037200-JGI_221_v2.1	2.76054	2.55185	3	Gorai.013G037200	___NoMatchedTerm___
Gorai.012G152000-JGI_221_v2.1	3.39456	2.21543	3	Gorai.012G152000	gi|519726806|gb|JX610258.1|_Gossypium_hirsutum_clone_NBRI_GE51880_microsatellite_sequence
Gorai.011G198100-JGI_221_v2.1	2.74686	2.27432	3	Gorai.011G198100	gi|529062920|gb|JX964027.1|_Gossypium_hirsutum_clone_NBRI_TRANS-296_microsatellite_sequence
Gorai.010G001700-JGI_221_v2.1	2.76054	2.60994	3	Gorai.010G001700	gi|317175288|gb|HQ527507.1|_Gossypium_herbaceum_clone_NBRI_B2_1508_simple_sequence_repeat_marker,_mRNA_sequence
Gorai.010G001500-JGI_221_v2.1	2.87424	2.26696	3	Gorai.010G001500	___NoMatchedTerm___
Gorai.009G280600-JGI_221_v2.1	2.70057	2.42585	3	Gorai.009G280600	gi|519696646|gb|JX590541.1|_Gossypium_hirsutum_clone_NBRI_GE25469_microsatellite_sequence
Gorai.007G097100-JGI_221_v2.1	2.64733	2.44989	3	Gorai.007G097100	___NoMatchedTerm___
Gorai.007G085300-JGI_221_v2.1	3.22464	1.997	3	Gorai.007G085300	gi|519761700|gb|JX622024.1|_Gossypium_hirsutum_clone_NBRI_GE68668_microsatellite_sequence
Gorai.006G034800-JGI_221_v2.1	2.57926	2.81023	3	Gorai.006G034800	gi|519689285|gb|JX583180.1|_Gossypium_hirsutum_clone_NBRI_GE16162_microsatellite_sequence
Gorai.005G135400-JGI_221_v2.1	2.91192	2.21994	3	Gorai.005G135400	___NoMatchedTerm___
Gorai.004G164800-JGI_221_v2.1	3.36835	1.78574	3	Gorai.004G164800	gi|519750626|gb|JX616687.1|_Gossypium_hirsutum_clone_NBRI_GE61532_microsatellite_sequence
Gorai.003G155300-JGI_221_v2.1	2.69624	2.55497	3	Gorai.003G155300	___NoMatchedTerm___
Gorai.003G002500-JGI_221_v2.1	3.14872	2.00197	3	Gorai.003G002500	___NoMatchedTerm___
Gorai.002G137900-JGI_221_v2.1	2.5974	2.80584	3	Gorai.002G137900	___NoMatchedTerm___
Gorai.002G100400-JGI_221_v2.1	3.27536	1.80039	3	Gorai.002G100400	___NoMatchedTerm___
Gorai.002G061000-JGI_221_v2.1	3.50982	1.40723	3	Gorai.002G061000	gi|317174797|gb|HQ527016.1|_Gossypium_herbaceum_clone_NBRI_B_4585_simple_sequence_repeat_marker,_mRNA_sequence
Gorai.010G096500-JGI_221_v2.1	3.05498	2.14205	3	Gorai.010G096500	___NoMatchedTerm___
Gorai.009G227000-JGI_221_v2.1	3.1619	1.5185	3	Gorai.009G227000	gi|519686611|gb|JX580506.1|_Gossypium_hirsutum_clone_NBRI_GE12949_microsatellite_sequence
Gorai.008G279300-JGI_221_v2.1	3.13275	2.07792	3	Gorai.008G279300	___NoMatchedTerm___
Gorai.008G133600-JGI_221_v2.1	3.58721	1.53736	3	Gorai.008G133600	___NoMatchedTerm___
Gorai.007G362600-JGI_221_v2.1	3.98972	1.11857	3	Gorai.007G362600	gi|256010123|gb|FJ600364.1|_Gossypium_hirsutum_dirigent-like_protein_1_(DL1)_mRNA,_complete_cds
Gorai.007G309900-JGI_221_v2.1	3.42493	1.53044	3	Gorai.007G309900	gi|114795848|gb|DQ908581.1|_Gossypium_hirsutum_clone_LIB5327-018-A1-N1-D7_P_S_C_Gh648_microsatellite_sequence
Gorai.007G307900-JGI_221_v2.1	2.91526	1.92592	3	Gorai.007G307900	___NoMatchedTerm___
Gorai.007G141100-JGI_221_v2.1	3.10301	1.66289	3	Gorai.007G141100	gi|226358405|gb|FJ797562.1|_Gossypium_hirsutum_unknown_mRNA
Gorai.007G036600-JGI_221_v2.1	3.13275	1.71535	3	Gorai.007G036600	___NoMatchedTerm___
Gorai.005G007100-JGI_221_v2.1	2.70939	2.71019	3	Gorai.005G007100	___NoMatchedTerm___
Gorai.001G145400-JGI_221_v2.1	2.90606	1.97101	3	Gorai.001G145400	___NoMatchedTerm___
Gorai.010G066300-JGI_221_v2.1	3.0099	1.88528	3	Gorai.010G066300	___NoMatchedTerm___
Gorai.010G041900-JGI_221_v2.1	3.83997	1.30032	3	Gorai.010G041900	gi|519683348|gb|JX577243.1|_Gossypium_hirsutum_clone_NBRI_GE9029_microsatellite_sequence
Gorai.008G088800-JGI_221_v2.1	2.64733	2.39985	3	Gorai.008G088800	___NoMatchedTerm___
Gorai.007G258000-JGI_221_v2.1	3.1619	1.88528	3	Gorai.007G258000	gi|519703655|gb|JX597435.1|_Gossypium_hirsutum_clone_NBRI_GE34299_microsatellite_sequence
Gorai.006G083700-JGI_221_v2.1	2.74686	2.66289	3	Gorai.006G083700	___NoMatchedTerm___
Gorai.002G184500-JGI_221_v2.1	2.50294	2.66289	3	Gorai.002G184500	gi|519685457|gb|JX579352.1|_Gossypium_hirsutum_clone_NBRI_GE11566_microsatellite_sequence
Gorai.010G045000-JGI_221_v2.1	2.96925	2.07792	3	Gorai.010G045000	gi|256537070|gb|GQ394125.1|_Gossypium_hirsutum_cultivar_Deltapine_33_B_clone_MONCS1090_SSR_marker_CGR6584_genomic_sequence
Gorai.006G233400-JGI_221_v2.1	2.59486	2.53736	3	Gorai.006G233400	___NoMatchedTerm___
Gorai.N004900-JGI_221_v2.1	3.15637	1.58276	3	Gorai.N004900	___NoMatchedTerm___
Gorai.013G266100-JGI_221_v2.1	3.1619	1.66289	3	Gorai.013G266100	gi|211906475|gb|FJ415185.1|_Gossypium_hirsutum_clone_Spotp1_ascorbate_peroxidase_mRNA,_complete_cds
Gorai.013G221400-JGI_221_v2.1	2.83997	2.07792	3	Gorai.013G221400	gi|330370548|gb|HQ229655.1|_Gossypium_hirsutum_ribonuclease_III_family_protein_DCL3_mRNA,_complete_cds
Gorai.013G210400-JGI_221_v2.1	3.4194	1.07792	3	Gorai.013G210400	___NoMatchedTerm___
Gorai.013G161900-JGI_221_v2.1	3.15637	2.07792	3	Gorai.013G161900	gi|312032583|gb|AC243151.1|_Gossypium_hirsutum_clone_MX094A13-jhn,_complete_sequence
Gorai.013G061000-JGI_221_v2.1	3.4194	1.58276	3	Gorai.013G061000	___NoMatchedTerm___
Gorai.013G028300-JGI_221_v2.1	3.42493	1.49296	3	Gorai.013G028300	___NoMatchedTerm___
Gorai.012G098200-JGI_221_v2.1	3.83444	1.07792	3	Gorai.012G098200	gi|529062822|gb|JX964011.1|_Gossypium_hirsutum_clone_NBRI_TRANS-280_microsatellite_sequence
Gorai.012G012700-JGI_221_v2.1	3.4194	1.58276	3	Gorai.012G012700	___NoMatchedTerm___
Gorai.011G178900-JGI_221_v2.1	3.15637	2.07792	3	Gorai.011G178900	gi|386783632|gb|JQ861978.1|_Gossypium_arboreum_cultivar_FDH_171_PGR5_(PGR5)_precursor_RNA,_complete_cds
Gorai.011G176800-JGI_221_v2.1	3.4194	1.07792	3	Gorai.011G176800	___NoMatchedTerm___
Gorai.011G104400-JGI_221_v2.1	3.42493	1.66289	3	Gorai.011G104400	gi|519694580|gb|JX588475.1|_Gossypium_hirsutum_clone_NBRI_GE22910_microsatellite_sequence
Gorai.011G096500-JGI_221_v2.1	2.83444	2.58276	3	Gorai.011G096500	___NoMatchedTerm___
Gorai.011G040200-JGI_221_v2.1	2.83444	2.66289	3	Gorai.011G040200	gi|519749747|gb|JX616238.1|_Gossypium_hirsutum_clone_NBRI_GE60732_microsatellite_sequence
Gorai.010G175400-JGI_221_v2.1	3.15637	2.58276	3	Gorai.010G175400	gi|519694169|gb|JX588064.1|_Gossypium_hirsutum_clone_NBRI_GE22377_microsatellite_sequence
Gorai.010G140600-JGI_221_v2.1	3.4194	1.07792	3	Gorai.010G140600	___NoMatchedTerm___
Gorai.009G318400-JGI_221_v2.1	3.4194	1.58276	3	Gorai.009G318400	___NoMatchedTerm___
Gorai.009G078600-JGI_221_v2.1	3.64179	1.07792	3	Gorai.009G078600	___NoMatchedTerm___
Gorai.009G066400-JGI_221_v2.1	3.64179	1.07792	3	Gorai.009G066400	___NoMatchedTerm___
Gorai.007G130700-JGI_221_v2.1	3.15637	1.58276	3	Gorai.007G130700	___NoMatchedTerm___
Gorai.006G100300-JGI_221_v2.1	2.83997	2.66289	3	Gorai.006G100300	___NoMatchedTerm___
Gorai.005G190400-JGI_221_v2.1	3.1619	2.07792	3	Gorai.005G190400	___NoMatchedTerm___
Gorai.002G239300-JGI_221_v2.1	2.83444	2.58276	3	Gorai.002G239300	gi|519747831|gb|JX615147.1|_Gossypium_hirsutum_clone_NBRI_GE58985_microsatellite_sequence
Gorai.002G070000-JGI_221_v2.1	3.4194	1.58276	3	Gorai.002G070000	___NoMatchedTerm___
Gorai.013G256400-JGI_221_v2.1	3.25515	2.48692	3	Gorai.013G256400	gi|317173525|gb|HQ525744.1|_Gossypium_herbaceum_clone_NBRI_B2_228_simple_sequence_repeat_marker,_mRNA_sequence
Gorai.013G229500-JGI_221_v2.1	3.13577	3.14979	3	Gorai.013G229500	gi|336318675|gb|HM543116.1|_Gossypium_barbadense_isolate_Ps6D_profillin_(PRF4)_mRNA,_partial_cds_x0001_gi|336318677|gb|HM543117.1|_Gossypium_darwinii_isolate_AD5D_profillin_(PRF4)_mRNA,_partial_cds_x0001_gi|336318679|gb|HM543118.1|_Gossypium_hirsutum_isolate_TM1D_profillin_(PRF4)_mRNA,_partial_cds_x0001_gi|336318681|gb|HM543119.1|_Gossypium_hirsutum_isolate_YucD_profillin_(PRF4)_mRNA,_partial_cds
Gorai.013G205000-JGI_221_v2.1	3.58768	3.42102	3	Gorai.013G205000	gi|317173880|gb|HQ526099.1|_Gossypium_herbaceum_clone_NBRI_D2_561_simple_sequence_repeat_marker,_mRNA_sequence
Gorai.013G146600-JGI_221_v2.1	2.81648	2.51665	3	Gorai.013G146600	gi|256537823|gb|GQ394878.1|_Gossypium_hirsutum_cultivar_Delta_Opal_clone_MONCS1901_SSR_marker_DPL0161_genomic_sequence
Gorai.013G114800-JGI_221_v2.1	3.91241	2.4014	3	Gorai.013G114800	gi|70927644|gb|DQ103699.1|_Gossypium_hirsutum_endo-alpha-1,4-glucanase_mRNA,_complete_cds
Gorai.013G025700-JGI_221_v2.1	3.87625	3.64013	3	Gorai.013G025700	gi|211906457|gb|FJ415176.1|_Gossypium_hirsutum_clone_Spot39_2-nitropropane_dioxygenase_mRNA,_complete_cds
Gorai.012G181800-JGI_221_v2.1	2.99477	2.9528	3	Gorai.012G181800	___NoMatchedTerm___
Gorai.012G028300-JGI_221_v2.1	3.53348	2.67091	3	Gorai.012G028300	___NoMatchedTerm___
Gorai.011G212900-JGI_221_v2.1	3.2607	2.47557	3	Gorai.011G212900	gi|211906451|gb|FJ415173.1|_Gossypium_hirsutum_clone_Spot24_annexin_mRNA,_complete_cds
Gorai.011G128500-JGI_221_v2.1	3.37618	3.00933	3	Gorai.011G128500	gi|187936325|gb|EU593897.1|_Gossypium_hirsutum_cultivar_CIM707_alpha_expansin_(EXPA8)_mRNA,_complete_cds
Gorai.011G035400-JGI_221_v2.1	3.08369	2.97946	3	Gorai.011G035400	___NoMatchedTerm___
Gorai.010G187700-JGI_221_v2.1	2.96502	3.21383	3	Gorai.010G187700	___NoMatchedTerm___
Gorai.010G048100-JGI_221_v2.1	3.77763	3.03812	3	Gorai.010G048100	___NoMatchedTerm___
Gorai.009G282200-JGI_221_v2.1	2.89987	3.09984	3	Gorai.009G282200	gi|519694503|gb|JX588398.1|_Gossypium_hirsutum_clone_NBRI_GE22817_microsatellite_sequence
Gorai.009G263300-JGI_221_v2.1	3.73024	3.37372	3	Gorai.009G263300	gi|317174039|gb|HQ526258.1|_Gossypium_herbaceum_clone_NBRI_B2_1937_simple_sequence_repeat_marker,_mRNA_sequence
Gorai.009G095700-JGI_221_v2.1	3.27634	2.61136	3	Gorai.009G095700	gi|519689594|gb|JX583489.1|_Gossypium_hirsutum_clone_NBRI_GE16541_microsatellite_sequence
Gorai.008G284800-JGI_221_v2.1	4.24398	2.80342	3	Gorai.008G284800	gi|317173899|gb|HQ526118.1|_Gossypium_herbaceum_clone_NBRI_D_EYT27PB02D26ZE_simple_sequence_repeat_marker,_mRNA_sequence
Gorai.008G084100-JGI_221_v2.1	3.6	3.26676	3	Gorai.008G084100	___NoMatchedTerm___
Gorai.007G351900-JGI_221_v2.1	4.47839	2.99709	3	Gorai.007G351900	gi|223453021|gb|FJ594488.1|_Gossypium_hirsutum_beta-tubulin_3_mRNA,_complete_cds
Gorai.007G349900-JGI_221_v2.1	3.29129	2.49939	3	Gorai.007G349900	gi|35187457|gb|AY375339.1|_Gossypium_barbadense_acyl-CoA-binding_protein_mRNA,_complete_cds
Gorai.007G300000-JGI_221_v2.1	3.13899	2.43863	3	Gorai.007G300000	gi|226358405|gb|FJ797562.1|_Gossypium_hirsutum_unknown_mRNA
Gorai.007G287400-JGI_221_v2.1	4.26407	3.34541	3	Gorai.007G287400	___NoMatchedTerm___
Gorai.007G086400-JGI_221_v2.1	2.86087	2.68233	3	Gorai.007G086400	gi|134035499|gb|EF151304.1|_Gossypium_hirsutum_alpha-tubulin_(TUA8)_mRNA,_complete_cds
Gorai.007G085400-JGI_221_v2.1	3.60039	3.28084	3	Gorai.007G085400	___NoMatchedTerm___
Gorai.007G080700-JGI_221_v2.1	4.08065	3.31029	3	Gorai.007G080700	gi|319433442|gb|GU451702.1|_Gossypium_hirsutum_copper_binding_protein_4_(BCP4)_mRNA,_complete_cds
Gorai.007G054600-JGI_221_v2.1	3.5158	2.36209	3	Gorai.007G054600	___NoMatchedTerm___
Gorai.007G012000-JGI_221_v2.1	3.45998	2.54763	3	Gorai.007G012000	gi|18447766|gb|AY072824.1|_Gossypium_hirsutum_acyltransferase-like_protein_(ACY)_mRNA,_partial_cds
Gorai.006G150600-JGI_221_v2.1	3.71069	3.18598	3	Gorai.006G150600	gi|317174832|gb|HQ527051.1|_Gossypium_herbaceum_clone_NBRI_E2_1808_simple_sequence_repeat_marker,_mRNA_sequence
Gorai.005G231100-JGI_221_v2.1	3.64534	3.73282	3	Gorai.005G231100	___NoMatchedTerm___
Gorai.005G118100-JGI_221_v2.1	3.2393	2.74137	3	Gorai.005G118100	gi|37529493|gb|AY345607.1|_Gossypium_hirsutum_beta-tubulin_5_mRNA,_complete_cds
Gorai.005G097800-JGI_221_v2.1	3.24731	3.02552	3	Gorai.005G097800	gi|134035497|gb|EF151303.1|_Gossypium_hirsutum_alpha-tubulin_(TUA7)_mRNA,_complete_cds
Gorai.004G282400-JGI_221_v2.1	3.81571	3.67179	3	Gorai.004G282400	gi|302325340|gb|GU237487.1|_Gossypium_hirsutum_profilin_(PFN2)_mRNA,_complete_cds
Gorai.004G232500-JGI_221_v2.1	3.17574	3.25614	3	Gorai.004G232500	___NoMatchedTerm___
Gorai.004G210600-JGI_221_v2.1	3.10769	3.09002	3	Gorai.004G210600	gi|19569134|gb|AF484959.1|_Gossypium_hirsutum_tubulin_beta-1_(Tub1)_mRNA,_complete_cds
Gorai.004G139500-JGI_221_v2.1	2.82586	3.07174	3	Gorai.004G139500	gi|2267582|gb|AF009338.1|AF009338_Gossypium_hirsutum_vacuolar_H+-ATPase_subunit_E_mRNA,_complete_cds
Gorai.003G163300-JGI_221_v2.1	3.23075	3.15531	3	Gorai.003G163300	gi|283488484|gb|GQ292783.1|_Gossypium_hirsutum_UDP-L-rhamnose_synthase_(UER2)_mRNA,_complete_cds
Gorai.002G225100-JGI_221_v2.1	3.32658	3.27067	3	Gorai.002G225100	___NoMatchedTerm___
Gorai.002G218500-JGI_221_v2.1	3.54926	2.75755	3	Gorai.002G218500	gi|482679581|gb|KC160465.1|_Gossypium_raimondii_clone_Gr10031991_3-ketoacyl-CoA_synthase_13_(KCS13)_gene,_complete_cds
Gorai.002G185200-JGI_221_v2.1	3.39983	2.4907	3	Gorai.002G185200	gi|29028257|gb|AY217756.1|_Gossypium_hirsutum_ADP-ribosylation_factor_1_(ARF1)_mRNA,_complete_cds
Gorai.002G182000-JGI_221_v2.1	3.54041	3.06768	3	Gorai.002G182000	___NoMatchedTerm___
Gorai.002G149400-JGI_221_v2.1	3.57053	3.31019	3	Gorai.002G149400	gi|755149|gb|U13670.1|GHU13670_Gossypium_hirsutum_vacuolar_H+-ATPase_proteolipid_(16_kDa)_subunit_(cva16-4)_mRNA,_complete_cds
Gorai.002G003900-JGI_221_v2.1	3.41118	3.05899	3	Gorai.002G003900	gi|397746964|gb|JX122512.1|_Gossypium_hirsutum_cultivar_CRI_35_NADPH-dependent_mannose-6-phosphate_reductase_mRNA,_complete_cds
Gorai.001G233900-JGI_221_v2.1	2.83413	2.97285	3	Gorai.001G233900	gi|312032546|gb|AC243113.1|_Gossypium_raimondii_clone_GR__Ba0039D03-hoc,_complete_sequence
Gorai.001G219200-JGI_221_v2.1	4.19175	3.09428	3	Gorai.001G219200	___NoMatchedTerm___
Gorai.001G082300-JGI_221_v2.1	3.35393	2.70261	3	Gorai.001G082300	___NoMatchedTerm___
Gorai.001G009500-JGI_221_v2.1	3.79507	3.02864	3	Gorai.001G009500	gi|317174182|gb|HQ526401.1|_Gossypium_herbaceum_clone_NBRI_B2_53_simple_sequence_repeat_marker,_mRNA_sequence
Gorai.013G255300-JGI_221_v2.1	3.10594	3.20941	3	Gorai.013G255300	___NoMatchedTerm___
Gorai.013G242200-JGI_221_v2.1	4.27668	3.09412	3	Gorai.013G242200	gi|519708524|gb|JX601982.1|_Gossypium_hirsutum_clone_NBRI_GE40387_microsatellite_sequence
Gorai.012G009300-JGI_221_v2.1	4.45241	3.09377	3	Gorai.012G009300	gi|166977612|gb|EU373048.1|_Gossypium_hirsutum_gland_development_related_protein_58-like_mRNA,_complete_sequence
Gorai.011G125300-JGI_221_v2.1	3.54899	3.24214	3	Gorai.011G125300	___NoMatchedTerm___
Gorai.010G054500-JGI_221_v2.1	3.17784	3.15925	3	Gorai.010G054500	___NoMatchedTerm___
Gorai.009G172800-JGI_221_v2.1	3.62587	3.52583	3	Gorai.009G172800	gi|3264827|gb|AF072404.1|AF072404_Gossypium_hirsutum_cotton_fiber_expressed_protein_1_(CFE1)_mRNA,_complete_cds
Gorai.009G152100-JGI_221_v2.1	4.0541	2.26984	3	Gorai.009G152100	___NoMatchedTerm___
Gorai.009G130700-JGI_221_v2.1	3.41674	3.09057	3	Gorai.009G130700	gi|317173686|gb|HQ525905.1|_Gossypium_herbaceum_clone_NBRI_E_EYT27PB03GCNID_simple_sequence_repeat_marker,_mRNA_sequence
Gorai.009G073800-JGI_221_v2.1	3.71023	2.30032	3	Gorai.009G073800	gi|519683249|gb|JX577144.1|_Gossypium_hirsutum_clone_NBRI_GE8913_microsatellite_sequence
Gorai.008G297100-JGI_221_v2.1	4.07725	3.29686	3	Gorai.008G297100	gi|315307480|gb|HQ650106.1|_Gossypium_hirsutum_clone_BAC_067L14,_complete_sequence
Gorai.008G204600-JGI_221_v2.1	4.40444	3.10313	3	Gorai.008G204600	gi|519684027|gb|JX577922.1|_Gossypium_hirsutum_clone_NBRI_GE9840_microsatellite_sequence
Gorai.008G144400-JGI_221_v2.1	3.10736	2.61429	3	Gorai.008G144400	gi|312032564|gb|AC243131.1|_Gossypium_hirsutum_clone_MX002H10-jne,_complete_sequence
Gorai.008G118300-JGI_221_v2.1	4.21639	2.64448	3	Gorai.008G118300	gi|39651926|emb|AJ567016.1|_Gossypium_hirsutum_microsatellite_DNA_mGhCIR067,_clone_CIR067
Gorai.008G048100-JGI_221_v2.1	3.23727	3.17321	3	Gorai.008G048100	___NoMatchedTerm___
Gorai.007G122600-JGI_221_v2.1	3.9033	2.30793	3	Gorai.007G122600	gi|519694393|gb|JX588288.1|_Gossypium_hirsutum_clone_NBRI_GE22672_microsatellite_sequence
Gorai.007G021100-JGI_221_v2.1	3.91639	2.87807	3	Gorai.007G021100	___NoMatchedTerm___
Gorai.006G252000-JGI_221_v2.1	4.42493	3.25967	3	Gorai.006G252000	gi|317175721|gb|HQ527940.1|_Gossypium_herbaceum_clone_NBRI_A_EYI1BW401BP6D6_simple_sequence_repeat_marker,_mRNA_sequence
Gorai.006G233600-JGI_221_v2.1	3.59761	3.5321	3	Gorai.006G233600	___NoMatchedTerm___
Gorai.006G149300-JGI_221_v2.1	3.15685	3.13237	3	Gorai.006G149300	___NoMatchedTerm___
Gorai.006G106100-JGI_221_v2.1	4.38933	3.24626	3	Gorai.006G106100	gi|519685729|gb|JX579624.1|_Gossypium_hirsutum_clone_NBRI_GE11899_microsatellite_sequence
Gorai.005G190000-JGI_221_v2.1	4.42572	2.79711	3	Gorai.005G190000	gi|482679583|gb|KC160466.1|_Gossypium_raimondii_clone_Gr10014500_3-ketoacyl-CoA_synthase_5_(KCS5)_gene,_complete_cds
Gorai.004G253200-JGI_221_v2.1	3.53442	3.38278	3	Gorai.004G253200	___NoMatchedTerm___
Gorai.004G132500-JGI_221_v2.1	3.47291	3.19549	3	Gorai.004G132500	___NoMatchedTerm___
Gorai.003G134400-JGI_221_v2.1	3.28689	2.66858	3	Gorai.003G134400	gi|256536379|gb|GQ393434.1|_Gossypium_hirsutum_cultivar_Deltapine_33_B_clone_MONCS0399_SSR_marker_CGR5358_genomic_sequence
Gorai.003G131700-JGI_221_v2.1	3.82388	3.48953	3	Gorai.003G131700	gi|62956017|gb|AY902466.1|_Gossypium_hirsutum_3-ketoacyl-CoA_reductase_1_mRNA,_complete_cds
Gorai.003G131200-JGI_221_v2.1	3.58268	2.56786	3	Gorai.003G131200	gi|62956017|gb|AY902466.1|_Gossypium_hirsutum_3-ketoacyl-CoA_reductase_1_mRNA,_complete_cds
Gorai.003G055600-JGI_221_v2.1	3.81439	3.24873	3	Gorai.003G055600	gi|229368453|gb|FJ376603.1|_Gossypium_hirsutum_cultivar_Xu-142_cinnamoyl-CoA_reductase_1_(CCR1)_mRNA,_complete_cds
Gorai.003G030700-JGI_221_v2.1	3.52822	3.25438	3	Gorai.003G030700	___NoMatchedTerm___
Gorai.003G019000-JGI_221_v2.1	3.54358	3.17211	3	Gorai.003G019000	gi|317173429|gb|HQ525648.1|_Gossypium_herbaceum_clone_NBRI_B_EYI1BW404JK17W_simple_sequence_repeat_marker,_mRNA_sequence
Gorai.003G011600-JGI_221_v2.1	3.59349	2.54802	3	Gorai.003G011600	gi|519759682|gb|JX621122.1|_Gossypium_hirsutum_clone_NBRI_GE67554_microsatellite_sequence
Gorai.002G037600-JGI_221_v2.1	2.79564	2.89668	3	Gorai.002G037600	___NoMatchedTerm___
Gorai.002G028300-JGI_221_v2.1	3.36835	2.89289	3	Gorai.002G028300	___NoMatchedTerm___
Gorai.002G008400-JGI_221_v2.1	4.37382	2.85916	3	Gorai.002G008400	gi|317173882|gb|HQ526101.1|_Gossypium_herbaceum_clone_NBRI_D2_1748_simple_sequence_repeat_marker,_mRNA_sequence
Gorai.001G229200-JGI_221_v2.1	4.27839	3.13039	3	Gorai.001G229200	gi|519685790|gb|JX579685.1|_Gossypium_hirsutum_clone_NBRI_GE11971_microsatellite_sequence
Gorai.001G072700-JGI_221_v2.1	3.42088	3.18041	3	Gorai.001G072700	gi|317174168|gb|HQ526387.1|_Gossypium_herbaceum_clone_NBRI_A2_1431_simple_sequence_repeat_marker,_mRNA_sequence
Gorai.N003200-JGI_221_v2.1	3.39456	2.62441	3	Gorai.N003200	___NoMatchedTerm___
Gorai.013G266700-JGI_221_v2.1	3.12784	2.21318	3	Gorai.013G266700	gi|519695007|gb|JX588902.1|_Gossypium_hirsutum_clone_NBRI_GE23468_microsatellite_sequence
Gorai.013G112000-JGI_221_v2.1	3.97324	2.38826	3	Gorai.013G112000	___NoMatchedTerm___
Gorai.012G160600-JGI_221_v2.1	4.0193	2.14321	3	Gorai.012G160600	___NoMatchedTerm___
Gorai.012G111500-JGI_221_v2.1	3.19639	3.03554	3	Gorai.012G111500	gi|73761692|gb|DQ116446.1|_Gossypium_hirsutum_steroid_5-alpha-reductase_(DET2)_mRNA,_complete_cds
Gorai.012G081600-JGI_221_v2.1	4.20454	2.05446	3	Gorai.012G081600	gi|519692310|gb|JX586205.1|_Gossypium_hirsutum_clone_NBRI_GE19969_microsatellite_sequence
Gorai.012G055300-JGI_221_v2.1	3.63253	2.78488	3	Gorai.012G055300	gi|529068917|gb|JX964510.1|_Gossypium_hirsutum_clone_NBRI_TRANS-779_microsatellite_sequence
Gorai.011G190000-JGI_221_v2.1	3.33351	2.4237	3	Gorai.011G190000	___NoMatchedTerm___
Gorai.011G168300-JGI_221_v2.1	3.45047	3.14939	3	Gorai.011G168300	___NoMatchedTerm___
Gorai.011G123800-JGI_221_v2.1	3.15363	2.28651	3	Gorai.011G123800	gi|317172583|gb|HQ524802.1|_Gossypium_herbaceum_clone_NBRI_A_1546_simple_sequence_repeat_marker,_mRNA_sequence
Gorai.011G110300-JGI_221_v2.1	3.26101	3.1377	3	Gorai.011G110300	___NoMatchedTerm___
Gorai.011G065300-JGI_221_v2.1	3.32236	2.45118	3	Gorai.011G065300	gi|317175623|gb|HQ527842.1|_Gossypium_herbaceum_clone_NBRI_C_EYT27PB01BMBRO_simple_sequence_repeat_marker,_mRNA_sequence
Gorai.011G039000-JGI_221_v2.1	4.70071	2.96483	3	Gorai.011G039000	gi|49333382|gb|AY632360.1|_Gossypium_hirsutum_BAC_106I22,_complete_sequence
Gorai.011G035800-JGI_221_v2.1	3.35782	2.15427	3	Gorai.011G035800	gi|300793629|tpg|BK007061.1|_TPA_inf:_Gossypium_hirsutum_aquaporin_NIP1;1_mRNA,_complete_cds
Gorai.011G015800-JGI_221_v2.1	3.5299	3.26879	3	Gorai.011G015800	gi|312032542|gb|AC243109.1|_Gossypium_raimondii_clone_GR__Ba0023N14-hoj,_complete_sequence
Gorai.011G008900-JGI_221_v2.1	3.40344	3.2392	3	Gorai.011G008900	___NoMatchedTerm___
Gorai.010G223600-JGI_221_v2.1	4.35027	3.23607	3	Gorai.010G223600	gi|519693026|gb|JX586921.1|_Gossypium_hirsutum_clone_NBRI_GE20867_microsatellite_sequence
Gorai.010G213400-JGI_221_v2.1	3.39357	3.07792	3	Gorai.010G213400	gi|519690323|gb|JX584218.1|_Gossypium_hirsutum_clone_NBRI_GE17464_microsatellite_sequence
Gorai.010G202800-JGI_221_v2.1	4.56789	2.25703	3	Gorai.010G202800	gi|482679603|gb|KC160476.1|_Gossypium_raimondii_clone_Gr10032475_3-ketoacyl-CoA_synthase_15_(KCS15)_gene,_complete_cds
Gorai.010G190100-JGI_221_v2.1	3.54648	2.71927	3	Gorai.010G190100	gi|317174854|gb|HQ527073.1|_Gossypium_herbaceum_clone_NBRI_B2_910_simple_sequence_repeat_marker,_mRNA_sequence
Gorai.010G178900-JGI_221_v2.1	3.41509	3.2342	3	Gorai.010G178900	gi|312032542|gb|AC243109.1|_Gossypium_raimondii_clone_GR__Ba0023N14-hoj,_complete_sequence
Gorai.010G092900-JGI_221_v2.1	3.67732	3.2419	3	Gorai.010G092900	___NoMatchedTerm___
Gorai.010G086800-JGI_221_v2.1	2.92743	2.18755	3	Gorai.010G086800	___NoMatchedTerm___
Gorai.010G084200-JGI_221_v2.1	2.78819	2.7723	3	Gorai.010G084200	___NoMatchedTerm___
Gorai.009G440300-JGI_221_v2.1	3.47469	3.68673	3	Gorai.009G440300	___NoMatchedTerm___
Gorai.009G288900-JGI_221_v2.1	3.29033	2.86552	3	Gorai.009G288900	gi|148645856|gb|EF421795.1|_Gossypium_hirsutum_MYB8_gene,_complete_cds
Gorai.009G276900-JGI_221_v2.1	3.24985	2.91537	3	Gorai.009G276900	___NoMatchedTerm___
Gorai.009G164700-JGI_221_v2.1	3.26928	2.4372	3	Gorai.009G164700	___NoMatchedTerm___
Gorai.009G133700-JGI_221_v2.1	2.66969	2.90905	3	Gorai.009G133700	___NoMatchedTerm___
Gorai.008G254000-JGI_221_v2.1	3.33182	3.28508	3	Gorai.008G254000	gi|2244739|dbj|D88417.1|_Gossypium_hirsutum_mRNA_for_endo-1,4-beta-glucanase,_clone_CF996,_partial_cds
Gorai.008G211200-JGI_221_v2.1	4.24207	2.53527	3	Gorai.008G211200	___NoMatchedTerm___
Gorai.008G161700-JGI_221_v2.1	3.59896	2.6432	3	Gorai.008G161700	___NoMatchedTerm___
Gorai.008G144500-JGI_221_v2.1	3.43015	2.4754	3	Gorai.008G144500	___NoMatchedTerm___
Gorai.008G129800-JGI_221_v2.1	3.4203	3.21308	3	Gorai.008G129800	gi|482679569|gb|KC160459.1|_Gossypium_raimondii_clone_Gr10015926_3-ketoacyl-CoA_synthase_10_(KCS10)_gene,_complete_cds
Gorai.008G020000-JGI_221_v2.1	3.46367	3.29635	3	Gorai.008G020000	___NoMatchedTerm___
Gorai.007G307600-JGI_221_v2.1	4.75251	1.59605	3	Gorai.007G307600	___NoMatchedTerm___
Gorai.007G223000-JGI_221_v2.1	3.32777	3.42556	3	Gorai.007G223000	gi|519684157|gb|JX578052.1|_Gossypium_hirsutum_clone_NBRI_GE9993_microsatellite_sequence
Gorai.007G214400-JGI_221_v2.1	2.93046	2.70488	3	Gorai.007G214400	___NoMatchedTerm___
Gorai.007G186800-JGI_221_v2.1	3.00472	2.91442	3	Gorai.007G186800	___NoMatchedTerm___
Gorai.007G073900-JGI_221_v2.1	3.99782	2.61042	3	Gorai.007G073900	___NoMatchedTerm___
Gorai.007G060000-JGI_221_v2.1	3.4975	2.16408	3	Gorai.007G060000	___NoMatchedTerm___
Gorai.007G019900-JGI_221_v2.1	3.38287	2.39985	3	Gorai.007G019900	gi|519685166|gb|JX579061.1|_Gossypium_hirsutum_clone_NBRI_GE11228_microsatellite_sequence
Gorai.006G256800-JGI_221_v2.1	3.11649	3.00666	3	Gorai.006G256800	___NoMatchedTerm___
Gorai.006G233700-JGI_221_v2.1	4.27431	2.80911	3	Gorai.006G233700	___NoMatchedTerm___
Gorai.006G183900-JGI_221_v2.1	3.10846	2.82516	3	Gorai.006G183900	gi|148841116|gb|EF464669.1|_Gossypium_hirsutum_pyruvate_decarboxylase_mRNA,_partial_cds
Gorai.006G026200-JGI_221_v2.1	3.54523	3.4049	3	Gorai.006G026200	___NoMatchedTerm___
Gorai.005G208200-JGI_221_v2.1	4.30431	2.8832	3	Gorai.005G208200	___NoMatchedTerm___
Gorai.005G197300-JGI_221_v2.1	3.2084	2.69317	3	Gorai.005G197300	___NoMatchedTerm___
Gorai.005G042500-JGI_221_v2.1	2.73306	2.42707	3	Gorai.005G042500	___NoMatchedTerm___
Gorai.004G264500-JGI_221_v2.1	4.25219	2.14889	3	Gorai.004G264500	___NoMatchedTerm___
Gorai.004G207200-JGI_221_v2.1	4.30064	2.97213	3	Gorai.004G207200	gi|519683196|gb|JX577091.1|_Gossypium_hirsutum_clone_NBRI_GE8850_microsatellite_sequence
Gorai.004G198200-JGI_221_v2.1	3.36683	1.92095	3	Gorai.004G198200	gi|519685649|gb|JX579544.1|_Gossypium_hirsutum_clone_NBRI_GE11808_microsatellite_sequence
Gorai.004G187300-JGI_221_v2.1	3.73236	2.47507	3	Gorai.004G187300	___NoMatchedTerm___
Gorai.004G154800-JGI_221_v2.1	4.38073	3.24785	3	Gorai.004G154800	gi|30983937|gb|AY273899.1|_Gossypium_barbadense_fiber_protein_Fb23_mRNA,_partial_cds
Gorai.004G131100-JGI_221_v2.1	3.09279	2.33216	3	Gorai.004G131100	___NoMatchedTerm___
Gorai.004G108900-JGI_221_v2.1	2.85421	2.55483	3	Gorai.004G108900	gi|519708442|gb|JX601900.1|_Gossypium_hirsutum_clone_NBRI_GE40269_microsatellite_sequence
Gorai.004G040800-JGI_221_v2.1	3.15363	2.83281	3	Gorai.004G040800	gi|519688135|gb|JX582030.1|_Gossypium_hirsutum_clone_NBRI_GE14795_microsatellite_sequence
Gorai.004G006300-JGI_221_v2.1	3.58266	3.33805	3	Gorai.004G006300	___NoMatchedTerm___
Gorai.003G179800-JGI_221_v2.1	3.68127	2.66904	3	Gorai.003G179800	gi|317172334|gb|HQ524697.1|_Gossypium_herbaceum_clone_NBRI_PD_28_simple_sequence_repeat_marker,_genomic_sequence
Gorai.003G045800-JGI_221_v2.1	2.9984	3.08849	3	Gorai.003G045800	gi|529062775|gb|JX964003.1|_Gossypium_hirsutum_clone_NBRI_TRANS-272_microsatellite_sequence
Gorai.003G030500-JGI_221_v2.1	3.27798	2.23939	3	Gorai.003G030500	___NoMatchedTerm___
Gorai.002G230600-JGI_221_v2.1	3.45118	3.27318	3	Gorai.002G230600	gi|312032560|gb|AC243127.1|_Gossypium_raimondii_clone_GR__Ba0222F01-hob,_complete_sequence
Gorai.002G212600-JGI_221_v2.1	3.60484	3.21285	3	Gorai.002G212600	___NoMatchedTerm___
Gorai.002G126500-JGI_221_v2.1	3.39017	3.63592	3	Gorai.002G126500	___NoMatchedTerm___
Gorai.001G186800-JGI_221_v2.1	3.56457	1.908	3	Gorai.001G186800	gi|519761530|gb|JX621943.1|_Gossypium_hirsutum_clone_NBRI_GE68569_microsatellite_sequence
Gorai.001G183800-JGI_221_v2.1	3.92019	2.60652	3	Gorai.001G183800	___NoMatchedTerm___
Gorai.001G152300-JGI_221_v2.1	3.79662	3.29294	3	Gorai.001G152300	___NoMatchedTerm___
Gorai.013G241100-JGI_221_v2.1	4.04291	3.42032	3	Gorai.013G241100	gi|529066789|gb|JX964237.1|_Gossypium_hirsutum_clone_NBRI_TRANS-506_microsatellite_sequence
Gorai.013G172500-JGI_221_v2.1	3.64733	3.60149	3	Gorai.013G172500	gi|519685534|gb|JX579429.1|_Gossypium_hirsutum_clone_NBRI_GE11665_microsatellite_sequence
Gorai.013G096300-JGI_221_v2.1	3.54041	3.35094	3	Gorai.013G096300	gi|519689828|gb|JX583723.1|_Gossypium_hirsutum_clone_NBRI_GE16845_microsatellite_sequence
Gorai.013G033100-JGI_221_v2.1	3.1401	2.76598	3	Gorai.013G033100	gi|327466182|gb|HQ233648.1|_Gossypium_hirsutum_transgenic_clone_Nannong6_cry1A_flanking_sequence
Gorai.013G022400-JGI_221_v2.1	2.83328	2.66289	3	Gorai.013G022400	gi|32186911|gb|AY305735.1|_Gossypium_hirsutum_actin_(ACT12)_mRNA,_complete_cds
Gorai.013G001600-JGI_221_v2.1	4.09169	2.74535	3	Gorai.013G001600	gi|519687222|gb|JX581117.1|_Gossypium_hirsutum_clone_NBRI_GE13680_microsatellite_sequence
Gorai.012G099100-JGI_221_v2.1	3.1401	2.98813	3	Gorai.012G099100	___NoMatchedTerm___
Gorai.012G073100-JGI_221_v2.1	3.42493	2.85553	3	Gorai.012G073100	___NoMatchedTerm___
Gorai.011G135200-JGI_221_v2.1	3.44053	3.39985	3	Gorai.011G135200	gi|6983689|emb|AJ132636.1|_Gossypium_hirsutum_sad1_gene,_exons_1-3
Gorai.011G003300-JGI_221_v2.1	4.22079	2.22088	3	Gorai.011G003300	___NoMatchedTerm___
Gorai.010G253100-JGI_221_v2.1	3.89525	2.58381	3	Gorai.010G253100	___NoMatchedTerm___
Gorai.010G218000-JGI_221_v2.1	3.31314	2.12855	3	Gorai.010G218000	gi|345104080|gb|JF722185.1|_Gossypium_klotzschianum_calcineurin_B-like_protein-interacting_protein_kinase_gene,_complete_cds
Gorai.010G091800-JGI_221_v2.1	3.37247	3.58694	3	Gorai.010G091800	gi|341579416|gb|JN376126.1|_Gossypium_hirsutum_cultivar_Coker_315_sucrose_synthase_isoform_C_mRNA,_complete_cds
Gorai.010G082600-JGI_221_v2.1	3.73614	3.0899	3	Gorai.010G082600	gi|317172095|gb|HQ524458.1|_Gossypium_herbaceum_clone_NBRI_G028_simple_sequence_repeat_marker,_genomic_sequence
Gorai.010G070600-JGI_221_v2.1	4.05202	2.21765	3	Gorai.010G070600	___NoMatchedTerm___
Gorai.010G064200-JGI_221_v2.1	3.70504	2.62541	3	Gorai.010G064200	___NoMatchedTerm___
Gorai.010G062000-JGI_221_v2.1	3.15076	2.33318	3	Gorai.010G062000	gi|519695280|gb|JX589175.1|_Gossypium_hirsutum_clone_NBRI_GE23812_microsatellite_sequence
Gorai.009G437400-JGI_221_v2.1	4.12537	2.92592	3	Gorai.009G437400	___NoMatchedTerm___
Gorai.009G355400-JGI_221_v2.1	3.51945	2.756	3	Gorai.009G355400	___NoMatchedTerm___
Gorai.009G332100-JGI_221_v2.1	3.96925	2.98481	3	Gorai.009G332100	___NoMatchedTerm___
Gorai.009G275900-JGI_221_v2.1	3.67732	2.46495	3	Gorai.009G275900	gi|519746544|gb|JX614637.1|_Gossypium_hirsutum_clone_NBRI_GE58182_microsatellite_sequence
Gorai.008G235400-JGI_221_v2.1	3.13894	3.05775	3	Gorai.008G235400	___NoMatchedTerm___
Gorai.008G136400-JGI_221_v2.1	3.03435	2.29092	3	Gorai.008G136400	___NoMatchedTerm___
Gorai.007G373100-JGI_221_v2.1	3.01877	2.72178	3	Gorai.007G373100	___NoMatchedTerm___
Gorai.007G311700-JGI_221_v2.1	2.66015	2.908	3	Gorai.007G311700	___NoMatchedTerm___
Gorai.007G299900-JGI_221_v2.1	3.71696	3.55301	3	Gorai.007G299900	___NoMatchedTerm___
Gorai.007G262000-JGI_221_v2.1	4.19518	2.79413	3	Gorai.007G262000	___NoMatchedTerm___
Gorai.007G225900-JGI_221_v2.1	4.19481	3.39985	3	Gorai.007G225900	___NoMatchedTerm___
Gorai.007G221600-JGI_221_v2.1	4.14983	2.35546	3	Gorai.007G221600	___NoMatchedTerm___
Gorai.007G109400-JGI_221_v2.1	3.95148	3.59577	3	Gorai.007G109400	___NoMatchedTerm___
Gorai.007G034700-JGI_221_v2.1	4.00259	1.80039	3	Gorai.007G034700	gi|317173853|gb|HQ526072.1|_Gossypium_herbaceum_clone_NBRI_C2_1852_simple_sequence_repeat_marker,_mRNA_sequence
Gorai.006G237300-JGI_221_v2.1	4.23632	3.06888	3	Gorai.006G237300	___NoMatchedTerm___
Gorai.006G162700-JGI_221_v2.1	3.62424	2.63864	3	Gorai.006G162700	gi|558605802|gb|KF516996.1|_Gossypium_hirsutum_cultivar_Xinluzao_33_S-adenosylmethionine_synthetase_(SAMS1)_mRNA,_complete_cds
Gorai.006G092300-JGI_221_v2.1	3.32236	3.09423	3	Gorai.006G092300	gi|366984549|gb|JN555757.1|_Gossypium_hirsutum_glycolate_oxidase_(GOX)_mRNA,_complete_cds
Gorai.006G072900-JGI_221_v2.1	4.39797	3.00392	3	Gorai.006G072900	___NoMatchedTerm___
Gorai.006G065400-JGI_221_v2.1	3.36353	2.00753	3	Gorai.006G065400	___NoMatchedTerm___
Gorai.005G246600-JGI_221_v2.1	3.57951	3.38535	3	Gorai.005G246600	gi|529067075|gb|JX964284.1|_Gossypium_hirsutum_clone_NBRI_TRANS-553_microsatellite_sequence
Gorai.005G244400-JGI_221_v2.1	3.40387	2.33318	3	Gorai.005G244400	gi|20377260|gb|AF351313.1|_Gossypium_hirsutum_clone_JESPR74_microsatellite_sequence
Gorai.005G194400-JGI_221_v2.1	3.12201	3.27432	3	Gorai.005G194400	___NoMatchedTerm___
Gorai.005G173900-JGI_221_v2.1	3.83522	3.33234	3	Gorai.005G173900	gi|62956019|gb|AY902467.1|_Gossypium_hirsutum_3-ketoacyl-CoA_reductase_2_mRNA,_complete_cds
Gorai.005G098900-JGI_221_v2.1	3.82182	3.39985	3	Gorai.005G098900	___NoMatchedTerm___
Gorai.004G159000-JGI_221_v2.1	3.81933	2.07792	3	Gorai.004G159000	___NoMatchedTerm___
Gorai.004G153900-JGI_221_v2.1	2.99197	2.86452	3	Gorai.004G153900	gi|519698463|gb|JX592358.1|_Gossypium_hirsutum_clone_NBRI_GE27781_microsatellite_sequence
Gorai.004G139600-JGI_221_v2.1	3.36353	2.30032	3	Gorai.004G139600	___NoMatchedTerm___
Gorai.004G056900-JGI_221_v2.1	2.94577	2.17225	3	Gorai.004G056900	gi|519759696|gb|JX621130.1|_Gossypium_hirsutum_clone_NBRI_GE67563_microsatellite_sequence
Gorai.002G179300-JGI_221_v2.1	3.73882	3.39985	3	Gorai.002G179300	gi|188509935|gb|EU626442.1|_Gossypium_raimondii_clone_BAC_031J10,_complete_sequence
Gorai.002G178500-JGI_221_v2.1	3.55094	2.87147	3	Gorai.002G178500	___NoMatchedTerm___
Gorai.002G157300-JGI_221_v2.1	3.26624	2.67377	3	Gorai.002G157300	___NoMatchedTerm___
Gorai.002G103900-JGI_221_v2.1	4.9197	2.25126	3	Gorai.002G103900	gi|519685764|gb|JX579659.1|_Gossypium_hirsutum_clone_NBRI_GE11941_microsatellite_sequence
Gorai.002G059100-JGI_221_v2.1	3.42493	2.01473	3	Gorai.002G059100	___NoMatchedTerm___
Gorai.001G272000-JGI_221_v2.1	3.10093	2.99546	3	Gorai.001G272000	___NoMatchedTerm___
Gorai.001G222400-JGI_221_v2.1	3.15692	2.07792	3	Gorai.001G222400	gi|219810207|gb|FJ515825.1|_Gossypium_hirsutum_fascilin-like_arabinogalactan_protein_(FLA)_mRNA,_complete_cds
Gorai.001G086600-JGI_221_v2.1	3.02319	3.16539	3	Gorai.001G086600	___NoMatchedTerm___
Gorai.001G082600-JGI_221_v2.1	3.68325	2.28437	3	Gorai.001G082600	___NoMatchedTerm___
Gorai.001G081900-JGI_221_v2.1	3.43691	1.7118	3	Gorai.001G081900	___NoMatchedTerm___
Gorai.001G047200-JGI_221_v2.1	4.10801	3.17103	3	Gorai.001G047200	___NoMatchedTerm___
Gorai.001G009800-JGI_221_v2.1	3.94689	3.41777	3	Gorai.001G009800	___NoMatchedTerm___
Gorai.012G173600-JGI_221_v2.1	3.37913	2.53736	3	Gorai.012G173600	gi|519696405|gb|JX590300.1|_Gossypium_hirsutum_clone_NBRI_GE25189_microsatellite_sequence
Gorai.011G292100-JGI_221_v2.1	3.35093	2.37338	3	Gorai.011G292100	___NoMatchedTerm___
Gorai.009G122000-JGI_221_v2.1	4.14375	2.39985	3	Gorai.009G122000	gi|519695884|gb|JX589779.1|_Gossypium_hirsutum_clone_NBRI_GE24545_microsatellite_sequence
Gorai.008G216400-JGI_221_v2.1	3.68127	3.18226	3	Gorai.008G216400	___NoMatchedTerm___
Gorai.007G193700-JGI_221_v2.1	4.59486	3.04755	3	Gorai.007G193700	___NoMatchedTerm___
Gorai.007G078800-JGI_221_v2.1	4.31029	3.12855	3	Gorai.007G078800	___NoMatchedTerm___
Gorai.007G003100-JGI_221_v2.1	3.04942	3.14831	3	Gorai.007G003100	___NoMatchedTerm___
Gorai.005G061300-JGI_221_v2.1	2.97383	2.36333	3	Gorai.005G061300	gi|519756547|gb|JX619574.1|_Gossypium_hirsutum_clone_NBRI_GE65474_microsatellite_sequence
Gorai.001G270200-JGI_221_v2.1	3.3211	2.53736	3	Gorai.001G270200	gi|519696181|gb|JX590076.1|_Gossypium_hirsutum_clone_NBRI_GE24911_microsatellite_sequence
Gorai.001G239000-JGI_221_v2.1	3.21343	2.61849	3	Gorai.001G239000	gi|73761704|gb|DQ118243.1|_Gossypium_hirsutum_myb_transcription_factor_MYB30_mRNA,_complete_cds
Gorai.001G173000-JGI_221_v2.1	3.07701	2.83281	3	Gorai.001G173000	gi|47499084|gb|AY603789.1|_Gossypium_hirsutum_gibberellin_20-oxidase_(GA20ox1)_mRNA,_complete_cds
Gorai.001G083200-JGI_221_v2.1	4.24936	2.43156	3	Gorai.001G083200	___NoMatchedTerm___
Gorai.001G001800-JGI_221_v2.1	3.39017	2.73689	3	Gorai.001G001800	gi|211906541|gb|FJ415218.1|_Gossypium_hirsutum_clone_Ghpox7_class_III_peroxidase_(POX7)_mRNA,_complete_cds
Gorai.011G220400-JGI_221_v2.1	4.74133	2.07792	3	Gorai.011G220400	___NoMatchedTerm___
Gorai.007G257600-JGI_221_v2.1	4.53488	1.22993	3	Gorai.007G257600	gi|519759816|gb|JX621186.1|_Gossypium_hirsutum_clone_NBRI_GE67626_microsatellite_sequence
Gorai.002G029100-JGI_221_v2.1	3.2994	2.07792	3	Gorai.002G029100	___NoMatchedTerm___
Gorai.013G253100-JGI_221_v2.1	3.24207	2.80039	3	Gorai.013G253100	gi|529071298|gb|JX964621.1|_Gossypium_hirsutum_clone_NBRI_TRANS-890_microsatellite_sequence
Gorai.013G225500-JGI_221_v2.1	5.68546	2.17746	3	Gorai.013G225500	___NoMatchedTerm___
Gorai.013G033300-JGI_221_v2.1	4.19752	2.15593	3	Gorai.013G033300	gi|519691899|gb|JX585794.1|_Gossypium_hirsutum_clone_NBRI_GE19459_microsatellite_sequence
Gorai.013G010700-JGI_221_v2.1	3.07263	2.47024	3	Gorai.013G010700	___NoMatchedTerm___
Gorai.012G121100-JGI_221_v2.1	3.1619	2.27057	3	Gorai.012G121100	___NoMatchedTerm___
Gorai.012G120900-JGI_221_v2.1	3.3364	2.53736	3	Gorai.012G120900	___NoMatchedTerm___
Gorai.012G117700-JGI_221_v2.1	3.33182	2.60149	3	Gorai.012G117700	___NoMatchedTerm___
Gorai.012G097700-JGI_221_v2.1	2.71444	2.58042	3	Gorai.012G097700	___NoMatchedTerm___
Gorai.012G011700-JGI_221_v2.1	4.12537	2.07792	3	Gorai.012G011700	gi|2921333|gb|AF034131.1|_Gossypium_hirsutum_MYB-like_DNA-binding_domain_protein_(MYB3)_mRNA,_complete_cds
Gorai.012G009500-JGI_221_v2.1	4.92743	2.86219	3	Gorai.012G009500	gi|289186761|gb|EU921265.2|_Gossypium_hirsutum_cultivar_Xincai_5_flavonoid_3-glucosyltransferase_mRNA,_complete_cds
Gorai.011G292000-JGI_221_v2.1	3.81517	3.62812	3	Gorai.011G292000	gi|317172616|gb|HQ524835.1|_Gossypium_herbaceum_clone_NBRI_B2_150_simple_sequence_repeat_marker,_mRNA_sequence
Gorai.011G278700-JGI_221_v2.1	4.23229	3.30032	3	Gorai.011G278700	gi|519702477|gb|JX596257.1|_Gossypium_hirsutum_clone_NBRI_GE32797_microsatellite_sequence
Gorai.011G229000-JGI_221_v2.1	4.96925	2.35803	4	Gorai.011G229000	___NoMatchedTerm___
Gorai.011G183300-JGI_221_v2.1	4.23229	3.30032	4	Gorai.011G183300	___NoMatchedTerm___
Gorai.011G162600-JGI_221_v2.1	3.59486	3.53736	4	Gorai.011G162600	___NoMatchedTerm___
Gorai.011G114900-JGI_221_v2.1	3.36353	2.88528	4	Gorai.011G114900	___NoMatchedTerm___
Gorai.011G113900-JGI_221_v2.1	4.42493	1.94042	4	Gorai.011G113900	___NoMatchedTerm___
Gorai.011G063500-JGI_221_v2.1	3.97748	3.39985	4	Gorai.011G063500	___NoMatchedTerm___
Gorai.011G035200-JGI_221_v2.1	4.0099	3.24785	4	Gorai.011G035200	gi|114795804|gb|DQ908537.1|_Gossypium_hirsutum_clone_LIB5327-034-A1-N1-H10_F_S_Gh602_microsatellite_sequence
Gorai.011G033800-JGI_221_v2.1	3.0099	2.97101	4	Gorai.011G033800	gi|256537412|gb|GQ394467.1|_Gossypium_hirsutum_cultivar_Deltapine_90_clone_MONCS1490_SSR_marker_DC20069_genomic_sequence
Gorai.010G160400-JGI_221_v2.1	3.61256	2.47024	4	Gorai.010G160400	gi|188509935|gb|EU626442.1|_Gossypium_raimondii_clone_BAC_031J10,_complete_sequence
Gorai.010G102900-JGI_221_v2.1	3.42493	3.13682	4	Gorai.010G102900	___NoMatchedTerm___
Gorai.010G093900-JGI_221_v2.1	3.0879	2.13682	4	Gorai.010G093900	gi|482679617|gb|KC160483.1|_Gossypium_raimondii_clone_Gr10026783_3-ketoacyl-CoA_synthase_8_(KCS8)_gene,_complete_cds
Gorai.010G021700-JGI_221_v2.1	5.2994	2.1934	4	Gorai.010G021700	gi|519717260|gb|JX606256.1|_Gossypium_hirsutum_clone_NBRI_GE46248_microsatellite_sequence
Gorai.009G445000-JGI_221_v2.1	3.38429	2.49296	4	Gorai.009G445000	___NoMatchedTerm___
Gorai.009G437500-JGI_221_v2.1	3.72261	2.39985	4	Gorai.009G437500	___NoMatchedTerm___
Gorai.009G315100-JGI_221_v2.1	3.42493	3.24785	4	Gorai.009G315100	___NoMatchedTerm___
Gorai.009G307700-JGI_221_v2.1	3.0099	3.12232	4	Gorai.009G307700	gi|459354681|gb|KC246034.1|_Gossypium_arboreum_clone_GaSIM-2_cyclin-dependent_protein_kinase_inhibitor_Siamese_mRNA,_complete_cds
Gorai.009G248500-JGI_221_v2.1	4.48383	2.81489	4	Gorai.009G248500	gi|519747751|gb|JX615067.1|_Gossypium_hirsutum_clone_NBRI_GE58871_microsatellite_sequence
Gorai.009G247000-JGI_221_v2.1	3.9485	2.756	4	Gorai.009G247000	___NoMatchedTerm___
Gorai.009G240100-JGI_221_v2.1	4.9219	2.07792	4	Gorai.009G240100	gi|519685195|gb|JX579090.1|_Gossypium_hirsutum_clone_NBRI_GE11262_microsatellite_sequence
Gorai.009G233500-JGI_221_v2.1	3.38429	2.49296	4	Gorai.009G233500	gi|519694407|gb|JX588302.1|_Gossypium_hirsutum_clone_NBRI_GE22691_microsatellite_sequence
Gorai.009G214300-JGI_221_v2.1	3.1619	2.58694	4	Gorai.009G214300	gi|33324519|gb|AF509502.1|_Gossypium_hirsutum_dehydration_responsive_element_binding_protein_(DREB)_mRNA,_complete_cds
Gorai.009G188400-JGI_221_v2.1	3.79417	2.60149	4	Gorai.009G188400	gi|519685735|gb|JX579630.1|_Gossypium_hirsutum_clone_NBRI_GE11905_microsatellite_sequence
Gorai.009G139100-JGI_221_v2.1	3.23229	2.66289	4	Gorai.009G139100	___NoMatchedTerm___
Gorai.009G121300-JGI_221_v2.1	2.74686	2.88528	4	Gorai.009G121300	___NoMatchedTerm___
Gorai.009G037000-JGI_221_v2.1	3.45468	3.07792	4	Gorai.009G037000	gi|529071334|gb|JX964641.1|_Gossypium_hirsutum_clone_NBRI_TRANS-910_microsatellite_sequence
Gorai.009G033300-JGI_221_v2.1	4.38429	1.6909	4	Gorai.009G033300	___NoMatchedTerm___
Gorai.008G235000-JGI_221_v2.1	3.46446	2.95239	4	Gorai.008G235000	gi|519687313|gb|JX581208.1|_Gossypium_hirsutum_clone_NBRI_GE13790_microsatellite_sequence
Gorai.008G203600-JGI_221_v2.1	4.36353	2.78574	4	Gorai.008G203600	gi|519691464|gb|JX585359.1|_Gossypium_hirsutum_clone_NBRI_GE18898_microsatellite_sequence
Gorai.008G173800-JGI_221_v2.1	3.23229	3.27057	4	Gorai.008G173800	gi|312032562|gb|AC243129.1|_Gossypium_raimondii_clone_GR__Ba0233L11-hnw,_complete_sequence
Gorai.008G166600-JGI_221_v2.1	4.12537	2.45644	4	Gorai.008G166600	___NoMatchedTerm___
Gorai.008G151800-JGI_221_v2.1	3.68127	3.39985	4	Gorai.008G151800	gi|317172073|gb|HQ524436.1|_Gossypium_herbaceum_clone_NBRI_G001_simple_sequence_repeat_marker,_genomic_sequence
Gorai.008G132900-JGI_221_v2.1	3.88437	3.07792	4	Gorai.008G132900	gi|519688461|gb|JX582356.1|_Gossypium_hirsutum_clone_NBRI_GE15174_microsatellite_sequence
Gorai.008G088500-JGI_221_v2.1	2.92743	2.77836	4	Gorai.008G088500	___NoMatchedTerm___
Gorai.008G069700-JGI_221_v2.1	3.1619	2.39985	4	Gorai.008G069700	___NoMatchedTerm___
Gorai.008G044400-JGI_221_v2.1	3.1619	2.49296	4	Gorai.008G044400	___NoMatchedTerm___
Gorai.008G033200-JGI_221_v2.1	4.04942	2.07792	4	Gorai.008G033200	___NoMatchedTerm___
Gorai.008G016800-JGI_221_v2.1	3.48383	3.30032	4	Gorai.008G016800	___NoMatchedTerm___
Gorai.008G008400-JGI_221_v2.1	3.22244	3.07792	4	Gorai.008G008400	___NoMatchedTerm___
Gorai.007G246400-JGI_221_v2.1	3.54041	3.24785	4	Gorai.007G246400	___NoMatchedTerm___
Gorai.007G228100-JGI_221_v2.1	3.83997	2.88528	4	Gorai.007G228100	gi|308229781|gb|HM749060.1|_Gossypium_hirsutum_cultivar_Coker_312_xyloglucan_endotransglucosylase/hydrolase_(XTH3)_mRNA,_complete_cds
Gorai.007G136000-JGI_221_v2.1	5.15637	1.73	4	Gorai.007G136000	___NoMatchedTerm___
Gorai.007G098000-JGI_221_v2.1	2.96335	2.39985	4	Gorai.007G098000	___NoMatchedTerm___
Gorai.007G051400-JGI_221_v2.1	4.0099	3.30032	4	Gorai.007G051400	___NoMatchedTerm___
Gorai.006G261400-JGI_221_v2.1	3.42493	2.66289	4	Gorai.006G261400	___NoMatchedTerm___
Gorai.006G251800-JGI_221_v2.1	4.53488	2.49296	4	Gorai.006G251800	gi|50313463|gb|AY574038.1|_Gossypium_hirsutum_cyclopropane_fatty_acid_synthase_(CPA-FAS-3)_mRNA,_complete_cds
Gorai.006G245400-JGI_221_v2.1	5.10676	1.95239	4	Gorai.006G245400	___NoMatchedTerm___
Gorai.006G226200-JGI_221_v2.1	4.83997	2.66289	4	Gorai.006G226200	gi|519750231|gb|JX616476.1|_Gossypium_hirsutum_clone_NBRI_GE61178_microsatellite_sequence
Gorai.006G197300-JGI_221_v2.1	3.64733	3.47024	4	Gorai.006G197300	___NoMatchedTerm___
Gorai.006G179100-JGI_221_v2.1	3.54041	1.34096	4	Gorai.006G179100	gi|317174458|gb|HQ526677.1|_Gossypium_herbaceum_clone_NBRI_A_7330_simple_sequence_repeat_marker,_mRNA_sequence
Gorai.006G173200-JGI_221_v2.1	3.1619	2.98481	4	Gorai.006G173200	gi|529062533|gb|JX963963.1|_Gossypium_hirsutum_clone_NBRI_TRANS-232_microsatellite_sequence
Gorai.006G138800-JGI_221_v2.1	3.54041	3.13682	4	Gorai.006G138800	___NoMatchedTerm___
Gorai.005G197500-JGI_221_v2.1	4.66652	2.97604	4	Gorai.005G197500	gi|312032561|gb|AC243128.1|_Gossypium_raimondii_clone_GR__Ba0229A16-hoh,_complete_sequence
Gorai.005G194800-JGI_221_v2.1	4.96925	2.42585	4	Gorai.005G194800	___NoMatchedTerm___
Gorai.005G194700-JGI_221_v2.1	3.54041	1.88528	4	Gorai.005G194700	___NoMatchedTerm___
Gorai.005G057400-JGI_221_v2.1	3.38429	2.66289	4	Gorai.005G057400	gi|519697009|gb|JX590904.1|_Gossypium_hirsutum_clone_NBRI_GE25917_microsatellite_sequence
Gorai.005G043900-JGI_221_v2.1	3.74686	2.66289	4	Gorai.005G043900	gi|519765240|gb|JX623112.1|_Gossypium_hirsutum_clone_NBRI_GE70158_microsatellite_sequence
Gorai.004G265700-JGI_221_v2.1	4.64179	2.81489	4	Gorai.004G265700	___NoMatchedTerm___
Gorai.004G131800-JGI_221_v2.1	3.0099	2.84346	4	Gorai.004G131800	gi|519683606|gb|JX577501.1|_Gossypium_hirsutum_clone_NBRI_GE9340_microsatellite_sequence
Gorai.004G128800-JGI_221_v2.1	2.8795	2.39985	4	Gorai.004G128800	gi|256537910|gb|GQ394965.1|_Gossypium_hirsutum_cultivar_Delta_Opal_clone_MONCS1988_SSR_marker_DPL0357_genomic_sequence
Gorai.004G091600-JGI_221_v2.1	2.95545	2.81489	4	Gorai.004G091600	___NoMatchedTerm___
Gorai.004G052900-JGI_221_v2.1	5.39456	1.77836	4	Gorai.004G052900	gi|519693350|gb|JX587245.1|_Gossypium_hirsutum_clone_NBRI_GE21283_microsatellite_sequence
Gorai.004G025500-JGI_221_v2.1	4.0879	3.07792	4	Gorai.004G025500	gi|519684097|gb|JX577992.1|_Gossypium_hirsutum_clone_NBRI_GE9923_microsatellite_sequence
Gorai.004G007000-JGI_221_v2.1	3.56789	3.1934	4	Gorai.004G007000	___NoMatchedTerm___
Gorai.003G165600-JGI_221_v2.1	3.96925	2.39985	4	Gorai.003G165600	___NoMatchedTerm___
Gorai.003G146700-JGI_221_v2.1	3.25501	2.77836	4	Gorai.003G146700	gi|519689739|gb|JX583634.1|_Gossypium_hirsutum_clone_NBRI_GE16726_microsatellite_sequence
Gorai.003G122200-JGI_221_v2.1	3.48383	3.39985	4	Gorai.003G122200	___NoMatchedTerm___
Gorai.003G089100-JGI_221_v2.1	4.25951	2.70595	4	Gorai.003G089100	gi|445069053|gb|KC147719.1|_Gossypium_hirsutum_GA-stimulated_transcript-like_protein_5_(GASL5)_mRNA,_complete_cds
Gorai.003G075500-JGI_221_v2.1	4.9485	2.79413	4	Gorai.003G075500	___NoMatchedTerm___
Gorai.003G008600-JGI_221_v2.1	2.79172	2.86219	4	Gorai.003G008600	gi|519683727|gb|JX577622.1|_Gossypium_hirsutum_clone_NBRI_GE9480_microsatellite_sequence
Gorai.002G245200-JGI_221_v2.1	4.05914	1.78842	4	Gorai.002G245200	___NoMatchedTerm___
Gorai.002G180300-JGI_221_v2.1	3.64733	1.66289	4	Gorai.002G180300	gi|519689668|gb|JX583563.1|_Gossypium_hirsutum_clone_NBRI_GE16640_microsatellite_sequence
Gorai.002G069800-JGI_221_v2.1	4.2994	2.66289	4	Gorai.002G069800	___NoMatchedTerm___
Gorai.002G004800-JGI_221_v2.1	3.69795	3.51088	4	Gorai.002G004800	___NoMatchedTerm___
Gorai.001G192500-JGI_221_v2.1	3.68127	3.58042	4	Gorai.001G192500	___NoMatchedTerm___
Gorai.001G148500-JGI_221_v2.1	4.0879	1.66289	4	Gorai.001G148500	gi|519713212|gb|JX604400.1|_Gossypium_hirsutum_clone_NBRI_GE43645_microsatellite_sequence
Gorai.001G123500-JGI_221_v2.1	5.04942	1.99546	4	Gorai.001G123500	___NoMatchedTerm___
Gorai.001G120300-JGI_221_v2.1	2.77857	2.95239	4	Gorai.001G120300	___NoMatchedTerm___
Gorai.001G090600-JGI_221_v2.1	2.97748	2.95239	4	Gorai.001G090600	gi|317173119|gb|HQ525338.1|_Gossypium_herbaceum_clone_NBRI_B_EYI1BW404HZQQJ_simple_sequence_repeat_marker,_mRNA_sequence
Gorai.001G070500-JGI_221_v2.1	4.86234	2.54741	4	Gorai.001G070500	___NoMatchedTerm___
Gorai.001G014400-JGI_221_v2.1	3.68127	1.95239	4	Gorai.001G014400	___NoMatchedTerm___
Gorai.N027600-JGI_221_v2.1	3.42493	3.07792	4	Gorai.N027600	gi|256537715|gb|GQ394770.1|_Gossypium_hirsutum_cultivar_Deltapine_90_clone_MONCS1793_SSR_marker_DC40373_genomic_sequence
Gorai.N012400-JGI_221_v2.1	3.64179	3.16773	4	Gorai.N012400	gi|519764986|gb|JX622985.1|_Gossypium_hirsutum_clone_NBRI_GE69961_microsatellite_sequence
Gorai.013G235500-JGI_221_v2.1	3.83444	3.21543	4	Gorai.013G235500	gi|519688103|gb|JX581998.1|_Gossypium_hirsutum_clone_NBRI_GE14759_microsatellite_sequence
Gorai.013G200400-JGI_221_v2.1	5.08237	1.81489	4	Gorai.013G200400	___NoMatchedTerm___
Gorai.013G158300-JGI_221_v2.1	3.64179	3.16773	4	Gorai.013G158300	___NoMatchedTerm___
Gorai.013G100100-JGI_221_v2.1	3.4194	2.58276	4	Gorai.013G100100	___NoMatchedTerm___
Gorai.013G015300-JGI_221_v2.1	3.74686	3.39985	4	Gorai.013G015300	___NoMatchedTerm___
Gorai.012G177500-JGI_221_v2.1	3.4194	2.58276	4	Gorai.012G177500	gi|519708028|gb|JX601486.1|_Gossypium_hirsutum_clone_NBRI_GE39709_microsatellite_sequence
Gorai.012G162900-JGI_221_v2.1	3.83444	2.66289	4	Gorai.012G162900	gi|519691280|gb|JX585175.1|_Gossypium_hirsutum_clone_NBRI_GE18676_microsatellite_sequence
Gorai.012G162000-JGI_221_v2.1	4.29387	2.66289	4	Gorai.012G162000	___NoMatchedTerm___
Gorai.012G152700-JGI_221_v2.1	4.4194	2.66289	4	Gorai.012G152700	___NoMatchedTerm___
Gorai.012G149500-JGI_221_v2.1	3.64179	1.81489	4	Gorai.012G149500	___NoMatchedTerm___
Gorai.012G144300-JGI_221_v2.1	4.4194	1.58276	4	Gorai.012G144300	___NoMatchedTerm___
Gorai.012G093000-JGI_221_v2.1	3.64179	3.16773	4	Gorai.012G093000	gi|519690683|gb|JX584578.1|_Gossypium_hirsutum_clone_NBRI_GE17920_microsatellite_sequence
Gorai.012G069300-JGI_221_v2.1	4.00436	3.39985	4	Gorai.012G069300	gi|519702807|gb|JX596587.1|_Gossypium_hirsutum_clone_NBRI_GE33236_microsatellite_sequence
Gorai.012G033400-JGI_221_v2.1	3.83444	3.58276	4	Gorai.012G033400	gi|312032548|gb|AC243115.1|_Gossypium_raimondii_clone_GR__Ba0042P16-jfl,_complete_sequence
Gorai.012G032400-JGI_221_v2.1	4.74133	1.07792	4	Gorai.012G032400	gi|519750642|gb|JX616703.1|_Gossypium_hirsutum_clone_NBRI_GE61555_microsatellite_sequence
Gorai.012G026500-JGI_221_v2.1	4.15637	2.66289	4	Gorai.012G026500	gi|519758798|gb|JX620718.1|_Gossypium_hirsutum_clone_NBRI_GE67031_microsatellite_sequence
Gorai.012G017200-JGI_221_v2.1	3.2994	2.07792	4	Gorai.012G017200	___NoMatchedTerm___
Gorai.012G002700-JGI_221_v2.1	3.1619	2.39985	4	Gorai.012G002700	___NoMatchedTerm___
Gorai.012G001400-JGI_221_v2.1	5.69795	1.07792	4	Gorai.012G001400	___NoMatchedTerm___
Gorai.011G232500-JGI_221_v2.1	2.83444	2.66289	4	Gorai.011G232500	gi|317174743|gb|HQ526962.1|_Gossypium_herbaceum_clone_NBRI_B2_1897_simple_sequence_repeat_marker,_mRNA_sequence
Gorai.011G182200-JGI_221_v2.1	3.64179	1.81489	4	Gorai.011G182200	___NoMatchedTerm___
Gorai.011G160600-JGI_221_v2.1	3.1619	2.88528	4	Gorai.011G160600	___NoMatchedTerm___
Gorai.011G130000-JGI_221_v2.1	4.48383	2.81489	4	Gorai.011G130000	___NoMatchedTerm___
Gorai.011G109900-JGI_221_v2.1	3.83444	2.58276	4	Gorai.011G109900	___NoMatchedTerm___
Gorai.011G093500-JGI_221_v2.1	4.53488	3.07792	4	Gorai.011G093500	___NoMatchedTerm___
Gorai.011G066600-JGI_221_v2.1	3.15637	2.58276	4	Gorai.011G066600	gi|519688349|gb|JX582244.1|_Gossypium_hirsutum_clone_NBRI_GE15040_microsatellite_sequence
Gorai.011G009900-JGI_221_v2.1	3.64179	3.16773	4	Gorai.011G009900	___NoMatchedTerm___
Gorai.010G254500-JGI_221_v2.1	4.2994	2.58276	4	Gorai.010G254500	___NoMatchedTerm___
Gorai.010G227800-JGI_221_v2.1	5.15637	0.662886	4	Gorai.010G227800	___NoMatchedTerm___
Gorai.010G190000-JGI_221_v2.1	3.0099	2.66289	4	Gorai.010G190000	gi|519688432|gb|JX582327.1|_Gossypium_hirsutum_clone_NBRI_GE15142_microsatellite_sequence
Gorai.010G163800-JGI_221_v2.1	4.15637	2.58276	4	Gorai.010G163800	___NoMatchedTerm___
Gorai.010G065500-JGI_221_v2.1	2.83444	2.58276	4	Gorai.010G065500	gi|519743885|gb|JX613611.1|_Gossypium_hirsutum_clone_NBRI_GE56603_microsatellite_sequence
Gorai.010G058900-JGI_221_v2.1	2.83444	3.07792	4	Gorai.010G058900	___NoMatchedTerm___
Gorai.010G049500-JGI_221_v2.1	3.2994	2.66289	4	Gorai.010G049500	gi|519695329|gb|JX589224.1|_Gossypium_hirsutum_clone_NBRI_GE23877_microsatellite_sequence
Gorai.010G021900-JGI_221_v2.1	3.4194	3.16773	4	Gorai.010G021900	gi|519695417|gb|JX589312.1|_Gossypium_hirsutum_clone_NBRI_GE23985_microsatellite_sequence
Gorai.010G014800-JGI_221_v2.1	3.1619	3.16773	4	Gorai.010G014800	gi|519703979|gb|JX597759.1|_Gossypium_hirsutum_clone_NBRI_GE34739_microsatellite_sequence
Gorai.009G413700-JGI_221_v2.1	3.42493	3.58276	4	Gorai.009G413700	gi|519688821|gb|JX582716.1|_Gossypium_hirsutum_clone_NBRI_GE15602_microsatellite_sequence
Gorai.009G390400-JGI_221_v2.1	3.64179	3.66289	4	Gorai.009G390400	gi|519684310|gb|JX578205.1|_Gossypium_hirsutum_clone_NBRI_GE10178_microsatellite_sequence
Gorai.009G369800-JGI_221_v2.1	4.9219	2.58276	4	Gorai.009G369800	gi|519715866|gb|JX605522.1|_Gossypium_hirsutum_clone_NBRI_GE45208_microsatellite_sequence
Gorai.009G309700-JGI_221_v2.1	3.1619	3.16773	4	Gorai.009G309700	___NoMatchedTerm___
Gorai.009G299200-JGI_221_v2.1	3.83444	2.88528	4	Gorai.009G299200	___NoMatchedTerm___
Gorai.009G235700-JGI_221_v2.1	3.15637	2.30032	4	Gorai.009G235700	___NoMatchedTerm___
Gorai.009G116300-JGI_221_v2.1	4.4194	2.66289	4	Gorai.009G116300	___NoMatchedTerm___
Gorai.008G291300-JGI_221_v2.1	3.15637	3.16773	4	Gorai.008G291300	___NoMatchedTerm___
Gorai.008G287100-JGI_221_v2.1	4.4194	1.07792	4	Gorai.008G287100	gi|313502696|gb|HQ201304.1|_Gossypium_hirsutum_MYB146_(MYB146)_mRNA,_complete_cds
Gorai.008G211600-JGI_221_v2.1	4.15637	2.58276	4	Gorai.008G211600	___NoMatchedTerm___
Gorai.008G209100-JGI_221_v2.1	2.83997	2.07792	4	Gorai.008G209100	gi|519685406|gb|JX579301.1|_Gossypium_hirsutum_clone_NBRI_GE11509_microsatellite_sequence
Gorai.008G173100-JGI_221_v2.1	4.9219	2.58276	4	Gorai.008G173100	___NoMatchedTerm___
Gorai.008G166500-JGI_221_v2.1	4.00436	2.58276	4	Gorai.008G166500	gi|519702538|gb|JX596318.1|_Gossypium_hirsutum_clone_NBRI_GE32873_microsatellite_sequence
Gorai.008G164700-JGI_221_v2.1	4.64179	3.07792	4	Gorai.008G164700	gi|519747821|gb|JX615137.1|_Gossypium_hirsutum_clone_NBRI_GE58973_microsatellite_sequence
Gorai.008G162900-JGI_221_v2.1	4.9219	2.07792	4	Gorai.008G162900	___NoMatchedTerm___
Gorai.008G114400-JGI_221_v2.1	4.36353	2.66289	4	Gorai.008G114400	gi|519748864|gb|JX615751.1|_Gossypium_hirsutum_clone_NBRI_GE59919_microsatellite_sequence
Gorai.008G114300-JGI_221_v2.1	3.15637	2.58276	4	Gorai.008G114300	gi|519748286|gb|JX615442.1|_Gossypium_hirsutum_clone_NBRI_GE59429_microsatellite_sequence
Gorai.008G025900-JGI_221_v2.1	4.1619	3.16773	4	Gorai.008G025900	gi|57282620|emb|AJ606074.1|_Gossypium_hirsutum_mRNA_for_cytochrome_P450-like_protein_(cyP450_gene),_strain_Xuzhou_142
Gorai.008G005700-JGI_221_v2.1	4.0099	2.07792	4	Gorai.008G005700	gi|519760904|gb|JX621664.1|_Gossypium_hirsutum_clone_NBRI_GE68205_microsatellite_sequence
Gorai.007G350400-JGI_221_v2.1	3.15637	2.66289	4	Gorai.007G350400	___NoMatchedTerm___
Gorai.007G317000-JGI_221_v2.1	4.53488	1.07792	4	Gorai.007G317000	___NoMatchedTerm___
Gorai.007G233700-JGI_221_v2.1	5.47829	1.66289	4	Gorai.007G233700	___NoMatchedTerm___
Gorai.007G221000-JGI_221_v2.1	3.4194	3.39985	4	Gorai.007G221000	___NoMatchedTerm___
Gorai.007G133600-JGI_221_v2.1	2.83444	2.66289	4	Gorai.007G133600	gi|519765330|gb|JX623158.1|_Gossypium_hirsutum_clone_NBRI_GE70227_microsatellite_sequence
Gorai.007G106600-JGI_221_v2.1	4.54041	2.66289	4	Gorai.007G106600	gi|519753646|gb|JX618075.1|_Gossypium_hirsutum_clone_NBRI_GE63407_microsatellite_sequence
Gorai.007G106200-JGI_221_v2.1	2.64733	2.58276	4	Gorai.007G106200	___NoMatchedTerm___
Gorai.007G051700-JGI_221_v2.1	3.15637	2.58276	4	Gorai.007G051700	___NoMatchedTerm___
Gorai.007G051000-JGI_221_v2.1	3.64179	1.58276	4	Gorai.007G051000	gi|519693753|gb|JX587648.1|_Gossypium_hirsutum_clone_NBRI_GE21820_microsatellite_sequence
Gorai.006G248600-JGI_221_v2.1	4.4194	2.58276	4	Gorai.006G248600	___NoMatchedTerm___
Gorai.006G230100-JGI_221_v2.1	3.64179	2.58276	4	Gorai.006G230100	___NoMatchedTerm___
Gorai.006G219500-JGI_221_v2.1	5.22676	1.07792	4	Gorai.006G219500	___NoMatchedTerm___
Gorai.006G194100-JGI_221_v2.1	3.1619	3.16773	4	Gorai.006G194100	___NoMatchedTerm___
Gorai.006G192300-JGI_221_v2.1	4.00436	2.58276	4	Gorai.006G192300	___NoMatchedTerm___
Gorai.006G179000-JGI_221_v2.1	4.00436	2.58276	4	Gorai.006G179000	___NoMatchedTerm___
Gorai.006G160300-JGI_221_v2.1	3.4194	2.66289	4	Gorai.006G160300	gi|519682991|gb|JX576886.1|_Gossypium_hirsutum_clone_NBRI_GE8607_microsatellite_sequence
Gorai.006G130400-JGI_221_v2.1	4.2994	2.07792	4	Gorai.006G130400	___NoMatchedTerm___
Gorai.006G070500-JGI_221_v2.1	3.4194	3.16773	4	Gorai.006G070500	___NoMatchedTerm___
Gorai.005G257100-JGI_221_v2.1	5.358	1.58276	4	Gorai.005G257100	___NoMatchedTerm___
Gorai.005G204900-JGI_221_v2.1	3.83444	3.16773	4	Gorai.005G204900	___NoMatchedTerm___
Gorai.005G172900-JGI_221_v2.1	4.00436	2.58276	4	Gorai.005G172900	gi|519694499|gb|JX588394.1|_Gossypium_hirsutum_clone_NBRI_GE22813_microsatellite_sequence
Gorai.005G142800-JGI_221_v2.1	4.83444	1.58276	4	Gorai.005G142800	gi|519690764|gb|JX584659.1|_Gossypium_hirsutum_clone_NBRI_GE18021_microsatellite_sequence
Gorai.005G142300-JGI_221_v2.1	4.83444	1.66289	4	Gorai.005G142300	gi|441038006|gb|JQ914140.1|_Gossypium_hirsutum_NAC_domain_protein_9_(NAC9)_mRNA,_complete_cds
Gorai.005G069800-JGI_221_v2.1	3.2994	1.81489	4	Gorai.005G069800	___NoMatchedTerm___
Gorai.005G063300-JGI_221_v2.1	5.08237	2.58276	4	Gorai.005G063300	gi|354620274|gb|JF261111.1|_Gossypium_barbadense_VdI2_mRNA,_complete_cds
Gorai.005G031800-JGI_221_v2.1	3.64179	3.58276	4	Gorai.005G031800	___NoMatchedTerm___
Gorai.005G016500-JGI_221_v2.1	4.64179	2.58276	4	Gorai.005G016500	___NoMatchedTerm___
Gorai.005G012100-JGI_221_v2.1	4.00436	3.16773	4	Gorai.005G012100	gi|519686505|gb|JX580400.1|_Gossypium_hirsutum_clone_NBRI_GE12817_microsatellite_sequence
Gorai.004G249000-JGI_221_v2.1	5.22676	1.58276	4	Gorai.004G249000	___NoMatchedTerm___
Gorai.004G185800-JGI_221_v2.1	4.00436	3.16773	4	Gorai.004G185800	gi|519749256|gb|JX615954.1|_Gossypium_hirsutum_clone_NBRI_GE60252_microsatellite_sequence
Gorai.004G086400-JGI_221_v2.1	3.83444	2.58276	4	Gorai.004G086400	___NoMatchedTerm___
Gorai.004G052200-JGI_221_v2.1	5.00436	2.58276	4	Gorai.004G052200	___NoMatchedTerm___
Gorai.003G169700-JGI_221_v2.1	4.00436	2.07792	4	Gorai.003G169700	gi|519749261|gb|JX615957.1|_Gossypium_hirsutum_clone_NBRI_GE60255_microsatellite_sequence
Gorai.003G164000-JGI_221_v2.1	3.64733	1.66289	4	Gorai.003G164000	gi|519726433|gb|JX610073.1|_Gossypium_hirsutum_clone_NBRI_GE51605_microsatellite_sequence
Gorai.003G085500-JGI_221_v2.1	4.53488	1.58276	4	Gorai.003G085500	___NoMatchedTerm___
Gorai.003G062100-JGI_221_v2.1	2.83997	2.58276	4	Gorai.003G062100	___NoMatchedTerm___
Gorai.003G036300-JGI_221_v2.1	4.64179	1.07792	4	Gorai.003G036300	___NoMatchedTerm___
Gorai.002G267500-JGI_221_v2.1	4.29387	2.58276	4	Gorai.002G267500	gi|312032545|gb|AC243112.1|_Gossypium_raimondii_clone_GR__Ba0036H09-hvg,_complete_sequence
Gorai.002G254500-JGI_221_v2.1	3.15637	3.16773	4	Gorai.002G254500	___NoMatchedTerm___
Gorai.002G237600-JGI_221_v2.1	3.1619	2.58276	4	Gorai.002G237600	___NoMatchedTerm___
Gorai.002G219500-JGI_221_v2.1	3.74686	3.58276	4	Gorai.002G219500	gi|312032554|gb|AC243121.1|_Gossypium_raimondii_clone_GR__Ba0142D21-hnv,_complete_sequence
Gorai.002G166500-JGI_221_v2.1	2.83444	2.58276	4	Gorai.002G166500	gi|378747833|gb|JN899157.1|_Gossypium_hirsutum_clone_MF-1_methylation-sensitive_polymorphic_site_genomic_sequence
Gorai.002G162300-JGI_221_v2.1	3.4194	2.58276	4	Gorai.002G162300	gi|519683603|gb|JX577498.1|_Gossypium_hirsutum_clone_NBRI_GE9337_microsatellite_sequence
Gorai.002G135000-JGI_221_v2.1	4.1619	3.16773	4	Gorai.002G135000	___NoMatchedTerm___
Gorai.002G115200-JGI_221_v2.1	3.83444	3.16773	4	Gorai.002G115200	___NoMatchedTerm___
Gorai.002G075100-JGI_221_v2.1	3.83444	2.58276	4	Gorai.002G075100	gi|317173448|gb|HQ525667.1|_Gossypium_herbaceum_clone_NBRI_B2_635_simple_sequence_repeat_marker,_mRNA_sequence
Gorai.002G039500-JGI_221_v2.1	4.15637	3.16773	4	Gorai.002G039500	___NoMatchedTerm___
Gorai.002G008200-JGI_221_v2.1	5.08237	1.92592	4	Gorai.002G008200	___NoMatchedTerm___
Gorai.002G002700-JGI_221_v2.1	4.74133	1.07792	4	Gorai.002G002700	___NoMatchedTerm___
Gorai.001G263600-JGI_221_v2.1	5.00436	2.58276	4	Gorai.001G263600	gi|519748338|gb|JX615468.1|_Gossypium_hirsutum_clone_NBRI_GE59465_microsatellite_sequence
Gorai.001G155200-JGI_221_v2.1	4.00436	2.58276	4	Gorai.001G155200	___NoMatchedTerm___
Gorai.001G149500-JGI_221_v2.1	4.42493	2.66289	4	Gorai.001G149500	___NoMatchedTerm___
Gorai.001G143700-JGI_221_v2.1	4.64179	1.58276	4	Gorai.001G143700	___NoMatchedTerm___
Gorai.001G140400-JGI_221_v2.1	5.08237	1.66289	4	Gorai.001G140400	___NoMatchedTerm___
Gorai.001G111200-JGI_221_v2.1	4.00436	1.58276	4	Gorai.001G111200	___NoMatchedTerm___
Gorai.001G106600-JGI_221_v2.1	3.64179	2.07792	4	Gorai.001G106600	gi|519696238|gb|JX590133.1|_Gossypium_hirsutum_clone_NBRI_GE24977_microsatellite_sequence
Gorai.001G056100-JGI_221_v2.1	3.42493	2.58276	4	Gorai.001G056100	gi|519765456|gb|JX623210.1|_Gossypium_hirsutum_clone_NBRI_GE70305_microsatellite_sequence
Gorai.001G055600-JGI_221_v2.1	3.64179	2.58276	4	Gorai.001G055600	gi|256537029|gb|GQ394084.1|_Gossypium_hirsutum_cultivar_Deltapine_33_B_clone_MONCS1049_SSR_marker_CGR6512_genomic_sequence
Gorai.001G054000-JGI_221_v2.1	3.54041	2.88528	4	Gorai.001G054000	___NoMatchedTerm___
Gorai.001G048200-JGI_221_v2.1	4.00436	2.07792	4	Gorai.001G048200	gi|586637202|gb|KC847206.1|_Gossypium_hirsutum_NAC_domain_protein_NAC29_mRNA,_complete_cds
Gorai.001G019500-JGI_221_v2.1	5.58933	0.592497	4	Gorai.001G019500	___NoMatchedTerm___
Gorai.001G017500-JGI_221_v2.1	3.0099	3.07792	4	Gorai.001G017500	___NoMatchedTerm___
Gorai.005G051700-JGI_221_v2.1	5.05591	2.32946	4	Gorai.005G051700	___NoMatchedTerm___
Gorai.001G016800-JGI_221_v2.1	2.23527	-1.39601	4	Gorai.001G016800	gi|519750348|gb|JX616526.1|_Gossypium_hirsutum_clone_NBRI_GE61260_microsatellite_sequence
Gorai.009G431900-JGI_221_v2.1	2.0099	-2.092	4	Gorai.009G431900	___NoMatchedTerm___
Gorai.013G214900-JGI_221_v2.1	2.17182	-0.107943	4	Gorai.013G214900	gi|317174169|gb|HQ526388.1|_Gossypium_herbaceum_clone_NBRI_A2_993_simple_sequence_repeat_marker,_mRNA_sequence
Gorai.010G185700-JGI_221_v2.1	2.0839	0.41634	4	Gorai.010G185700	___NoMatchedTerm___
Gorai.006G256700-JGI_221_v2.1	2.17255	0.442335	4	Gorai.006G256700	___NoMatchedTerm___
Gorai.012G067900-JGI_221_v2.1	3.42493	-7.90818e-05	4	Gorai.012G067900	gi|482679611|gb|KC160480.1|_Gossypium_raimondii_clone_Gr10019136_3-ketoacyl-CoA_synthase_20_(KCS20)_gene,_complete_cds
Gorai.010G073500-JGI_221_v2.1	2.1619	0.637351	4	Gorai.010G073500	___NoMatchedTerm___
Gorai.004G287300-JGI_221_v2.1	2.86972	0.492961	4	Gorai.004G287300	___NoMatchedTerm___
Gorai.003G008800-JGI_221_v2.1	2.36353	-0.00953941	4	Gorai.003G008800	___NoMatchedTerm___
Gorai.002G040600-JGI_221_v2.1	3.54041	0.377484	4	Gorai.002G040600	___NoMatchedTerm___
Gorai.008G142200-JGI_221_v2.1	2.2994	0.270569	4	Gorai.008G142200	___NoMatchedTerm___
Gorai.005G191900-JGI_221_v2.1	2.1619	-0.507039	4	Gorai.005G191900	___NoMatchedTerm___
Gorai.004G027000-JGI_221_v2.1	2.64733	-0.185111	4	Gorai.004G027000	___NoMatchedTerm___
Gorai.001G264500-JGI_221_v2.1	2.1619	0.492961	4	Gorai.001G264500	gi|167364|gb|L00936.1|COTOLEOC_Gossypium_hirsutum_18.2_kDa_oleosin_(MatP6-A)_gene,_complete_cds
Gorai.001G086000-JGI_221_v2.1	2.42493	-0.507039	4	Gorai.001G086000	___NoMatchedTerm___
Gorai.013G201100-JGI_221_v2.1	2.25501	0.492961	4	Gorai.013G201100	___NoMatchedTerm___
Gorai.011G244300-JGI_221_v2.1	3.42493	-0.337114	4	Gorai.011G244300	___NoMatchedTerm___
Gorai.011G187700-JGI_221_v2.1	3.1619	0.885278	4	Gorai.011G187700	gi|519689610|gb|JX583505.1|_Gossypium_hirsutum_clone_NBRI_GE16564_microsatellite_sequence
Gorai.011G129300-JGI_221_v2.1	2.1619	-0.244005	4	Gorai.011G129300	___NoMatchedTerm___
Gorai.009G387100-JGI_221_v2.1	2.1619	-0.507039	4	Gorai.009G387100	___NoMatchedTerm___
Gorai.009G386900-JGI_221_v2.1	3.23229	-0.729431	4	Gorai.009G386900	___NoMatchedTerm___
Gorai.009G308300-JGI_221_v2.1	2.1619	0.492961	4	Gorai.009G308300	gi|312032584|gb|AC243152.1|_Gossypium_hirsutum_clone_MX100D19-jmf,_complete_sequence
Gorai.009G194000-JGI_221_v2.1	3.42493	0.270569	4	Gorai.009G194000	gi|312032557|gb|AC243124.1|_Gossypium_raimondii_clone_GR__Ba0150L14-hof,_complete_sequence
Gorai.009G032700-JGI_221_v2.1	2.06236	-0.43665	4	Gorai.009G032700	___NoMatchedTerm___
Gorai.008G142300-JGI_221_v2.1	2.06236	0.399852	4	Gorai.008G142300	___NoMatchedTerm___
Gorai.007G311100-JGI_221_v2.1	2.83997	-0.507039	4	Gorai.007G311100	___NoMatchedTerm___
Gorai.007G045300-JGI_221_v2.1	3.0099	0.270569	4	Gorai.007G045300	___NoMatchedTerm___
Gorai.005G163300-JGI_221_v2.1	2.23229	0.492961	4	Gorai.005G163300	___NoMatchedTerm___
Gorai.005G004200-JGI_221_v2.1	3.1619	0.229927	4	Gorai.005G004200	___NoMatchedTerm___
Gorai.004G179900-JGI_221_v2.1	2.06236	-0.00953941	4	Gorai.004G179900	___NoMatchedTerm___
Gorai.003G141500-JGI_221_v2.1	3.64733	0.814889	4	Gorai.003G141500	gi|519746974|gb|JX614809.1|_Gossypium_hirsutum_clone_NBRI_GE58468_microsatellite_sequence
Gorai.003G120300-JGI_221_v2.1	2.1619	0.492961	4	Gorai.003G120300	___NoMatchedTerm___
Gorai.002G095500-JGI_221_v2.1	3.54041	0.907998	4	Gorai.002G095500	___NoMatchedTerm___
Gorai.001G131900-JGI_221_v2.1	4.15637	-0.815161	4	Gorai.001G131900	gi|519696559|gb|JX590454.1|_Gossypium_hirsutum_clone_NBRI_GE25366_microsatellite_sequence
Gorai.012G157300-JGI_221_v2.1	2.54041	0	4	Gorai.012G157300	gi|317174270|gb|HQ526489.1|_Gossypium_herbaceum_clone_NBRI_A2_3691_simple_sequence_repeat_marker,_mRNA_sequence
Gorai.012G143800-JGI_221_v2.1	2.4194	-0.507039	4	Gorai.012G143800	gi|519750617|gb|JX616678.1|_Gossypium_hirsutum_clone_NBRI_GE61517_microsatellite_sequence
Gorai.012G025100-JGI_221_v2.1	2.42493	0	4	Gorai.012G025100	___NoMatchedTerm___
Gorai.011G033500-JGI_221_v2.1	2.1619	0	4	Gorai.011G033500	___NoMatchedTerm___
Gorai.009G443000-JGI_221_v2.1	2.4194	0	4	Gorai.009G443000	___NoMatchedTerm___
Gorai.005G146700-JGI_221_v2.1	2.64733	-0.50484	4	Gorai.005G146700	gi|58891212|gb|AY854804.1|_Gossypium_hirsutum_isolate_1_CRABS_CLAW_mRNA,_partial_cds
Gorai.004G150800-JGI_221_v2.1	2.1619	0	4	Gorai.004G150800	___NoMatchedTerm___
Gorai.003G045900-JGI_221_v2.1	3.15637	0	4	Gorai.003G045900	___NoMatchedTerm___
[truncated: 4,938 more rows]
