# Supplementary material for: Flavonoid biosynthesis controls fiber color in naturally colored cotton
Source: PeerJ. 2018 Apr 18;6:e4537. doi: 10.7717/peerj.4537 (PMC5910794; doi:10.7717/peerj.4537)
Supplement: Table S8 — The metabolomics of cotton fiber were analyzed by using the Q-TOF, and it was operated in both positive and negative ion modes. The pathway analyses of metabolites were performed with KEGG database sources to help identify the pathways that were most significantly altered. [file peerj-06-4537-s009.xls]

## Sheet: Sheet1
Supplementary Table 8. List of pathways for significantly differentially metabolites
negative ion mode								positive ion mode
BCF/WCF				GCF/WCF				BCF/WCF				GCF/WCF
#	Pathway	Count	Pathway ID	#	Pathway	Count	Pathway ID	#	Pathway	Count	Pathway ID	#	Pathway	Count	Pathway ID
1	Purine metabolism	2	map00230	1	Purine metabolism	7	map00230	1	Purine metabolism	3	map00230	1	Purine metabolism	5	map00230
2	Monobactam biosynthesis	3	map00261	2	Endocytosis	1	map04144	2	Thiamine metabolism	2	map00730	2	Fatty acid biosynthesis	3	map00061
3	Brassinosteroid biosynthesis	2	map00905	3	Flavonoid biosynthesis	12	map00941	3	Fatty acid biosynthesis	4	map00061	3	Monobactam biosynthesis	1	map00261
4	Endocytosis	1	map04144	4	Biosynthesis of amino acids	10	map01230	4	Monobactam biosynthesis	3	map00261	4	Zeatin biosynthesis	2	map00908
5	Flavonoid biosynthesis	8	map00941	5	Amino sugar and nucleotide sugar metabolism	1	map00520	5	Sphingolipid metabolism	2	map00600	5	Brassinosteroid biosynthesis	4	map00905
6	Isoquinoline alkaloid biosynthesis	1	map00950	6	Plant hormone signal transduction	3	map04075	6	Brassinosteroid biosynthesis	4	map00905	6	Alanine, aspartate and glutamate metabolism	1	map00250
7	Biosynthesis of amino acids	2	map01230	7	Starch and sucrose metabolism	4	map00500	7	Alanine, aspartate and glutamate metabolism	2	map00250	7	Isoquinoline alkaloid biosynthesis	2	map00950
8	Amino sugar and nucleotide sugar metabolism	1	map00520	8	ABC transporters	7	map02010	8	Isoquinoline alkaloid biosynthesis	6	map00950	8	Arginine and proline metabolism	2	map00330
9	Plant hormone signal transduction	1	map04075	9	Glyoxylate and dicarboxylate metabolism	3	map00630	9	Biosynthesis of amino acids	4	map01230	9	Biosynthesis of amino acids	7	map01230
10	Tryptophan metabolism	6	map00380	10	Linoleic acid metabolism	10	map00591	10	Arginine and proline metabolism	5	map00330	10	Amino sugar and nucleotide sugar metabolism	1	map00520
11	Stilbenoid, diarylheptanoid and gingerol biosynthesis	2	map00945	11	Selenocompound metabolism	1	map00450	11	Tryptophan metabolism	8	map00380	11	Plant hormone signal transduction	2	map04075
12	Citrate cycle (TCA cycle)	1	map00020	12	alpha-Linolenic acid metabolism	8	map00592	12	Stilbenoid, diarylheptanoid and gingerol biosynthesis	2	map00945	12	Tryptophan metabolism	6	map00380
13	ABC transporters	1	map02010	13	Photosynthesis	1	map00195	13	ABC transporters	3	map02010	13	Stilbenoid, diarylheptanoid and gingerol biosynthesis	1	map00945
14	Phenylalanine metabolism	6	map00360	14	Tropane, piperidine and pyridine alkaloid biosynthesis	3	map00960	14	Phenylalanine metabolism	14	map00360	14	ABC transporters	3	map02010
15	alpha-Linolenic acid metabolism	2	map00592	15	RNA transport	1	map03013	15	Linoleic acid metabolism	16	map00591	15	Glyoxylate and dicarboxylate metabolism	2	map00630
16	Ubiquinone and other terpenoid-quinone biosynthesis	2	map00130	16	Pantothenate and CoA biosynthesis	4	map00770	16	Glycerolipid metabolism	1	map00561	16	Phenylalanine metabolism	8	map00360
17	Steroid biosynthesis	3	map00100	17	Carotenoid biosynthesis	4	map00906	17	Lysine degradation	1	map00310	17	Linoleic acid metabolism	16	map00591
18	Cutin, suberine and wax biosynthesis	1	map00073	18	Arginine biosynthesis	1	map00220	18	alpha-Linolenic acid metabolism	4	map00592	18	Glycerolipid metabolism	1	map00561
19	RNA transport	1	map03013	19	2-Oxocarboxylic acid metabolism	12	map01210	19	Pyrimidine metabolism	1	map00240	19	Lysine degradation	1	map00310
20	Carotenoid biosynthesis	1	map00906	20	Biosynthesis of secondary metabolites	49	map01110	20	Ubiquinone and other terpenoid-quinone biosynthesis	3	map00130	20	alpha-Linolenic acid metabolism	20	map00592
21	2-Oxocarboxylic acid metabolism	1	map01210	21	Taurine and hypotaurine metabolism	2	map00430	21	Steroid biosynthesis	6	map00100	21	Ubiquinone and other terpenoid-quinone biosynthesis	2	map00130
22	Biosynthesis of secondary metabolites	27	map01110	22	Glycolysis / Gluconeogenesis	2	map00010	22	Photosynthesis	1	map00195	22	Pyrimidine metabolism	1	map00240
23	Cyanoamino acid metabolism	1	map00460	23	Arachidonic acid metabolism	4	map00590	23	Nicotinate and nicotinamide metabolism	7	map00760	23	Lysine biosynthesis	2	map00300
24	Diterpenoid biosynthesis	1	map00904	24	Cysteine and methionine metabolism	4	map00270	24	Lysine biosynthesis	2	map00300	24	Steroid biosynthesis	8	map00100
25	Carbon fixation in photosynthetic organisms	1	map00710	25	Metabolic pathways	86	map01100	25	Tropane, piperidine and pyridine alkaloid biosynthesis	2	map00960	25	Nicotinate and nicotinamide metabolism	3	map00760
26	Glycolysis / Gluconeogenesis	1	map00010	26	Folate biosynthesis	1	map00790	26	Sesquiterpenoid and triterpenoid biosynthesis	3	map00909	26	Tropane, piperidine and pyridine alkaloid biosynthesis	3	map00960
27	Arachidonic acid metabolism	11	map00590	27	Monoterpenoid biosynthesis	3	map00902	27	Cutin, suberine and wax biosynthesis	3	map00073	27	Sesquiterpenoid and triterpenoid biosynthesis	19	map00909
28	beta-Alanine metabolism	1	map00410	28	Glucosinolate biosynthesis	5	map00966	28	Glycerophospholipid metabolism	3	map00564	28	Cutin, suberine and wax biosynthesis	6	map00073
29	Vitamin B6 metabolism	3	map00750	29	Phenylalanine, tyrosine and tryptophan biosynthesis	3	map00400	29	Valine, leucine and isoleucine degradation	2	map00280	29	Glycerophospholipid metabolism	4	map00564
30	Metabolic pathways	51	map01100	30	Flavone and flavonol biosynthesis	1	map00944	30	Carotenoid biosynthesis	3	map00906	30	Valine, leucine and isoleucine degradation	2	map00280
31	Biosynthesis of unsaturated fatty acids	1	map01040	31	Nitrogen metabolism	1	map00910	31	2-Oxocarboxylic acid metabolism	14	map01210	31	Pantothenate and CoA biosynthesis	2	map00770
32	Monoterpenoid biosynthesis	3	map00902	32	Phenylpropanoid biosynthesis	3	map00940	32	Biosynthesis of secondary metabolites	86	map01110	32	Terpenoid backbone biosynthesis	2	map00900
33	Phenylalanine, tyrosine and tryptophan biosynthesis	2	map00400	33	Aminoacyl-tRNA biosynthesis	1	map00970	33	Cyanoamino acid metabolism	4	map00460	33	Carotenoid biosynthesis	3	map00906
34	Glucosinolate biosynthesis	1	map00966	34	Thiamine metabolism	1	map00730	34	Diterpenoid biosynthesis	11	map00904	34	Arginine biosynthesis	1	map00220
35	Pyruvate metabolism	1	map00620	35	Monobactam biosynthesis	5	map00261	35	Glycolysis / Gluconeogenesis	1	map00010	35	2-Oxocarboxylic acid metabolism	11	map01210
36	Caffeine metabolism	2	map00232	36	Brassinosteroid biosynthesis	8	map00905	36	Arachidonic acid metabolism	55	map00590	36	Biosynthesis of secondary metabolites	87	map01110
37	Phenylpropanoid biosynthesis	1	map00940	37	Propanoate metabolism	1	map00640	37	Cysteine and methionine metabolism	3	map00270	37	Cyanoamino acid metabolism	3	map00460
38	Carbon metabolism	1	map01200	38	Alanine, aspartate and glutamate metabolism	1	map00250	38	beta-Alanine metabolism	2	map00410	38	Diterpenoid biosynthesis	8	map00904
39	Tyrosine metabolism	8	map00350	39	Isoquinoline alkaloid biosynthesis	2	map00950	39	Vitamin B6 metabolism	2	map00750	39	Glycolysis / Gluconeogenesis	1	map00010
40	Glycine, serine and threonine metabolism	1	map00260	40	Arginine and proline metabolism	1	map00330	40	Histidine metabolism	2	map00340	40	Arachidonic acid metabolism	26	map00590
				41	Tryptophan metabolism	10	map00380	41	Metabolic pathways	126	map01100	41	Valine, leucine and isoleucine biosynthesis	2	map00290
				42	Stilbenoid, diarylheptanoid and gingerol biosynthesis	2	map00945	42	Biosynthesis of unsaturated fatty acids	6	map01040	42	Cysteine and methionine metabolism	2	map00270
				43	Citrate cycle (TCA cycle)	2	map00020	43	Folate biosynthesis	1	map00790	43	beta-Alanine metabolism	2	map00410
				44	Galactose metabolism	2	map00052	44	Monoterpenoid biosynthesis	25	map00902	44	Vitamin B6 metabolism	2	map00750
				45	Phenylalanine metabolism	7	map00360	45	Phenylalanine, tyrosine and tryptophan biosynthesis	4	map00400	45	Histidine metabolism	5	map00340
				46	Pyrimidine metabolism	4	map00240	46	Glucosinolate biosynthesis	10	map00966	46	Metabolic pathways	100	map01100
				47	Ubiquinone and other terpenoid-quinone biosynthesis	7	map00130	47	Butanoate metabolism	3	map00650	47	Biosynthesis of unsaturated fatty acids	5	map01040
				48	Steroid biosynthesis	3	map00100	48	Flavone and flavonol biosynthesis	1	map00944	48	Monoterpenoid biosynthesis	21	map00902
				49	Lysine biosynthesis	3	map00300	49	Caffeine metabolism	1	map00232	49	Glucosinolate biosynthesis	5	map00966
				50	Nicotinate and nicotinamide metabolism	2	map00760	50	Phenylpropanoid biosynthesis	13	map00940	50	Phenylalanine, tyrosine and tryptophan biosynthesis	5	map00400
				51	Cutin, suberine and wax biosynthesis	3	map00073	51	Tyrosine metabolism	7	map00350	51	Butanoate metabolism	3	map00650
				52	Sulfur relay system	1	map04122	52	Glycine, serine and threonine metabolism	3	map00260	52	Flavone and flavonol biosynthesis	1	map00944
				53	Fructose and mannose metabolism	4	map00051					53	Phenylpropanoid biosynthesis	12	map00940
				54	Riboflavin metabolism	1	map00740					54	Aminoacyl-tRNA biosynthesis	1	map00970
				55	Biotin metabolism	1	map00780					55	Glycine, serine and threonine metabolism	1	map00260
				56	Cyanoamino acid metabolism	2	map00460					56	Tyrosine metabolism	7	map00350
				57	Carbon fixation in photosynthetic organisms	4	map00710
				58	Diterpenoid biosynthesis	1	map00904
				59	Valine, leucine and isoleucine biosynthesis	4	map00290
				60	beta-Alanine metabolism	1	map00410
				61	Vitamin B6 metabolism	1	map00750
				62	Sulfur metabolism	1	map00920
				63	Vancomycin resistance	2	map01502
				64	Pyruvate metabolism	4	map00620
				65	C5-Branched dibasic acid metabolism	1	map00660
				66	Caffeine metabolism	2	map00232
				67	Carbon metabolism	4	map01200
				68	Glycine, serine and threonine metabolism	2	map00260
				69	Tyrosine metabolism	14	map00350
